# Supplementary material for: Integrative Transcriptomic Analysis Reveals Distinctive Molecular Traits and Novel Subtypes of Collecting Duct Carcinoma
Source: Cancers (Basel). 2021 Jun 10;13(12):2903. doi: 10.3390/cancers13122903 (PMC8230422; doi:10.3390/cancers13122903)
Supplement: Supplementary file 1 [file cancers-13-02903-s001.zip]

Archive with 2 entries (2 files):
- cancers-1201903-proof-Supplementary Figures.pdf
- cancers-1201903-proof-Supplementary Tables.xlsx
