# Supplementary material for: Integrative Transcriptomic Analysis Reveals Distinctive Molecular Traits and Novel Subtypes of Collecting Duct Carcinoma
Source: Cancers (Basel). 2021 Jun 10;13(12):2903. doi: 10.3390/cancers13122903 (PMC8230422; doi:10.3390/cancers13122903)
Supplement: Supplementary file 1 [file cancers-13-02903-s001.zip › cancers-1201903-proof-Supplementary Tables.xlsx]

## Sheet: Table S1
Table S1: list of analyzed kidney cancer transcriptomic datasets
Dataset	Platform	Re-normalized	Original normalization	Source	CDC (n)	ccRCC (n)	Chromophobe (n)	Oncocytoma (n)	Papillary (n)	RMC (n)	UTUC (n)	Normal kidney (n)
INT-CDC	Affymetrix Human Transcriptome Array 2.0	NA		Internal	6	5	0	0	0	0	0	4
GSE89122	Illumina RNA-Seq	NA	None (raw counts)	NCBI GEO (https://www.ncbi.nlm.nih.gov/geo/)	7	0	0	0	0	0	0	6
GSE11151	Affymetrix U133 Plus 2.0	Yes (fRMA)	MAS5	NCBI GEO (https://www.ncbi.nlm.nih.gov/geo/)	2	26	4	4	19	0	0	5
WACH	Illumina RNA-Seq	NA	None (raw counts)	https://doi.org/10.3390/cancers12010064 (Table S7)	2	0	0	0	0	0	0	8
TCGA-KIRC	Illumina RNA-Seq	NA	FPKM	Genomic Data Commons Data Portal (https://portal.gdc.cancer.gov/)	0	539	0	0	0	0	0	72
GSE17895	Affymetrix U133 Plus 2.0	No (cel files with different cdf)	RMA	NCBI GEO (https://www.ncbi.nlm.nih.gov/geo/)	0	138	0	0	0	0	0	22
GSE46699	Affymetrix U133 Plus 2.0	Yes (fRMA)	fRMA	NCBI GEO (https://www.ncbi.nlm.nih.gov/geo/)	0	130	0	0	0	0	0	0
GSE65615	Illumina HumanHT-12 V4.0	Yes (log2+RSN)	VST+RSN	NCBI GEO (https://www.ncbi.nlm.nih.gov/geo/)	0	122	0	0	0	0	0	0
GSE40435	Illumina HumanHT-12 V4.0	Yes (log2+RSN)	VST+QUANTILE	NCBI GEO (https://www.ncbi.nlm.nih.gov/geo/)	0	101	0	0	0	0	0	101
ICGC-RECA-EU	Illumina RNA-Seq	NA	None (raw counts)	ICGC Data Portal (https://dcc.icgc.org/)	0	91	0	0	0	0	0	45
GSE19949	Affymetrix HT U133A	Yes (fRMA)	MAS5	NCBI GEO (https://www.ncbi.nlm.nih.gov/geo/)	0	74	2	0	20	0	0	0
GSE53757	Affymetrix U133 Plus 2.0	Yes (fRMA)	MAS5	NCBI GEO (https://www.ncbi.nlm.nih.gov/geo/)	0	72	0	0	0	0	0	72
GSE14994	Affymetrix HT U133A	Yes (fRMA)	RMA	NCBI GEO (https://www.ncbi.nlm.nih.gov/geo/)	0	59	0	0	0	0	0	11
GSE29609	Agilent-012391 Whole Human Genome Oligo Microarray G4112A	No	LOWESS	NCBI GEO (https://www.ncbi.nlm.nih.gov/geo/)	0	39	0	0	0	0	0	0
GSE36895	Affymetrix U133 Plus 2.0	Yes (fRMA)	RMA	NCBI GEO (https://www.ncbi.nlm.nih.gov/geo/)	0	29	0	0	0	0	0	23
GSE68417	Affymetrix Human Gene 1.0 ST	Yes (fRMA)	GCRMA	NCBI GEO (https://www.ncbi.nlm.nih.gov/geo/)	0	29	0	4	0	0	0	14
GSE22541	Affymetrix U133 Plus 2.0	Yes (fRMA)	RMA	NCBI GEO (https://www.ncbi.nlm.nih.gov/geo/)	0	24	0	0	0	0	0	0
GSE11904	Affymetrix U133A 2.0	Yes (fRMA)	GCRMA	NCBI GEO (https://www.ncbi.nlm.nih.gov/geo/)	0	21	0	0	0	0	0	0
GSE23629	Affymetrix U133 Plus 2.0	Yes (fRMA)	RMA	NCBI GEO (https://www.ncbi.nlm.nih.gov/geo/)	0	16	0	0	0	0	0	0
GSE41137	Affymetrix U133 Plus 2.0	Yes (fRMA)	GCRMA	NCBI GEO (https://www.ncbi.nlm.nih.gov/geo/)	0	10	0	0	0	0	0	0
GSE47032	Affymetrix Human Exon 1.0 ST	Yes (fRMA)	RMA	NCBI GEO (https://www.ncbi.nlm.nih.gov/geo/)	0	10	0	0	0	0	0	10
GSE26574	Affymetrix U133 Plus 2.0	Yes (fRMA)	RMA	NCBI GEO (https://www.ncbi.nlm.nih.gov/geo/)	0	8	10	0	34	0	0	10
GSE12090	Affymetrix U133 Plus 2.0	Yes (fRMA)	RMA	NCBI GEO (https://www.ncbi.nlm.nih.gov/geo/)	0	0	9	9	0	0	0	0
GSE2109	Affymetrix U133 Plus 2.0	Yes (fRMA)	MAS5	NCBI GEO (https://www.ncbi.nlm.nih.gov/geo/)	0	0	0	0	0	0	14	0
GSE2748	Affymetrix U133 Plus 2.0	No (cel files not available at NCBI GEO)	RMA	NCBI GEO (https://www.ncbi.nlm.nih.gov/geo/)	0	0	0	0	34	0	0	0
PRJNA605003	Illumina RNA-Seq	NA	None	NCBI SRA (https://www.ncbi.nlm.nih.gov/sra)	0	0	0	0	0	11	0	6
TCGA-KICH	Illumina RNA-Seq	NA	FPKM	Genomic Data Commons Data Portal (https://portal.gdc.cancer.gov/)	0	0	65	0	0	0	0	24
TCGA-KIRP	Illumina RNA-Seq	NA	FPKM	Genomic Data Commons Data Portal (https://portal.gdc.cancer.gov/)	0	0	0	0	289	0	0	32
CBM-UTUC	Illumina RNA-Seq	NA	RPKM	cBioPortal (https://www.cbioportal.org/)	0	0	0	0	0	0	32	0
GSE131685	Illumina RNA-Seq	NA	NA	NCBI SRA (https://www.ncbi.nlm.nih.gov/sra)	0	0	0	0	0	0	0	3

## Sheet: Table S2
Table S2. List of differentially expressed genes between CDC and normal kidney in the INT-CDC dataset.
transcript_cluster_id	SYMBOL	ENTREZ	logFC	AveExpr	t	P.Value	adj.P.Val
TC02002747.hg.1	FN1	2335	2.93594	8.00589	11.1356	1.40065e-08	0.000362446
TC02000861.hg.1	LOC100507460	100507460	1.32183	3.89427	8.24324	6.62905e-07	0.008577
TC17001682.hg.1	COL1A1	1277	2.26499	8.45276	7.66555	1.60073e-06	0.0138074
TC14001141.hg.1	ERO1A	30001	1.77199	4.98522	7.35898	2.59987e-06	0.0159484
TC03001024.hg.1	KNG1	3827	-2.99078	4.2166	-7.15218	3.63118e-06	0.0159484
TC07002463.hg.1	COL1A2	1278	2.39779	8.9938	7.14101	3.6979e-06	0.0159484
TC05000386.hg.1	BHMT2	23743	-1.11671	5.17116	-6.85348	5.94294e-06	0.0216958
TC01000353.hg.1	SFN	2810	2.47439	6.53758	6.7812	6.70735e-06	0.0216958
TC04001084.hg.1	PPARGC1A	10891	-0.833883	3.00467	-6.40754	1.26822e-05	0.0340334
TC01003240.hg.1	S100A11	6282	1.47781	8.40813	6.34053	1.42459e-05	0.0340334
TC06002330.hg.1	THBS2	7058	1.71344	6.78289	6.31292	1.49474e-05	0.0340334
TC05001520.hg.1	DMGDH	29958	-0.516588	3.39107	-6.28178	1.57824e-05	0.0340334
TC01001585.hg.1	LAMC2	3918	1.66879	5.24319	6.08927	2.21519e-05	0.0427459
TC12001216.hg.1	OLR1	4973	1.1368	3.91368	6.06502	2.31264e-05	0.0427459
TC13000576.hg.1	POSTN	10631	2.56548	4.97453	5.96971	2.74136e-05	0.0470557
TC01003617.hg.1	ARPC5	10092	0.741805	6.08033	5.93651	2.9095e-05	0.0470557
TC08000456.hg.1	SULF1	23213	2.09287	5.42125	5.90017	3.10593e-05	0.0472777
TC02003376.hg.1	ATOH8	84913	-0.669213	4.57474	-5.81381	3.63028e-05	0.0515707
TC19000459.hg.1	FXYD1	5348	-0.870638	5.50219	-5.79057	3.78654e-05	0.0515707
TC07000782.hg.1	CALU	813	1.06171	5.36006	5.7365	4.17792e-05	0.0539991
TC11000332.hg.1	CD44	960	2.04755	5.88074	5.71033	4.3822e-05	0.0539991
TC19000456.hg.1	HPN	3249	-0.69359	6.13851	-5.6066	5.30004e-05	0.0623406
TC14000133.hg.1	MMP14	4323	1.73945	6.76409	5.54486	5.9394e-05	0.0646853
TC0X000361.hg.1	STARD8	9754	-0.423661	4.63544	-5.52897	6.11654e-05	0.0646853
TC05001620.hg.1	LIX1	167410	-0.539125	2.42531	-5.5085	6.35286e-05	0.0646853
TC07001559.hg.1	SEMA3C	10512	1.35165	4.36106	5.44592	7.136e-05	0.0646853
TC06002132.hg.1	ALDH8A1	64577	-0.529013	3.94843	-5.43949	7.22202e-05	0.0646853
TC0X001239.hg.1	BEX2	84707	-0.606567	4.73673	-5.4209	7.47658e-05	0.0646853
TC12002057.hg.1	HNF1A-AS1	283460	-1.2371	4.29881	-5.41143	7.60988e-05	0.0646853
TC01003192.hg.1	HIST2H4B	554313	0.747329	3.79633	5.39884	7.7909e-05	0.0646853
TC17002906.hg.1	KRT19	3880	1.94461	6.89471	5.37521	8.14283e-05	0.0646853
TC17000728.hg.1	MIR21	406991	2.13629	3.32069	5.36865	8.2434e-05	0.0646853
TC01000581.hg.1	LURAP1	541468	-0.434785	4.27925	-5.36467	8.30502e-05	0.0646853
TC0X000978.hg.1	MAOB	4129	-0.761959	4.4345	-5.35235	8.49905e-05	0.0646853
TC04000460.hg.1	GPAT3	84803	-0.60855	3.93243	-5.33131	8.84104e-05	0.0653656
TC14000908.hg.1	NDRG2	57447	-0.696493	5.76725	-5.27391	9.84882e-05	0.06967
TC22000285.hg.1	LGALS1	3956	1.67724	8.54085	5.24063	0.00010487	0.06967
TC05003313.hg.1	SPARC	6678	1.89137	8.7358	5.22172	0.000108685	0.06967
TC12001104.hg.1	NRIP2	83714	-0.390007	5.22056	-5.20213	0.000112791	0.06967
TC13001515.hg.1	CKAP2	26586	1.11048	3.24768	5.1956	0.000114194	0.06967
TC05002946.hg.1	ADAMTS12	81792	0.800245	2.65622	5.18004	0.000117611	0.06967
TC02000703.hg.1	TMEM87B	84910	0.520182	3.34609	5.15176	0.000124099	0.06967
TC03001710.hg.1	ADCY5	111	-0.456167	4.98343	-5.13429	0.000128289	0.06967
TC09000312.hg.1	PGM5	5239	-0.632107	3.49201	-5.08517	0.000140875	0.06967
TC19000340.hg.1	COLGALT1	79709	1.08959	6.47624	5.07276	0.000144253	0.06967
TC0X000267.hg.1	PLP2	5355	1.854	7.1662	5.06829	0.000145489	0.06967
TC09000149.hg.1	ANXA2	302	1.92643	7.94967	5.05769	0.000148467	0.06967
TC01002296.hg.1	AKR7A3	22977	-0.707793	4.94397	-5.04827	0.000151166	0.06967
TC01001819.hg.1	MARC2	54996	-0.637913	4.27626	-5.04114	0.000153243	0.06967
TC02001152.hg.1	PLCL1	5334	-0.92126	3.11065	-5.03357	0.000155479	0.06967
TC02001105.hg.1	COL3A1	1281	2.02924	7.50973	5.02994	0.000156563	0.06967
TC07000869.hg.1	TMEM213	155006	-0.897023	4.2326	-5.01537	0.000160997	0.06967
TC08000646.hg.1	CTHRC1	115908	0.79672	4.56139	5.01408	0.000161395	0.06967
TC04000212.hg.1	C4orf19	55286	-0.44556	4.74122	-5.0105	0.000162509	0.06967
TC06001387.hg.1	HIST1H2BK	85236	1.91308	7.32591	4.99861	0.000166257	0.06967
TC08000208.hg.1	EPHX2	2053	-0.749752	4.36229	-4.98903	0.000169342	0.06967
TC03001345.hg.1	CDCP1	64866	1.13537	5.76552	4.9811	0.000171942	0.06967
TC03000450.hg.1	LOC728290	728290	-0.643103	2.09261	-4.97509	0.000173938	0.06967
TC08002379.hg.1	LOC286191	286191	-0.932288	3.42945	-4.96969	0.000175754	0.06967
TC15000437.hg.1	CGNL1	84952	-1.46615	4.74821	-4.96882	0.000176048	0.06967
TC10000853.hg.1	EMX2	2018	-0.99521	4.98793	-4.96085	0.000178769	0.06967
TC10000086.hg.1	ECHDC3	79746	-0.453987	4.95507	-4.9482	0.000183173	0.06967
TC16000886.hg.1	ABCC6P2	730013	-0.86715	4.91686	-4.94497	0.000184314	0.06967
TC03000627.hg.1	CASR	846	-0.766515	4.04681	-4.94481	0.00018437	0.06967
TC12003015.hg.1	FGD6	55785	1.51712	4.11451	4.94212	0.00018533	0.06967
TC03000181.hg.1	ITGA9	3680	-0.583534	4.52181	-4.93894	0.000186467	0.06967
TC02002905.hg.1	COL6A3	1293	1.36157	6.29617	4.92924	0.000189988	0.06967
TC03003098.hg.1	TOPBP1	11073	0.609244	3.56224	4.92835	0.000190314	0.06967
TC01001777.hg.1	ATF3	467	-1.14233	5.77311	-4.92438	0.000191775	0.06967
TC01005883.hg.1	TAGLN2	8407	1.10153	9.082	4.92434	0.000191789	0.06967
TC12000846.hg.1	ACACB	32	-0.743761	4.87484	-4.90251	0.000200039	0.06967
TC02002254.hg.1	SCTR	6344	-0.556859	4.5915	-4.90019	0.000200936	0.06967
TC0X001462.hg.1	MIR513A2	574510	-0.601921	3.39609	-4.89643	0.000202403	0.06967
TC09001875.hg.1	ANXA2P2	304	2.03182	7.94605	4.89454	0.000203143	0.06967
TC09000920.hg.1	FREM1	158326	-0.561697	2.7446	-4.88832	0.000205599	0.06967
TC11001344.hg.1	OR52E6	390078	0.361906	3.07277	4.88625	0.000206424	0.06967
TC04000063.hg.1	STK32B	55351	-0.375071	3.67361	-4.88403	0.000207311	0.06967
TC04001299.hg.1	CDKL2	8999	-0.408839	2.6377	-4.87052	0.000212798	0.0699598
TC02001053.hg.1	HOXD8	3234	-0.361102	5.58264	-4.85984	0.00021724	0.0699598
TC07001318.hg.1	INHBA	3624	1.34395	5.44954	4.8561	0.000218817	0.0699598
TC18000047.hg.1	RAB31	11031	1.32735	5.9675	4.85331	0.000220003	0.0699598
TC14000309.hg.1	PSMC6	5706	0.704451	3.66046	4.84937	0.000221691	0.0699598
TC05000931.hg.1	FOXI1	2299	-0.915428	4.19149	-4.83883	0.000226264	0.0699626
TC01002326.hg.1	RAP1GAP	5909	-0.657673	5.75396	-4.82915	0.000230551	0.0699626
TC08001811.hg.1	TUSC3	7991	1.53646	4.86636	4.82878	0.000230714	0.0699626
TC0X000278.hg.1	CLCN5	1184	-0.639197	3.37692	-4.82477	0.000232515	0.0699626
TC03002775.hg.1	CHL1-AS1	101927193	-0.54147	2.5513	-4.79613	0.000245811	0.0723999
TC04001062.hg.1	LDB2	9079	-0.597695	4.10896	-4.77996	0.000253662	0.0723999
TC08001929.hg.1	LINC01606	100507651	-0.542075	3.43816	-4.77132	0.000257961	0.0723999
TC01003226.hg.1	SELENBP1	8991	-0.410247	5.63427	-4.76922	0.000259017	0.0723999
TC17000570.hg.1	GRN	2896	1.14648	7.50719	4.76722	0.000260028	0.0723999
TC01003189.hg.1	HIST2H3A	333932	1.01529	6.06634	4.76673	0.000260276	0.0723999
TC11001860.hg.1	FTH1	2495	1.11027	10.8493	4.75933	0.000264052	0.0723999
TC12000413.hg.1	GRASP	160622	-0.530162	4.7937	-4.75704	0.000265233	0.0723999
TC16001226.hg.1	NOB1	28987	0.996643	6.21902	4.74728	0.000270324	0.0723999
TC05001290.hg.1	MIR3650	100500824	-0.610535	5.04549	-4.73821	0.000275149	0.0723999
TC02000164.hg.1	KHK	3795	-0.662166	5.26218	-4.73621	0.000276222	0.0723999
TC15002222.hg.1	RORA-AS1	101928784	-0.48904	3.57278	-4.73516	0.00027679	0.0723999
TC22001426.hg.1	APOBEC3C	27350	0.641572	5.75053	4.72918	0.000280038	0.0723999
TC19000279.hg.1	UCA1	652995	2.41242	5.03676	4.72573	0.000281928	0.0723999
TC06001771.hg.1	RCAN2	10231	-0.684997	5.02473	-4.72454	0.000282582	0.0723999
TC05001289.hg.1	LIFR	3977	-0.595322	3.0775	-4.70593	0.000293036	0.0739693
TC09000985.hg.1	LRRC19	64922	-0.447907	2.20109	-4.69493	0.000299405	0.0739693
TC03001755.hg.1	GATA2	2624	-0.521591	5.55042	-4.6889	0.000302954	0.0739693
TC16000921.hg.1	GPRC5B	51704	-0.441227	5.34137	-4.68502	0.000305262	0.0739693
TC11001386.hg.1	STK33	65975	-0.349831	2.2639	-4.67103	0.00031373	0.0739693
TC21000471.hg.1	TMPRSS2	7113	-0.529826	4.32377	-4.66662	0.000316451	0.0739693
TC06003006.hg.1	MARCKS	4082	1.60673	6.83175	4.65635	0.000322883	0.0739693
TC16002102.hg.1	BOLA2	552900	1.1266	6.80801	4.65404	0.000324343	0.0739693
TC14001907.hg.1	LINC01296	642477	1.49567	3.90526	4.64702	0.000328835	0.0739693
TC11003149.hg.1	CKAP5	9793	1.18897	4.02394	4.63597	0.000336039	0.0739693
TC11002588.hg.1	LDHA	3939	1.7962	8.16398	4.63224	0.000338504	0.0739693
TC11001242.hg.1	CDHR5	53841	-0.501141	5.85086	-4.63108	0.00033928	0.0739693
TC11003009.hg.1	CDKN1C	1028	-0.706208	6.35796	-4.62501	0.000343339	0.0739693
TC14001124.hg.1	PYGL	5836	1.29359	5.13056	4.62419	0.000343895	0.0739693
TC02000667.hg.1	LIMS1	3987	0.35508	5.24168	4.62381	0.000344153	0.0739693
TC04001627.hg.1	NR3C2	4306	-0.499817	3.85663	-4.62103	0.000346033	0.0739693
TC10001535.hg.1	MYOF	26509	1.47397	5.81133	4.61865	0.000347657	0.0739693
TC13001642.hg.1	DZIP1	22873	-1.02922	2.14036	-4.61802	0.000348086	0.0739693
TC08000575.hg.1	ESRP1	54845	1.02066	3.59689	4.61794	0.00034814	0.0739693
TC01003050.hg.1	HMGCS2	3158	-1.70202	4.46117	-4.61458	0.000350445	0.0739693
TC15001476.hg.1	MNS1	55329	-0.517296	3.63246	-4.6067	0.000355908	0.0739693
TC09000121.hg.1	TEK	7010	-0.685384	3.45684	-4.60276	0.000358675	0.0739693
TC11000605.hg.1	SLC22A11	55867	-0.441805	5.1757	-4.59998	0.000360639	0.0739693
TC16000568.hg.1	NIP7	51388	0.656824	5.39798	4.59737	0.000362489	0.0739693
TC04000913.hg.1	FAM149A	25854	-0.358856	4.67745	-4.59559	0.000363764	0.0739693
TC03001427.hg.1	HYAL1	3373	-0.446955	5.67938	-4.59413	0.000364808	0.0739693
TC02001326.hg.1	DES	1674	-1.49545	5.10929	-4.59263	0.000365887	0.0739693
TC12003267.hg.1	ZNF10	7556	-0.392819	2.54735	-4.58274	0.000373068	0.0745398
TC08001481.hg.1	PABPC1	26986	1.3265	7.845	4.58083	0.000374471	0.0745398
TC02002627.hg.1	SDPR	8436	-0.992842	4.14171	-4.57137	0.000381508	0.0748314
TC10001278.hg.1	OGDHL	55753	-0.882052	5.35194	-4.57109	0.000381719	0.0748314
TC10000725.hg.1	PAX2	5076	-0.682808	6.3211	-4.55961	0.00039044	0.0759655
TC02000423.hg.1	ATP6V1B1	525	-0.751718	4.80148	-4.55123	0.000396942	0.0763455
TC02001303.hg.1	VIL1	7429	-0.434053	3.9476	-4.54657	0.000400599	0.0763455
TC19001650.hg.1	PTGIR	5739	-0.461882	5.95317	-4.54341	0.000403107	0.0763455
TC14001573.hg.1	DUXAP10	503639	1.48352	4.07611	4.53885	0.00040674	0.0763455
TC02000366.hg.1	LGALSL	29094	-0.442661	5.05688	-4.53835	0.000407145	0.0763455
TC17000396.hg.1	SLFN5	162394	0.628567	4.96741	4.51844	0.000423453	0.0783173
TC08002008.hg.1	RIPK2	8767	0.606489	5.7588	4.51813	0.000423713	0.0783173
TC03001501.hg.1	FAM107A	11170	-0.540243	4.76064	-4.50802	0.000432247	0.0787621
TC01003292.hg.1	SHE	126669	-0.380852	4.30618	-4.50482	0.000434993	0.0787621
TC20000450.hg.1	PCK1	5105	-1.82066	4.494	-4.502	0.000437417	0.0787621
TC10000682.hg.1	ZNF518A	9849	-0.667707	2.47017	-4.50099	0.000438294	0.0787621
TC05000387.hg.1	BHMT	635	-1.56282	4.5634	-4.48698	0.000450592	0.0788938
TC11003071.hg.1	LOC283278	283278	-0.464725	3.66468	-4.48382	0.000453418	0.0788938
TC21000509.hg.1	CSTB	1476	0.509094	6.77415	4.48335	0.000453836	0.0788938
TC02001052.hg.1	HOXD9	3235	-0.41413	5.68243	-4.47593	0.000460549	0.0788938
TC0X000858.hg.1	ARHGAP6	395	-0.337617	3.30404	-4.47559	0.000460854	0.0788938
TC02001361.hg.1	COL4A3	1285	-0.563669	3.85345	-4.47516	0.000461251	0.0788938
TC05000735.hg.1	VTRNA1-2	56663	2.59365	8.22338	4.47383	0.000462468	0.0788938
TC03001454.hg.1	SEMA3G	56920	-0.32574	5.3936	-4.47009	0.000465895	0.0788938
TC01002708.hg.1	JUN	3725	-0.838613	6.15527	-4.46642	0.000469291	0.0788938
TC02004602.hg.1	CCNT2-AS1	100129961	-0.458124	4.94179	-4.46618	0.000469515	0.0788938
TC02002735.hg.1	ERBB4	2066	-0.51751	3.32303	-4.45892	0.000476308	0.0793774
TC01005959.hg.1	LOC730102	730102	-0.668351	4.31778	-4.45378	0.000481178	0.0793774
TC12000508.hg.1	SLC39A5	283375	-0.479114	4.99192	-4.45273	0.000482187	0.0793774
TC02003335.hg.1	MTHFD2	10797	1.05271	4.45241	4.45014	0.000484663	0.0793774
TC05002479.hg.1	ZCCHC9	84240	0.379813	5.16722	4.44174	0.000492798	0.0798253
TC03002108.hg.1	CLDN1	9076	2.32948	6.20061	4.44032	0.000494183	0.0798253
TC09002189.hg.1	SLC31A2	1318	0.694063	4.83568	4.43494	0.000499474	0.0798253
TC02004131.hg.1	FTH1P3	2498	0.675594	7.55759	4.43468	0.000499737	0.0798253
TC15000368.hg.1	SEMA6D	80031	-0.363685	2.94978	-4.43058	0.00050381	0.0799822
TC20001204.hg.1	C20orf24	55969	0.822198	5.83751	4.42637	0.000508031	0.0801605
TC04002091.hg.1	WDFY3-AS2	404201	-0.426199	3.30795	-4.41508	0.000519537	0.081273
TC0Y000014.hg.1	CD99	4267	0.624881	7.52294	4.41331	0.000521363	0.081273
TC02002480.hg.1	FAP	2191	0.742354	3.21134	4.40895	0.000525898	0.0813608
TC02000754.hg.1	CFAP221	200373	-0.372313	2.41226	-4.40488	0.000530164	0.0813608
TC11000828.hg.1	OMP	4975	-0.594465	4.79247	-4.40374	0.000531359	0.0813608
TC04000916.hg.1	F11	2160	-0.559235	2.3459	-4.40031	0.000534992	0.0814352
TC16000548.hg.1	NUTF2	10204	0.756805	6.83784	4.39498	0.000540685	0.0816682
TC19001195.hg.1	ZNF44	51710	-0.346146	3.23173	-4.38885	0.000547301	0.0816682
TC10001689.hg.1	EMX2OS	196047	-0.502734	4.65067	-4.3878	0.000548449	0.0816682
TC11003241.hg.1	PDE2A	5138	-0.376338	5.02743	-4.38605	0.000550353	0.0816682
TC10000900.hg.1	BUB3	9184	0.608771	4.74245	4.38427	0.000552303	0.0816682
TC02000665.hg.1	SULT1C4	27233	-0.310305	3.43156	-4.37488	0.000562711	0.0822339
TC11003508.hg.1	FXYD6	53826	-0.959428	6.56056	-4.37259	0.00056527	0.0822339
TC06002044.hg.1	COL10A1	1300	1.57855	3.7559	4.36937	0.000568902	0.0822339
TC10001020.hg.1	ITIH5	80760	-0.479952	4.30403	-4.36893	0.000569398	0.0822339
TC19001502.hg.1	CAPN12	147968	-0.557314	5.31273	-4.36384	0.000575195	0.0822339
TC07001019.hg.1	LOC644090	644090	-0.460091	3.7044	-4.3568	0.000583305	0.0822339
TC05002649.hg.1	SNORA74A	26821	1.78433	6.53143	4.35502	0.000585368	0.0822339
TC16000528.hg.1	CBFB	865	0.757612	5.61232	4.35422	0.000586309	0.0822339
TC05001307.hg.1	OXCT1	5019	-0.354238	3.19138	-4.35248	0.000588339	0.0822339
TC16000918.hg.1	GDE1	51573	0.656417	5.60273	4.35054	0.000590616	0.0822339
TC01006307.hg.1	FCGR3A	2214	1.00899	4.78926	4.34915	0.00059225	0.0822339
TC02002490.hg.1	SLC38A11	151258	-0.457965	2.50162	-4.34744	0.000594263	0.0822339
TC13000037.hg.1	FGF9	2254	-0.481663	3.43272	-4.34041	0.000602641	0.082674
TC06004064.hg.1	HIST1H3H	8357	1.05282	4.27558	4.33942	0.000603833	0.082674
TC02001932.hg.1	MEIS1-AS2	100873998	-0.594183	3.61254	-4.33643	0.000607431	0.0827289
TC19002165.hg.1	TOMM40	10452	0.644401	5.89815	4.33027	0.000614937	0.0832214
TC12000414.hg.1	NR4A1	3164	-1.29643	6.16047	-4.3215	0.000625768	0.0832214
TC04001698.hg.1	NPY1R	4886	-0.737872	3.42161	-4.32091	0.000626509	0.0832214
TC0X002165.hg.1	BEX1	55859	-0.640609	5.71591	-4.31891	0.000629004	0.0832214
TC15000749.hg.1	ARNT2	9915	-0.461081	4.47386	-4.31888	0.000629039	0.0832214
TC15002247.hg.1	SMAD6	4091	-0.486124	5.28466	-4.31663	0.000631864	0.0832214
TC17001924.hg.1	LGALS3BP	3959	0.77135	6.81297	4.31529	0.00063356	0.0832214
TC14000391.hg.1	HSPA2	3306	-0.89737	5.50392	-4.30891	0.000641674	0.0834398
TC01003784.hg.1	LAMB3	3914	1.52699	5.79014	4.30772	0.000643194	0.0834398
TC06002157.hg.1	PERP	64065	1.35837	6.67802	4.30619	0.000645151	0.0834398
TC12000399.hg.1	METTL7A	25840	-0.69541	5.47969	-4.30315	0.000649079	0.0834398
TC03001028.hg.1	ST6GAL1	6480	-0.491582	4.564	-4.29802	0.000655757	0.0834398
TC01006058.hg.1	LOC284578	284578	-1.53983	2.72207	-4.29775	0.000656108	0.0834398
TC06000647.hg.1	TFAP2B	7021	-0.42161	4.12554	-4.29531	0.000659313	0.0834398
TC19002180.hg.1	SAE1	10055	0.659615	5.48384	4.29397	0.000661075	0.0834398
TC0X001466.hg.1	MIR514B	100422847	-0.586645	1.79015	-4.29099	0.000665015	0.0834398
TC01003287.hg.1	TPM3	7170	0.395913	4.84236	4.28752	0.000669627	0.0834398
TC01006110.hg.1	ESRRG	2104	-0.877761	3.04262	-4.28673	0.000670692	0.0834398
TC04001363.hg.1	KLHL8	57563	-0.515761	2.83589	-4.2822	0.000676775	0.0837938
TC01002185.hg.1	PIK3CD-AS2	101929074	-0.380179	5.38728	-4.2772	0.000683575	0.0842327
TC20000244.hg.1	TP53INP2	58476	-0.592968	6.23523	-4.27477	0.000686895	0.0842407
TC01001563.hg.1	XPR1	9213	0.825767	3.7916	4.27159	0.000691271	0.0843774
TC01001788.hg.1	PROX1	5629	-0.683378	3.79483	-4.26778	0.00069655	0.0846227
TC12000383.hg.1	AQP2	359	-2.47823	6.09385	-4.26109	0.000705925	0.0851875
TC16001458.hg.1	DCTN5	84516	0.761022	5.46212	4.25977	0.000707783	0.0851875
TC13001495.hg.1	EBPL	84650	0.792968	5.32942	4.2561	0.000712988	0.0854167
TC02001405.hg.1	EFHD1	80303	-0.693268	5.70382	-4.25202	0.000718828	0.0854613
TC01000129.hg.1	PGD	5226	0.661625	5.22992	4.2471	0.000725927	0.0854613
TC20000937.hg.1	FAM65C	140876	-0.469038	4.93773	-4.24571	0.000727953	0.0854613
TC17001717.hg.1	COIL	8161	0.36949	3.80629	4.24569	0.000727981	0.0854613
TC07002431.hg.1	MAGI2-AS3	100505881	-0.37585	4.47203	-4.24066	0.000735334	0.0854613
TC09000556.hg.1	ZNF483	158399	-0.408679	2.55291	-4.23991	0.000736443	0.0854613
TC03000502.hg.1	COL8A1	1295	0.685505	4.85812	4.23988	0.000736479	0.0854613
TC05000072.hg.1	CCT5	22948	0.665645	4.42459	4.23308	0.000746562	0.0860025
TC0X002170.hg.1	MORF4L2	9643	0.967384	5.2325	4.23199	0.000748194	0.0860025
TC20000198.hg.1	TPX2	22974	0.801588	4.16033	4.22966	0.000751687	0.0860025
TC06001134.hg.1	TMEM181	57583	-1.20012	6.74566	-4.22634	0.000756697	0.0860025
TC08000520.hg.1	CHMP4C	92421	0.826809	4.32121	4.22564	0.000757761	0.0860025
TC07001635.hg.1	BAIAP2L1	55971	0.752621	4.89065	4.2166	0.000771598	0.0865615
TC01002662.hg.1	ECHDC2	55268	-0.416609	5.84199	-4.21628	0.000772082	0.0865615
TC07000235.hg.1	ANLN	54443	1.07237	3.26391	4.21587	0.000772722	0.0865615
TC09001507.hg.1	KIF12	113220	-0.751261	5.91075	-4.21193	0.000778847	0.0867674
TC13000164.hg.1	SERP2	387923	-0.454756	4.47443	-4.2052	0.000789412	0.0867674
TC19001616.hg.1	EXOC3L2	90332	-0.436821	5.80378	-4.20517	0.000789451	0.0867674
TC11000198.hg.1	MICAL2	9645	0.541239	5.28801	4.20222	0.000794135	0.0867674
TC18000803.hg.1	LPIN2	9663	-0.595456	4.7601	-4.20218	0.000794196	0.0867674
TC01004863.hg.1	FLJ23867	200058	0.858133	4.53543	4.19915	0.000799031	0.0867674
TC05003121.hg.1	TMEM167A	153339	0.526065	5.22088	4.1975	0.000801682	0.0867674
TC11000606.hg.1	SLC22A12	116085	-0.625078	5.37111	-4.19578	0.000804446	0.0867674
TC02000500.hg.1	TMSB10	9168	2.17623	10.1154	4.19343	0.000808243	0.0867674
TC03001414.hg.1	MST1	4485	-0.567351	5.70577	-4.18953	0.000814578	0.0867674
TC10002634.hg.1	VSTM4	196740	-0.386849	3.40151	-4.18923	0.000815064	0.0867674
TC02001993.hg.1	MOB1A	55233	0.710078	4.31156	4.189	0.000815439	0.0867674
TC17002362.hg.1	MYO15B	80022	-0.52788	5.79399	-4.18735	0.000818149	0.0867674
TC07000338.hg.1	CCT6A	908	0.584019	4.54721	4.17979	0.00083064	0.0868782
TC02000530.hg.1	ANAPC1	64682	0.595365	4.31499	4.17801	0.000833595	0.0868782
TC14001308.hg.1	LTBP2	4053	0.686854	6.42643	4.17642	0.000836268	0.0868782
TC03001495.hg.1	ARF4	378	0.943058	5.30432	4.17312	0.000841807	0.0868782
TC03001358.hg.1	LRRC2	79442	-0.426409	3.10007	-4.17268	0.000842559	0.0868782
TC03001466.hg.1	TKT	7086	1.13673	6.61178	4.17236	0.000843096	0.0868782
TC12000216.hg.1	PIK3C2G	5288	-0.289597	2.00459	-4.1699	0.000847261	0.0868782
TC01003560.hg.1	SEC16B	89866	-0.322201	3.63819	-4.16809	0.000850344	0.0868782
TC20000885.hg.1	RPS2P7	---	1.26764	7.72945	4.16597	0.000853966	0.0868782
TC03003350.hg.1	CLEC3B	7123	-0.724634	5.09621	-4.16562	0.000854574	0.0868782
TC10002957.hg.1	HOGA1	112817	-0.513763	4.34373	-4.16286	0.000859318	0.0868782
TC02000735.hg.1	ACTR3	10096	0.861003	5.40728	4.16276	0.000859483	0.0868782
TC07002868.hg.1	GGCT	79017	0.523027	4.33029	4.15103	0.000879948	0.0886009
TC0X000587.hg.1	UBE2A	7319	0.413359	5.21426	4.14878	0.000883943	0.0886581
TC07003400.hg.1	CCZ1B	221960	0.33075	4.44264	4.14509	0.000890506	0.0888467
TC01002573.hg.1	CLDN19	149461	-0.6159	5.61195	-4.14387	0.00089269	0.0888467
TC19001149.hg.1	ZNF121	7675	0.420204	4.52848	4.13815	0.000903003	0.089219
TC01003745.hg.1	NUAK2	81788	-0.61154	4.28181	-4.1368	0.000905454	0.089219
TC0X000224.hg.1	RGN	9104	-0.620437	3.21424	-4.13607	0.000906774	0.089219
TC08001108.hg.1	RBPMS-AS1	100128750	-0.339195	4.76198	-4.12991	0.000918072	0.0895174
TC05000218.hg.1	ITGA2	3673	1.40642	4.51099	4.12789	0.000921802	0.0895174
TC04000466.hg.1	ARHGAP24	83478	-0.619346	3.51127	-4.12011	0.000936314	0.0895174
TC02000947.hg.1	KCNJ3	3760	-0.352652	2.69153	-4.11812	0.000940074	0.0895174
TC04002914.hg.1	CYP4V2	285440	-0.292799	4.76523	-4.11743	0.000941373	0.0895174
TC17002592.hg.1	CCL15-CCL14	348249	-0.794849	4.38274	-4.11597	0.00094414	0.0895174
TC19000497.hg.1	ZNF146	7705	0.800561	5.48892	4.11422	0.000947472	0.0895174
TC16000884.hg.1	PARN	5073	0.837131	5.04364	4.11403	0.000947833	0.0895174
TC07001891.hg.1	LUZP6	767558	0.869968	6.9151	4.11215	0.000951415	0.0895174
TC15001335.hg.1	FBN1	2200	1.28256	5.60569	4.11182	0.000952041	0.0895174
TC13001019.hg.1	SUPT20H	55578	0.5024	4.03953	4.10978	0.000955948	0.0895174
TC19001871.hg.1	TMEM238	388564	0.592954	6.19453	4.10948	0.000956531	0.0895174
TC17002644.hg.1	LINC00671	388387	-0.633703	4.15605	-4.10902	0.000957409	0.0895174
TC02000378.hg.1	ACTR2	10097	0.834632	5.96773	4.10859	0.000958238	0.0895174
TC07000278.hg.1	PPIA	5478	0.643275	4.76665	4.10657	0.000962149	0.0895595
TC20000386.hg.1	ZFAS1	441951	1.49833	6.97064	4.10309	0.000968897	0.0895924
TC07001906.hg.1	ATP6V0A4	50617	-1.00487	3.94935	-4.10133	0.000972325	0.0895924
TC10001526.hg.1	CPEB3	22849	-0.276239	2.83334	-4.0964	0.000982021	0.0895924
TC0X002000.hg.1	RAI2	10742	-0.402305	4.74415	-4.09595	0.000982918	0.0895924
TC01000212.hg.1	MST1P2	11209	-0.639249	5.47022	-4.09417	0.000986433	0.0895924
TC03000002.hg.1	CHL1	10752	-0.400325	2.65367	-4.09409	0.000986586	0.0895924
TC15001462.hg.1	WDR72	256764	-0.821839	3.0931	-4.09402	0.000986738	0.0895924
TC16000579.hg.1	SF3B3	23450	0.889293	5.72891	4.09095	0.000992848	0.0896119
TC04000141.hg.1	C1QTNF7	114905	-0.27197	2.49467	-4.08488	0.00100504	0.0896119
TC02002445.hg.1	NR4A2	4929	-0.648971	4.96849	-4.0835	0.00100784	0.0896119
TC02000174.hg.1	NRBP1	29959	0.504321	5.40585	4.08109	0.00101273	0.0896119
TC03001112.hg.1	RPL35A	6165	0.598544	5.52136	4.0809	0.00101312	0.0896119
TC11001026.hg.1	ZBTB16	7704	-1.05046	5.94567	-4.07907	0.00101685	0.0896119
TC01003347.hg.1	NES	10763	-0.63229	5.25014	-4.07826	0.00101852	0.0896119
TC09001012.hg.1	AQP3	360	-1.35745	6.48642	-4.0782	0.00101864	0.0896119
TC11001902.hg.1	PPP1R14B	26472	0.414327	6.29886	4.07803	0.00101899	0.0896119
TC16000228.hg.1	ANKS4B	257629	-0.593634	2.80654	-4.0753	0.0010246	0.0896119
TC15001553.hg.1	RBPMS2	348093	-0.537705	5.25772	-4.07489	0.00102544	0.0896119
TC10002044.hg.1	TMEM72	643236	-1.30352	2.74394	-4.07341	0.00102851	0.0896119
TC14001967.hg.1	BAZ1A	11177	0.914302	6.58971	4.07033	0.0010349	0.0898664
TC03002373.hg.1	ADAMTS9-AS2	100507098	-0.870078	4.2984	-4.0669	0.00104207	0.0900522
TC02001782.hg.1	HAAO	23498	-0.475702	5.2677	-4.06529	0.00104544	0.0900522
TC05001909.hg.1	DPYSL3	1809	0.590456	5.3268	4.06433	0.00104748	0.0900522
TC12000457.hg.1	LOC400043	400043	-0.412338	5.64239	-4.0606	0.00105536	0.0902978
TC11003468.hg.1	TMEM25	84866	-0.405191	5.80034	-4.05828	0.0010603	0.0902978
TC01006288.hg.1	CLCNKB	1188	-1.37695	5.6177	-4.05805	0.00106081	0.0902978
TC02002612.hg.1	COL5A2	1290	1.28588	5.11241	4.05399	0.0010695	0.0907393
TC11000551.hg.1	ASRGL1	80150	-0.364427	4.49114	-4.0439	0.00109148	0.0923012
TC10001555.hg.1	BLNK	29760	-0.31149	4.50632	-4.03849	0.00110342	0.0926792
TC06000347.hg.1	TUBB	203068	1.11607	7.60339	4.03594	0.00110913	0.0926792
TC08001816.hg.1	SLC7A2	6542	-1.27509	2.90562	-4.03487	0.0011115	0.0926792
TC05001484.hg.1	FAM169A	26049	-0.341447	2.62182	-4.03202	0.00111791	0.0926792
TC11001942.hg.1	OVOL1-AS1	101927828	-0.398248	4.31025	-4.03194	0.0011181	0.0926792
TC03001941.hg.1	VEPH1	79674	-0.339439	2.65005	-4.03179	0.00111843	0.0926792
TC02000403.hg.1	ANTXR1	84168	1.09437	5.51021	4.02979	0.00112296	0.0926792
TC01002702.hg.1	C1orf168	199920	-0.323876	2.58519	-4.02906	0.0011246	0.0926792
TC17001093.hg.1	SAT2	112483	-0.567552	4.67086	-4.02639	0.00113067	0.0928835
TC01000674.hg.1	BSND	7809	-0.559453	4.10483	-4.02456	0.00113485	0.0929321
TC17000693.hg.1	HLF	3131	-0.583034	4.97585	-4.02277	0.00113895	0.0929738
TC17000061.hg.1	ZFP3	124961	-0.32526	3.66587	-4.01867	0.00114841	0.0930665
TC04001411.hg.1	ADH1C	126	-1.34242	4.15474	-4.01545	0.00115589	0.0930665
TC21000040.hg.1	MIR99AHG	388815	-0.347348	2.8617	-4.0153	0.00115625	0.0930665
TC12002177.hg.1	CACNA1C	775	-0.441759	4.8081	-4.01496	0.00115702	0.0930665
TC0X000384.hg.1	GJB1	2705	-0.485886	5.05652	-4.01438	0.00115839	0.0930665
TC01006287.hg.1	CLCNKA	1187	-1.05028	5.56283	-4.01253	0.00116271	0.0930665
TC0X000410.hg.1	SLC16A2	6567	-0.367996	5.06375	-4.01144	0.00116526	0.0930665
TC02002017.hg.1	REG1B	5968	-0.354735	2.85031	-4.00888	0.0011713	0.0932607
TC09000518.hg.1	TMEM246-AS1	101928470	-0.415565	3.20191	-4.00709	0.00117555	0.0933123
TC04001379.hg.1	NAP1L5	266812	-0.326696	5.1463	-4.0042	0.00118242	0.0935699
TC11000404.hg.1	DDB2	1643	0.670137	4.88745	3.99601	0.00120211	0.0948385
TC16000915.hg.1	ARL6IP1	23204	1.09515	6.88654	3.99051	0.00121554	0.0956062
TC17002374.hg.1	SNHG16	100507246	0.776336	6.68386	3.98733	0.00122336	0.0959303
TC03000851.hg.1	GMPS	8833	0.709529	4.86242	3.98071	0.00123981	0.0966386
TC06002307.hg.1	MPC1	51660	-0.541338	4.47381	-3.98069	0.00123987	0.0966386
TC04000173.hg.1	SOD3	6649	-0.712386	5.69722	-3.97537	0.00125326	0.0967965
TC01003125.hg.1	FMO5	2330	-0.649863	2.86738	-3.97485	0.00125457	0.0967965
TC02000617.hg.1	MAP4K4	9448	0.618355	5.34885	3.97407	0.00125654	0.0967965
TC12000672.hg.1	ACSS3	79611	-0.653439	3.26552	-3.97395	0.00125685	0.0967965
TC14001465.hg.1	SERPINA6	866	-0.876744	3.90726	-3.96626	0.00127652	0.0972027
TC15000822.hg.1	ALPK3	57538	-0.406465	4.40299	-3.96573	0.00127789	0.0972027
TC01003396.hg.1	KCNJ10	3766	-0.510328	4.47094	-3.96463	0.00128073	0.0972027
TC09001473.hg.1	TXN	7295	1.67531	6.38006	3.96425	0.00128172	0.0972027
TC08001254.hg.1	LINC01301	100505532	-0.407642	2.65278	-3.96425	0.00128172	0.0972027
TC17002040.hg.1	ATP1B2	482	-0.978965	5.52398	-3.96305	0.00128483	0.0972027
TC17000654.hg.1	ITGA3	3675	0.993632	6.69659	3.96167	0.00128842	0.0972027
TC05000412.hg.1	VCAN	1462	1.60642	5.92474	3.95868	0.00129622	0.097507
TC16001431.hg.1	ABCC6P1	653190	-0.447313	5.05275	-3.95343	0.00131003	0.0979813
TC15002331.hg.1	ADAMTSL3	57188	-0.627208	4.51502	-3.95341	0.0013101	0.0979813
TC09000323.hg.1	MAMDC2	256691	-0.316689	2.7873	-3.95111	0.00131621	0.098154
TC08000536.hg.1	ATP6V0D2	245972	-0.442067	3.00195	-3.94841	0.00132341	0.0981946
TC14000491.hg.1	AHSA1	10598	0.7226	5.41139	3.94741	0.00132607	0.0981946
TC12001350.hg.1	TMTC1	83857	-0.460165	4.27759	-3.94636	0.0013289	0.0981946
TC0X001359.hg.1	ZNF280C	55609	0.316586	2.75396	3.94446	0.00133401	0.0981946
TC12000276.hg.1	FAR2	55711	-0.254467	2.96584	-3.94272	0.00133871	0.0981946
TC17000536.hg.1	WNK4	65266	-0.635395	4.99342	-3.94242	0.00133952	0.0981946
TC14001761.hg.1	RGS6	9628	-0.374226	2.87345	-3.93135	0.00136984	0.0999246
TC08001501.hg.1	AZIN1	51582	0.703185	4.98445	3.93099	0.00137084	0.0999246
TC22000568.hg.1	CHCHD10	400916	-0.485191	7.03468	-3.92529	0.00138672	0.100798
TC04000168.hg.1	GBA3	57733	-1.14015	2.99379	-3.91926	0.00140375	0.101535
TC11002520.hg.1	KCNQ1	3784	-0.394018	5.67215	-3.91758	0.00140851	0.101535
TC20000384.hg.1	CSE1L	1434	0.864441	3.95626	3.91754	0.00140863	0.101535
TC16000384.hg.1	ZNF267	10308	0.575041	3.76336	3.91515	0.00141545	0.101655
TC12001583.hg.1	ITGA7	3679	-0.385176	5.03198	-3.91172	0.00142531	0.101655
TC16001115.hg.1	TOX3	27324	-0.516943	4.15456	-3.91117	0.00142689	0.101655
TC15001482.hg.1	ALDH1A2	8854	-0.518841	3.62153	-3.9105	0.00142883	0.101655
TC22001026.hg.1	GGT1	2678	-0.529348	5.90495	-3.9088	0.00143377	0.101655
TC05002797.hg.1	SLC9A3	6550	-1.32704	4.93502	-3.90735	0.00143796	0.101655
TC01005824.hg.1	S100A10	6281	2.42818	7.91228	3.90725	0.00143824	0.101655
TC22000590.hg.1	LRRC75B	388886	-0.298538	5.65368	-3.90465	0.00144585	0.101655
TC06002083.hg.1	NCOA7-AS1	104355145	-0.402966	3.02895	-3.90419	0.00144718	0.101655
TC14002183.hg.1	AHNAK2	113146	1.77484	5.81909	3.90338	0.00144958	0.101655
TC17001201.hg.1	SHMT1	6470	-0.565716	5.29194	-3.90083	0.00145708	0.101905
TC02000502.hg.1	TCF7L1	83439	-0.318318	5.83645	-3.89617	0.00147086	0.101939
TC12003222.hg.1	ARPC3	10094	0.9056	4.72345	3.89348	0.00147891	0.101939
TC06001970.hg.1	ASCC3	10973	0.547496	3.15636	3.89348	0.00147891	0.101939
TC01000137.hg.1	MTOR-AS1	100873935	-0.284458	2.24513	-3.8927	0.00148124	0.101939
TC05000232.hg.1	GPX8	493869	1.0056	3.80178	3.89215	0.00148288	0.101939
TC03001302.hg.1	CSRNP1	64651	-0.478694	6.00264	-3.89165	0.00148438	0.101939
TC09001421.hg.1	ALDOB	229	-3.6202	5.87409	-3.8914	0.00148514	0.101939
TC22000149.hg.1	UPB1	51733	-0.442277	3.86528	-3.88884	0.00149287	0.102159
TC20000779.hg.1	EIF2S2	8894	0.963082	5.45411	3.88772	0.00149624	0.102159
TC20000956.hg.1	ZNF217	7764	0.553464	4.50691	3.88357	0.00150887	0.10275
TC12000536.hg.1	DTX3	196403	-0.372362	5.09919	-3.87954	0.00152122	0.103319
TC02002821.hg.1	WDFY1	57590	0.432066	5.06083	3.87625	0.00153141	0.103505
TC05001260.hg.1	AGXT2	64902	-0.861103	3.35341	-3.87607	0.00153196	0.103505
TC15002215.hg.1	LOC101928668	101928668	-0.404708	3.07131	-3.87217	0.0015441	0.104047
TC14000406.hg.1	EIF2S1	1965	0.45896	3.82571	3.86912	0.00155366	0.104047
TC11000304.hg.1	RCN1	5954	0.570007	5.25696	3.86801	0.00155716	0.104047
TC12001279.hg.1	RERG	85004	-0.591655	4.60247	-3.86782	0.00155775	0.104047
TC02000251.hg.1	TMEM178A	130733	-0.332835	4.62065	-3.86709	0.00156008	0.104047
TC17000861.hg.1	ITGB4	3691	1.16435	6.19322	3.85876	0.00158661	0.105358
TC11003109.hg.1	WT1	7490	-0.795032	5.24989	-3.85837	0.00158788	0.105358
TC10000839.hg.1	ATRNL1	26033	-0.5337	2.54284	-3.85404	0.00160185	0.105534
TC07002957.hg.1	FKBP9P1	360132	0.510925	5.4813	3.85379	0.00160268	0.105534
TC01001447.hg.1	UCK2	7371	0.309657	4.45902	3.85266	0.00160635	0.105534
TC06003975.hg.1	PACRG-AS2	101929239	-0.447239	2.15385	-3.85251	0.00160685	0.105534
TC08000376.hg.1	SOX17	64321	-0.518553	5.59061	-3.84938	0.00161707	0.105937
TC01006308.hg.1	FCGR3B	2215	0.54816	4.56721	3.84641	0.00162682	0.106306
TC16001967.hg.1	KARS	3735	1.06248	6.1694	3.84465	0.00163262	0.106417
TC17000225.hg.1	SLC5A10	125206	-0.429854	5.55078	-3.84192	0.0016417	0.106739
TC21000552.hg.1	FTCD	10841	-0.672059	5.78906	-3.84036	0.00164691	0.106809
TC09002355.hg.1	EGFL7	51162	-0.438963	6.5324	-3.83243	0.00167358	0.107456
TC01002625.hg.1	CYP4A11	1579	-1.35965	4.63625	-3.8316	0.0016764	0.107456
TC09001028.hg.1	DCAF12	25853	0.426951	4.38028	3.82936	0.00168402	0.107456
TC14002308.hg.1	SERPINA5	5104	-0.766947	5.05406	-3.8293	0.00168422	0.107456
TC09001226.hg.1	GNA14	9630	-0.80787	3.48768	-3.82887	0.00168569	0.107456
TC22000002.hg.1	BMS1P18	414763	1.55605	3.7213	3.82849	0.00168701	0.107456
TC02000752.hg.1	TMEM37	140738	-0.768528	5.23423	-3.82533	0.00169783	0.107456
TC0X001314.hg.1	RPL39	6170	1.17801	7.07333	3.82511	0.00169859	0.107456
TC17002142.hg.1	SLC13A2	9058	-0.488502	4.50467	-3.82315	0.00170536	0.107456
TC07003350.hg.1	KDELR2	11014	0.919188	6.0054	3.82269	0.00170694	0.107456
TC02000466.hg.1	HK2	3099	1.04434	5.20985	3.82202	0.00170929	0.107456
TC05002049.hg.1	LINC01187	100507267	-0.657927	2.22596	-3.82126	0.00171192	0.107456
TC14002288.hg.1	RNASE2	6036	0.723107	4.18241	3.82072	0.00171378	0.107456
TC01006360.hg.1	OMA1	115209	-0.254027	3.28699	-3.82004	0.00171614	0.107456
TC0X000579.hg.1	LONRF3	79836	-0.383178	3.00843	-3.81918	0.00171916	0.107456
TC02002477.hg.1	AHCTF1P1	285116	0.67107	3.64168	3.81601	0.00173022	0.107639
TC0X000779.hg.1	DKC1	1736	0.362606	4.91693	3.81438	0.00173597	0.107639
TC17001383.hg.1	CCL14	6358	-0.432866	3.61484	-3.81206	0.00174417	0.107639
TC09000335.hg.1	ANXA1	301	1.31113	4.48488	3.81013	0.001751	0.107639
TC19000071.hg.1	C19orf71	100128569	-0.48431	5.9167	-3.81005	0.0017513	0.107639
TC17000043.hg.1	SMTNL2	342527	-0.478306	5.75487	-3.81004	0.00175132	0.107639
TC16001084.hg.1	VPS35	55737	0.873638	4.78109	3.80908	0.00175471	0.107639
TC01003726.hg.1	REN	5972	-0.563386	4.35702	-3.8089	0.00175537	0.107639
TC20000742.hg.1	MIR663A	724033	1.02068	9.25817	3.80717	0.00176154	0.107762
TC07002426.hg.1	PTPN12	5782	1.20502	4.9179	3.80258	0.00177802	0.108514
TC16000540.hg.1	HSD11B2	3291	-1.44493	5.70958	-3.79833	0.0017934	0.108833
TC14000790.hg.1	AMN	81693	-0.526166	6.22372	-3.79821	0.00179385	0.108833
TC04001250.hg.1	UBA6	55236	1.02926	3.2342	3.79653	0.00179997	0.108833
TC15001607.hg.1	MIR629	693214	-0.54353	3.23281	-3.7965	0.00180007	0.108833
TC17002860.hg.1	KPNA2	3838	1.15622	5.18271	3.79232	0.0018154	0.109397
TC05003386.hg.1	FLT4	2324	-0.493309	4.89134	-3.79166	0.00181785	0.109397
TC10001374.hg.1	PSAP	5660	1.15855	8.60415	3.78803	0.00183129	0.109707
TC22000393.hg.1	TTC38	55020	-0.552668	5.60541	-3.78798	0.00183148	0.109707
TC22000153.hg.1	BCRP3	644165	-0.365085	5.66365	-3.78541	0.00184105	0.110025
TC16000640.hg.1	CMIP	80790	0.863674	6.4122	3.78264	0.00185142	0.110285
TC17001571.hg.1	LSM12	124801	0.465263	6.10195	3.78198	0.00185392	0.110285
TC17002752.hg.1	PRKCA-AS1	101928001	-0.442143	3.10961	-3.77925	0.00186422	0.110402
TC19001388.hg.1	ANKRD27	84079	0.402495	4.3121	3.7792	0.00186442	0.110402
TC10000145.hg.1	PLXDC2	84898	0.973172	5.67632	3.77442	0.0018826	0.110993
TC16000901.hg.1	ABCC6	368	-0.373152	5.05848	-3.77303	0.00188792	0.110993
TC17002617.hg.1	RARA-AS1	101929693	-0.53151	5.48846	-3.77253	0.0018898	0.110993
TC14000988.hg.1	NOVA1	4857	-0.302278	2.61724	-3.77202	0.00189176	0.110993
TC02002292.hg.1	HS6ST1	9394	-0.374546	5.42539	-3.77096	0.00189585	0.110993
TC08000980.hg.1	CTSB	1508	0.547402	7.44316	3.76869	0.00190462	0.111255
TC20001744.hg.1	SNRPB	6628	0.409747	4.98545	3.76447	0.001921	0.111959
TC09002280.hg.1	CERCAM	51148	0.54966	5.29702	3.76243	0.00192896	0.11217
TC21000151.hg.1	MEMO1P1	---	0.469448	3.03226	3.75946	0.00194064	0.112596
TC12001968.hg.1	PPP1CC	5501	0.640002	4.84624	3.75646	0.00195249	0.112922
TC0X000714.hg.1	TMEM185A	84548	0.656414	5.33191	3.75488	0.00195879	0.112922
TC11000486.hg.1	OR5A1	219982	-0.536508	2.4529	-3.75302	0.00196621	0.112922
TC01003312.hg.1	PKLR	5313	-0.414175	4.72258	-3.75259	0.0019679	0.112922
TC01003023.hg.1	RP4-655J12.3	---	-1.28813	4.13931	-3.75255	0.00196807	0.112922
TC04000806.hg.1	ETFDH	2110	-0.273039	2.58258	-3.74888	0.00198277	0.112925
TC17002171.hg.1	CCL11	6356	-0.650486	5.02769	-3.74868	0.00198358	0.112925
TC17001472.hg.1	KRT10	3858	0.521214	3.83184	3.74702	0.0019903	0.112925
TC17000337.hg.1	PIPOX	51268	-0.480398	3.62291	-3.74609	0.00199407	0.112925
TC16000227.hg.1	TMEM159	57146	0.417931	5.06864	3.74177	0.00201161	0.112925
TC12000988.hg.1	TMED2	10959	0.817013	5.96376	3.74132	0.00201348	0.112925
TC15002797.hg.1	SLC12A1	6557	-2.85986	3.76364	-3.73957	0.00202064	0.112925
TC16000612.hg.1	PSMD7	5713	0.839953	5.27868	3.73949	0.00202098	0.112925
TC16001381.hg.1	RPS2	6187	1.52899	10.7376	3.73818	0.00202634	0.112925
TC01002289.hg.1	RCC2	55920	0.614153	6.21907	3.7372	0.0020304	0.112925
TC22000828.hg.1	PMM1	5372	-0.268736	4.91404	-3.73695	0.00203142	0.112925
TC18000377.hg.1	PTPN2	5771	0.393382	3.89301	3.73691	0.0020316	0.112925
TC14001307.hg.1	NPC2	10577	0.880162	6.8732	3.73531	0.0020382	0.112925
TC01001262.hg.1	NPR1	4881	-0.487374	4.95981	-3.73452	0.00204146	0.112925
TC09002917.hg.1	CDC26	246184	0.495424	3.88164	3.73376	0.00204464	0.112925
TC12001939.hg.1	CORO1C	23603	0.661716	5.77136	3.73371	0.00204483	0.112925
TC12000753.hg.1	RMST	196475	-0.552538	2.4499	-3.73273	0.0020489	0.112925
TC07001540.hg.1	YWHAG	7532	0.940624	7.10117	3.73272	0.00204895	0.112925
TC07003172.hg.1	LINC-PINT	378805	-0.399312	5.26179	-3.73222	0.00205103	0.112925
TC12000496.hg.1	CDK2	1017	0.438704	4.93535	3.72832	0.00206735	0.113344
TC19000357.hg.1	MIR3189	100422943	-0.703281	4.9031	-3.72811	0.00206823	0.113344
TC17002768.hg.1	LINC00511	400619	-0.488194	2.26549	-3.72686	0.00207352	0.113344
TC14001171.hg.1	C14orf105	55195	-1.28434	3.4221	-3.72537	0.00207977	0.113344
TC10000272.hg.1	FXYD4	53828	-2.29866	5.48575	-3.72519	0.00208055	0.113344
TC02001474.hg.1	SNED1	25992	-0.348713	5.38107	-3.72182	0.00209483	0.113882
TC01001712.hg.1	MFSD4	148808	-0.629665	5.1312	-3.72026	0.00210148	0.113938
TC10000449.hg.1	DDIT4	54541	0.982529	7.08448	3.71952	0.00210466	0.113938
TC17001346.hg.1	UTP6	55813	0.319342	3.41648	3.71465	0.00212561	0.114526
TC07003379.hg.1	COPG2	26958	0.479123	3.47438	3.71364	0.00212996	0.114526
TC15000442.hg.1	LIPC	3990	-0.362917	3.09741	-3.71346	0.00213075	0.114526
TC18000186.hg.1	POLI	11201	-0.298829	3.45164	-3.71053	0.00214348	0.114526
TC05001983.hg.1	FNDC9	408263	-0.408538	3.12067	-3.71023	0.00214478	0.114526
TC09001201.hg.1	KLF9	687	-0.761223	5.93688	-3.70888	0.00215068	0.114526
TC06001217.hg.1	SERPINB1	1992	0.664429	5.40423	3.70821	0.0021536	0.114526
TC13000077.hg.1	GTF3A	2971	0.661938	5.49564	3.70793	0.0021548	0.114526
TC01000999.hg.1	MAGI3	260425	-0.275903	3.52213	-3.70781	0.00215536	0.114526
TC06001163.hg.1	PACRG	135138	-0.339043	3.62961	-3.70384	0.0021728	0.115078
TC06003619.hg.1	SRPK1	6732	0.842062	4.09266	3.70343	0.00217464	0.115078
TC06000173.hg.1	HIST1H2AE	3012	1.93519	6.96734	3.70234	0.00217945	0.115097
TC07002162.hg.1	BZW2	28969	0.902138	4.38936	3.70079	0.00218631	0.115224
TC05000760.hg.1	PCDHB15	56121	-0.522897	4.10358	-3.69754	0.0022008	0.115343
TC02004644.hg.1	PRPF40A	55660	0.791104	4.71177	3.69683	0.00220399	0.115343
TC22000416.hg.1	PIM3	415116	-0.42022	6.62011	-3.69645	0.00220572	0.115343
TC07000065.hg.1	RAC1	5879	0.847991	6.71933	3.69546	0.00221013	0.115343
TC16000659.hg.1	USP10	9100	0.754266	5.26424	3.6953	0.00221085	0.115343
TC12001038.hg.1	RAN	5901	0.555213	7.4769	3.69375	0.00221785	0.11541
TC19000587.hg.1	RPS19	6223	1.67202	8.1006	3.69211	0.00222523	0.11541
TC10000951.hg.1	VENTX	27287	-0.418159	5.08436	-3.69083	0.00223105	0.11541
TC16000663.hg.1	LINC00311	197196	-0.472378	2.61069	-3.68963	0.00223649	0.11541
TC19000462.hg.1	LSR	51599	0.520696	6.54968	3.68721	0.0022475	0.11541
TC11003509.hg.1	FXYD2	486	-0.773322	2.34369	-3.68517	0.00225687	0.11541
TC03000104.hg.1	PLCL2	23228	-0.246639	3.3068	-3.68455	0.00225971	0.11541
TC16001174.hg.1	NAE1	8883	0.55413	3.13356	3.68228	0.00227016	0.11541
TC01002256.hg.1	HSPB7	27129	-0.501461	5.25732	-3.68226	0.00227027	0.11541
TC10002843.hg.1	GFRA1	2674	-1.24074	3.98834	-3.6822	0.00227056	0.11541
TC14002027.hg.1	C14orf37	145407	-0.525634	1.99425	-3.68072	0.00227739	0.11541
TC16001315.hg.1	ZDHHC7	55625	0.718122	5.55569	3.68068	0.00227758	0.11541
TC05002451.hg.1	HEXB	3074	1.10136	5.12905	3.68047	0.00227856	0.11541
TC05002796.hg.1	PP7080	25845	-0.891671	5.77904	-3.68029	0.00227936	0.11541
TC13000132.hg.1	FREM2	341640	-0.449545	3.11464	-3.67917	0.00228457	0.11541
TC06001124.hg.1	ZDHHC14	79683	-0.31608	5.11254	-3.67846	0.00228787	0.11541
TC01002295.hg.1	AKR7L	246181	-0.404995	5.22474	-3.67824	0.00228891	0.11541
TC05000918.hg.1	WWC1	23286	-0.693261	3.73821	-3.67643	0.00229735	0.11541
TC01000236.hg.1	ARHGEF10L	55160	-0.284391	5.67972	-3.67536	0.00230233	0.11541
TC09000736.hg.1	ASS1	445	-1.24357	6.26425	-3.67497	0.00230418	0.11541
TC17002276.hg.1	NME1-NME2	654364	1.1466	6.51286	3.67462	0.0023058	0.11541
TC12000388.hg.1	GPD1	2819	-0.464585	4.41041	-3.66822	0.002336	0.116512
TC05000548.hg.1	AP3S1	1176	0.652638	4.75904	3.66769	0.00233853	0.116512
TC15001511.hg.1	C2CD4B	388125	-0.520548	5.60463	-3.66592	0.00234696	0.116512
TC14001619.hg.1	LINC00645	100505967	-0.336992	1.96823	-3.66497	0.00235153	0.116512
TC15001536.hg.1	LOC105370854	105370854	-0.275292	2.89336	-3.66367	0.00235774	0.116512
TC02003134.hg.1	WDR43	23160	0.766341	4.22814	3.66318	0.00236007	0.116512
TC11000311.hg.1	QSER1	79832	0.490513	3.97634	3.66296	0.00236113	0.116512
TC01005171.hg.1	OR2L1P	26247	-0.341313	3.15846	-3.6624	0.00236383	0.116512
TC18000947.hg.1	RNF152	220441	-1.36464	4.09421	-3.66094	0.00237088	0.116637
TC11000027.hg.1	TALDO1	6888	1.07017	6.56801	3.65905	0.00238002	0.116865
TC17000729.hg.1	RPS6KB1	6198	0.311288	3.74554	3.65509	0.00239926	0.117564
TC11000314.hg.1	LINC00294	283267	0.953723	4.45769	3.65425	0.00240334	0.117564
TC11000239.hg.1	GTF2H1	2965	0.32464	3.66245	3.65256	0.00241161	0.117746
TC14000414.hg.1	GALNT16	57452	-0.325028	4.64116	-3.65153	0.00241671	0.117772
TC20000721.hg.1	GGTLC1	92086	-0.337174	5.42479	-3.64988	0.00242484	0.117903
TC02000696.hg.1	BCL2L11	10018	-0.409997	2.99179	-3.64685	0.00243982	0.117903
TC19001032.hg.1	GNG7	2788	-0.393634	5.25863	-3.6465	0.00244157	0.117903
TC16002069.hg.1	QPRT	23475	-0.449553	5.68408	-3.64503	0.00244889	0.117903
TC02001895.hg.1	CCT4	10575	0.816446	5.12564	3.64452	0.00245142	0.117903
TC02001558.hg.1	ADAM17	6868	0.643341	3.97567	3.64399	0.00245404	0.117903
TC11001015.hg.1	NCAM1	4684	-0.308457	4.5287	-3.64368	0.0024556	0.117903
TC02001294.hg.1	ARPC2	10109	0.629362	6.37994	3.64328	0.00245762	0.117903
TC06001015.hg.1	PDE7B	27115	-0.78843	3.76935	-3.64272	0.00246039	0.117903
TC06000171.hg.1	HIST1H2BF	8343	0.939963	4.94725	3.64031	0.0024725	0.118107
TC01001791.hg.1	CENPF	1063	0.578162	3.02757	3.64006	0.00247377	0.118107
TC19001658.hg.1	AP2S1	1175	0.670397	6.68203	3.63185	0.00251544	0.119875
TC19001709.hg.1	HRC	3270	-0.341049	4.499	-3.62996	0.00252513	0.119898
TC07000058.hg.1	CCZ1	51622	0.406857	4.77425	3.62994	0.0025252	0.119898
TC06001343.hg.1	HIST1H2AB	8335	0.724112	3.60627	3.62767	0.00253691	0.120109
TC03001759.hg.1	FTH1P4	---	1.0354	6.52563	3.62727	0.00253898	0.120109
TC13001567.hg.1	DACH1	1602	-0.671942	4.80336	-3.62639	0.00254356	0.120109
TC09000662.hg.1	RALGPS1	9649	-0.255276	3.51349	-3.61849	0.00258476	0.12157
TC14000141.hg.1	C14orf119	55017	1.12513	5.6783	3.61777	0.00258854	0.12157
TC08000109.hg.1	KIAA1456	57604	-0.326068	2.89289	-3.61709	0.00259214	0.12157
TC09000675.hg.1	SLC25A25	114789	-0.477919	4.68486	-3.61686	0.00259333	0.12157
TC19001455.hg.1	PRODH2	58510	-0.624362	4.98497	-3.61598	0.002598	0.12157
TC04002887.hg.1	SORBS2	8470	-0.839291	4.33392	-3.61408	0.00260804	0.12182
TC12000569.hg.1	XPOT	11260	0.863219	4.3953	3.61237	0.00261717	0.121893
TC16001154.hg.1	CNOT1	23019	1.16761	5.63175	3.61127	0.002623	0.121893
TC01003889.hg.1	ENAH	55740	0.552027	4.82798	3.61114	0.00262374	0.121893
TC12000679.hg.1	TMTC2	160335	-0.234915	3.22439	-3.60874	0.00263659	0.122271
TC04002792.hg.1	ANXA2P1	303	0.711065	4.02792	3.60583	0.00265221	0.122775
TC18000189.hg.1	RAB27B	5874	0.479974	3.26115	3.60356	0.00266452	0.123125
TC20001754.hg.1	PRELID3B	51012	0.561612	4.81725	3.60075	0.00267979	0.123576
TC04001089.hg.1	LGI2	55203	-0.366334	3.21248	-3.59804	0.00269463	0.123576
TC04001509.hg.1	NDNF	79625	-0.39836	4.94975	-3.59779	0.00269599	0.123576
TC03000202.hg.1	RPSA	3921	1.22792	7.16389	3.5973	0.00269872	0.123576
TC09000495.hg.1	ANP32B	10541	0.566091	5.78181	3.59655	0.0027028	0.123576
TC09001322.hg.1	LOC100507103	100507103	-0.405265	2.79394	-3.59653	0.00270294	0.123576
TC20000592.hg.1	PCNA	5111	0.52297	4.73511	3.59301	0.00272234	0.124243
TC9_gl000201_random000001.hg.1	ADAMTSL2	9719	-0.587164	5.48913	-3.59171	0.00272961	0.124356
TC16000967.hg.1	PALB2	79728	0.329139	3.26269	3.59077	0.00273482	0.124374
TC12000245.hg.1	MIR920	100126320	-0.462567	2.61421	-3.5868	0.00275701	0.124816
TC06000558.hg.1	DAAM2	23500	-0.288102	4.45678	-3.58657	0.0027583	0.124816
TC14001693.hg.1	LGALS3	3958	1.64403	6.49372	3.58581	0.00276255	0.124816
TC22000435.hg.1	SHANK3	85358	-0.443178	6.06953	-3.58559	0.00276382	0.124816
TC17000718.hg.1	PRR11	55771	0.59498	3.3406	3.58328	0.00277684	0.125062
TC11001994.hg.1	ACY3	91703	-0.436921	5.56715	-3.58227	0.00278255	0.125062
TC18000006.hg.1	TYMS	7298	0.661994	5.04785	3.58106	0.00278941	0.125062
TC03000131.hg.1	RARB	5915	-0.366762	3.86749	-3.57936	0.0027991	0.125062
TC09000515.hg.1	PLPPR1	54886	-0.308759	3.2153	-3.57888	0.00280182	0.125062
TC10001798.hg.1	PRR26	414235	-0.578418	4.59694	-3.57863	0.00280325	0.125062
TC09000388.hg.1	NTRK2	4915	-0.261815	3.38366	-3.57627	0.00281673	0.125062
TC20000876.hg.1	SLPI	6590	1.87423	6.63451	3.57258	0.002838	0.125062
TC01003452.hg.1	OLFML2B	25903	0.701699	5.36064	3.57091	0.00284765	0.125062
TC12002036.hg.1	RPLP0	6175	1.10687	7.82897	3.57	0.00285293	0.125062
TC03000229.hg.1	SNRK	54861	-0.401123	4.6409	-3.56912	0.00285808	0.125062
TC09001202.hg.1	TRPM3	80036	-0.315206	3.11845	-3.56849	0.00286172	0.125062
TC20000637.hg.1	ESF1	51575	0.421867	3.38443	3.56833	0.0028627	0.125062
TC13001706.hg.1	MCF2L-AS1	100289410	-0.398662	3.86929	-3.56759	0.00286697	0.125062
TC06000786.hg.1	C6orf163	206412	-0.297483	2.21259	-3.56755	0.00286724	0.125062
TC16000914.hg.1	RPS15A	6210	1.3144	8.47632	3.5674	0.00286808	0.125062
TC09000330.hg.1	GDA	9615	-0.579596	3.42282	-3.56738	0.00286823	0.125062
TC07000144.hg.1	GPNMB	10457	1.02856	5.80567	3.5672	0.00286929	0.125062
TC03000986.hg.1	YEATS2	55689	0.454368	4.49583	3.56644	0.00287373	0.125062
TC16000668.hg.1	FOXF1	2294	-0.44636	2.51331	-3.5664	0.00287393	0.125062
TC11003497.hg.1	RPL27A	6157	0.573865	6.10389	3.56637	0.00287414	0.125062
TC01000504.hg.1	CAP1	10487	0.733775	6.82519	3.56612	0.00287559	0.125062
TC12002690.hg.1	LOC100130238	100130238	-0.421346	4.49536	-3.56524	0.00288076	0.125076
TC0X001916.hg.1	HMGB3	3149	1.39492	4.60023	3.55936	0.00291547	0.126131
TC12000946.hg.1	DYNLL1	8655	0.360951	6.20977	3.55855	0.00292028	0.126131
TC16001098.hg.1	N4BP1	9683	0.517297	4.62556	3.55771	0.00292524	0.126131
TC17000103.hg.1	CD68	968	1.39022	7.75975	3.55702	0.00292938	0.126131
TC0X001081.hg.1	USP51	158880	-0.377537	3.35523	-3.55701	0.00292942	0.126131
TC04000260.hg.1	SHISA3	152573	-0.682696	5.39263	-3.55532	0.00293957	0.126296
TC02001007.hg.1	SSB	6741	0.347783	4.69984	3.55474	0.00294301	0.126296
TC19001509.hg.1	CCER2	643669	-0.340157	6.03912	-3.55213	0.00295871	0.126296
TC05001273.hg.1	CTD-2653M23.2	---	-0.405619	2.272	-3.55029	0.00296982	0.126296
TC05002839.hg.1	NSUN2	54888	0.679959	4.98456	3.54987	0.00297233	0.126296
TC16001344.hg.1	APRT	353	0.491692	6.77259	3.54948	0.00297473	0.126296
TC22000485.hg.1	GGT3P	2679	-0.485137	5.7961	-3.54934	0.00297557	0.126296
TC16000985.hg.1	NPIPB6	728741	0.492242	5.90038	3.54925	0.00297608	0.126296
TC02000146.hg.1	RAB10	10890	0.896047	6.00886	3.54897	0.00297778	0.126296
TC17001437.hg.1	RPL23	9349	0.843196	5.67769	3.54803	0.00298349	0.126296
TC0X000868.hg.1	GPM6B	2824	-0.247062	3.37853	-3.54746	0.00298695	0.126296
TC18000145.hg.1	GALNT1	2589	0.882647	4.33541	3.54563	0.00299811	0.126345
TC01002829.hg.1	DDAH1	23576	-0.433545	4.98642	-3.54517	0.00300091	0.126345
TC15002814.hg.1	GATM	2628	-2.14833	5.46688	-3.54488	0.00300274	0.126345
TC20000530.hg.1	UCKL1-AS1	100113386	-0.337597	5.2135	-3.54181	0.00302155	0.12693
TC16000899.hg.1	FOPNL	123811	0.740995	4.29791	3.53927	0.00303723	0.12708
TC07000028.hg.1	LOC100128374	100128374	-0.306398	4.28814	-3.53854	0.00304176	0.12708
TC14002059.hg.1	ACTN1	87	1.0649	7.71314	3.53754	0.00304797	0.12708
TC14000690.hg.1	SNORD114-13	767591	-0.333268	1.67246	-3.53753	0.003048	0.12708
TC02002291.hg.1	SAP130	79595	0.527611	5.6618	3.53726	0.00304969	0.12708
TC05000271.hg.1	RGS7BP	401190	-0.344542	3.19608	-3.5358	0.0030588	0.127255
TC16000924.hg.1	UMOD	7369	-3.2465	6.24889	-3.5329	0.00307689	0.127617
TC05002766.hg.1	LOC728554	728554	1.0923	5.45092	3.53213	0.00308173	0.127617
TC05003066.hg.1	ZNF366	167465	-0.500588	2.27703	-3.52887	0.00310223	0.127617
TC17000444.hg.1	AATF	26574	0.778491	5.3084	3.52851	0.00310451	0.127617
TC14001423.hg.1	PTPN21	11099	-0.231711	4.12388	-3.52795	0.00310805	0.127617
TC04001986.hg.1	FAM114A1	92689	0.714199	5.35741	3.5279	0.00310841	0.127617
TC12002203.hg.1	GAPDH	2597	1.84816	9.71236	3.52783	0.00310883	0.127617
TC03001867.hg.1	PLSCR4	57088	-0.346067	3.81328	-3.52739	0.00311159	0.127617
TC13000472.hg.1	ZDHHC20	253832	0.474137	3.96257	3.52735	0.00311189	0.127617
TC06001427.hg.1	HIST1H3I	8354	1.58359	5.99322	3.52433	0.00313108	0.128082
TC11001505.hg.1	MUC15	143662	-0.652266	2.78717	-3.52401	0.00313313	0.128082
TC06001142.hg.1	FNDC1	84624	1.13268	4.62686	3.52146	0.00314947	0.128306
TC19002460.hg.1	HSPB6	126393	-1.65433	7.28983	-3.5197	0.00316073	0.128306
TC20000718.hg.1	CST1	1469	0.673456	4.81235	3.51864	0.00316756	0.128306
TC12000071.hg.1	KCNA5	3741	-0.435476	4.00428	-3.51742	0.00317546	0.128306
TC01002127.hg.1	LINC00982	440556	-0.621092	5.25833	-3.5173	0.00317627	0.128306
TC03002161.hg.1	RNF168	165918	0.330404	4.58995	3.51688	0.00317899	0.128306
TC10000343.hg.1	SGMS1-AS1	104355295	-0.611044	3.53039	-3.5168	0.00317948	0.128306
TC04001809.hg.1	ACSL1	2180	-0.707851	4.92449	-3.5153	0.00318923	0.128306
TC17000609.hg.1	NPEPPS	9520	0.65808	5.57325	3.51492	0.00319166	0.128306
TC12001661.hg.1	AVPR1A	552	-0.452589	3.47348	-3.51486	0.0031921	0.128306
TC03002109.hg.1	TMEM207	131920	-0.463125	3.21556	-3.51351	0.00320089	0.128306
TC05001094.hg.1	EXOC3-AS1	116349	-0.390701	2.82391	-3.51323	0.00320272	0.128306
TC19001040.hg.1	TLE2	7089	-0.33509	5.76074	-3.51317	0.00320307	0.128306
TC02003807.hg.1	ATIC	471	1.11969	5.20912	3.51087	0.00321814	0.128708
TC17000977.hg.1	SLC43A2	124935	-0.391224	5.82088	-3.50862	0.00323293	0.128708
TC01000595.hg.1	CYP4A22	284541	-0.80918	3.95974	-3.50834	0.00323477	0.128708
TC04000568.hg.1	EGF	1950	-1.09101	3.09391	-3.50767	0.00323922	0.128708
TC17001586.hg.1	EFTUD2	9343	0.646245	5.09116	3.50738	0.00324107	0.128708
TC16001793.hg.1	SMG1	23049	1.33956	4.51212	3.50642	0.00324747	0.128708
TC01003596.hg.1	STX6	10228	0.604819	5.16523	3.50635	0.00324792	0.128708
TC09000156.hg.1	UBE2R2	54926	0.696281	6.16045	3.5032	0.00326881	0.129157
TC14002083.hg.1	ENTPD5	957	-0.648287	3.30227	-3.50309	0.00326953	0.129157
TC0X000512.hg.1	NRK	203447	-0.335859	2.40749	-3.50239	0.00327423	0.129157
TC07001813.hg.1	CADPS2	93664	-0.539039	3.0859	-3.5	0.00329019	0.129528
TC17000326.hg.1	RPL23A	6147	0.576158	6.0443	3.49949	0.00329364	0.129528
TC07001562.hg.1	HGF	3082	-0.541892	3.00149	-3.49827	0.0033018	0.129652
TC05001773.hg.1	SHROOM1	134549	-0.395508	5.7403	-3.49631	0.00331501	0.129781
TC10000574.hg.1	MBL1P	8512	-0.269186	3.6584	-3.49596	0.00331741	0.129781
TC4_gl000194_random000002.hg.1	MAFIP	727764	0.538653	6.23459	3.49318	0.00333623	0.129781
TC12001095.hg.1	CACNA1C-AS4	100874234	-0.382503	2.64841	-3.49274	0.00333922	0.129781
TC07000728.hg.1	LSM8	51691	0.541657	4.15712	3.4927	0.00333953	0.129781
TC12002289.hg.1	LOC101928471	101928471	-0.407507	2.20449	-3.49263	0.00333999	0.129781
TC01000668.hg.1	ACOT11	26027	-0.32805	4.90276	-3.4926	0.00334018	0.129781
TC13000663.hg.1	KPNA3	3839	0.606862	4.199	3.49135	0.00334868	0.129916
TC05002283.hg.1	TRIO	7204	0.724095	5.18449	3.48967	0.00336019	0.130167
TC18000474.hg.1	MIR4319	100422829	-0.532943	2.10391	-3.4875	0.00337511	0.13055
TC20001554.hg.1	EIF6	3692	0.60536	7.11671	3.48583	0.00338658	0.130738
TC06003812.hg.1	HDAC2	3066	0.850186	3.97897	3.48532	0.00339009	0.130738
TC04001410.hg.1	ADH1B	125	-1.76747	5.43443	-3.48441	0.00339636	0.130785
TC21000553.hg.1	SPATC1L	84221	-0.326753	5.80933	-3.48284	0.00340731	0.130969
TC03001740.hg.1	ZXDC	79364	-0.453509	4.96744	-3.48227	0.00341125	0.130969
TC04000636.hg.1	FAT4	79633	-0.35353	3.10256	-3.48014	0.0034261	0.13103
TC19002705.hg.1	PCAT19	100505495	-0.327721	4.37205	-3.4797	0.00342914	0.13103
TC16000927.hg.1	ACSM2B	348158	-1.91329	4.93757	-3.47934	0.00343163	0.13103
TC08002367.hg.1	PTTG3P	26255	0.531197	3.63021	3.47913	0.0034331	0.13103
TC03000339.hg.1	GNL3	26354	0.474749	3.76915	3.47819	0.00343971	0.131089
TC19000717.hg.1	FTL	2512	0.894263	10.5739	3.47715	0.00344701	0.131157
TC10000933.hg.1	GLRX3	10539	0.553838	3.7286	3.47607	0.00345459	0.131157
TC05001266.hg.1	UGT3A1	133688	-0.311224	3.59161	-3.47577	0.00345671	0.131157
TC06000658.hg.1	TMEM14A	28978	1.11817	4.85272	3.47476	0.00346385	0.131236
TC10002950.hg.1	PRAP1	118471	-0.525639	5.60781	-3.47146	0.00348718	0.131701
TC05001840.hg.1	SLC23A1	9963	-0.303936	5.40728	-3.47072	0.00349249	0.131701
TC06001860.hg.1	LINC00472	79940	-0.653936	4.03484	-3.47066	0.00349292	0.131701
TC06001044.hg.1	VTA1	51534	0.596905	3.484	3.46999	0.0034977	0.131701
TC13000539.hg.1	HSPH1	10808	0.890862	4.63339	3.4687	0.00350686	0.131701
TC10001238.hg.1	HNRNPA1P33	728643	0.851599	4.95892	3.46855	0.00350797	0.131701
TC01003605.hg.1	GLUL	2752	0.588196	6.16783	3.46699	0.00351915	0.131701
TC16001176.hg.1	CDH16	1014	-1.64131	6.46816	-3.46675	0.00352083	0.131701
TC11000090.hg.1	RRM1	6240	0.401841	3.40587	3.46587	0.00352717	0.131701
TC07001895.hg.1	PTN	5764	-0.741458	4.24132	-3.46559	0.00352916	0.131701
TC16000036.hg.1	CACNA1H	8912	-0.378698	5.33953	-3.46518	0.00353212	0.131701
TC13000100.hg.1	ALOX5AP	241	0.530782	5.39307	3.46235	0.00355255	0.132034
TC10000008.hg.1	GTPBP4	23560	0.52322	4.19414	3.46232	0.00355275	0.132034
TC20001671.hg.1	PMEPA1	56937	0.744442	5.98183	3.46135	0.00355979	0.132034
TC17001187.hg.1	RASD1	51655	-1.59883	5.55286	-3.46112	0.00356145	0.132034
TC12000630.hg.1	TRHDE	29953	-0.335804	2.22752	-3.46013	0.00356866	0.132075
TC04000324.hg.1	EXOC1	55763	0.345135	3.24262	3.45957	0.00357276	0.132075
TC02004044.hg.1	CYS1	192668	-0.961123	6.7781	-3.4585	0.00358056	0.132174
TC07001008.hg.1	AOC1	26	-0.529252	5.08854	-3.45529	0.00360407	0.13234
TC03000113.hg.1	KAT2B	8850	-0.345922	4.37265	-3.45485	0.00360728	0.13234
TC01002759.hg.1	SERBP1	26135	0.763548	6.28792	3.45453	0.00360965	0.13234
TC03002371.hg.1	ADAMTS9-AS1	101929335	-1.41469	5.01561	-3.45443	0.00361033	0.13234
TC17000795.hg.1	NOL11	25926	0.377554	3.70118	3.45158	0.00363142	0.13234
TC13000748.hg.1	EDNRB	1910	-1.04073	4.56135	-3.45152	0.00363186	0.13234
TC08001521.hg.1	ANGPT1	284	-0.266954	2.19953	-3.45084	0.0036369	0.13234
TC03001506.hg.1	FHIT	2272	-0.244579	3.63708	-3.45027	0.00364113	0.13234
TC04001138.hg.1	MIR4802	100616274	-0.380244	1.72378	-3.45003	0.0036429	0.13234
TC12001723.hg.1	TSPAN8	7103	-0.303082	2.21963	-3.44985	0.00364423	0.13234
TC20000840.hg.1	SNORA71C	677839	2.15107	7.93166	3.44938	0.00364772	0.13234
TC22000535.hg.1	GGT2	728441	-0.32917	5.99085	-3.44861	0.00365346	0.13234
TC15002329.hg.1	SH3GL3	6457	-0.463808	2.44802	-3.44838	0.00365514	0.13234
TC19002475.hg.1	SPINT2	10653	1.419	7.16665	3.44818	0.00365664	0.13234
TC01001568.hg.1	MR1	3140	0.509054	3.52305	3.44651	0.00366909	0.132605
TC11003067.hg.1	SOX6	55553	-0.50175	2.5932	-3.44515	0.00367926	0.132787
TC08001887.hg.1	ADAM9	8754	1.11199	5.4124	3.44325	0.00369359	0.133118
TC20001194.hg.1	DNMT3B	1789	0.591525	2.07161	3.441	0.00371056	0.133168
TC05000446.hg.1	ARRDC3-AS1	100129716	-0.313854	3.39646	-3.441	0.00371057	0.133168
TC01003024.hg.1	ATP1A1-AS1	84852	-0.323652	3.94575	-3.44047	0.00371452	0.133168
TC19001938.hg.1	GADD45B	4616	-0.908823	7.55245	-3.44034	0.00371556	0.133168
TC07000213.hg.1	FKBP9	11328	0.326	5.85877	3.43932	0.00372324	0.133259
TC15001635.hg.1	C15orf59	388135	-0.46267	5.44707	-3.43763	0.00373614	0.133485
TC0X000909.hg.1	EIF1AX	1964	0.917502	4.87447	3.43714	0.00373987	0.133485
TC10000865.hg.1	GRK5	2869	-0.255191	4.32558	-3.43538	0.0037533	0.13353
TC06000599.hg.1	SLC22A7	10864	-0.444808	4.42519	-3.43528	0.00375407	0.13353
TC12000810.hg.1	TXNRD1	7296	0.733481	4.7445	3.4346	0.00375922	0.13353
TC01005555.hg.1	NEGR1-IT1	100852409	-0.355603	1.8254	-3.43371	0.00376611	0.13353
TC10001064.hg.1	ITGA8	8516	-0.608564	3.51785	-3.43256	0.00377489	0.13353
TC12001843.hg.1	LTA4H	4048	0.663119	4.4736	3.43065	0.00378967	0.13353
TC02003120.hg.1	EFR3B	22979	-0.335205	3.84919	-3.43016	0.00379344	0.13353
TC0X002320.hg.1	TCEAL3	85012	-0.29198	5.75424	-3.43009	0.00379399	0.13353
TC08001509.hg.1	DPYS	1807	-0.646748	3.94155	-3.42991	0.00379537	0.13353
TC04001570.hg.1	SLC7A11	23657	1.36596	2.87027	3.42987	0.00379567	0.13353
TC05000948.hg.1	NEURL1B	54492	-0.370622	5.35299	-3.42907	0.00380185	0.13353
TC19000896.hg.1	RPL28	6158	0.446583	5.1843	3.42883	0.0038037	0.13353
TC04001807.hg.1	CASP3	836	0.338283	3.94563	3.42781	0.00381166	0.13353
TC0X001460.hg.1	MIR513B	100313822	-0.304155	1.76894	-3.42759	0.00381337	0.13353
TC01001037.hg.1	HAO2	51179	-0.74734	3.33103	-3.42668	0.00382041	0.133596
TC09001659.hg.1	QRFP	347148	-0.396512	5.52531	-3.42563	0.00382858	0.133701
TC20000727.hg.1	ACSS1	84532	-0.377204	5.17511	-3.42378	0.00384306	0.133912
TC18000574.hg.1	CYB5A	1528	-1.07822	7.26843	-3.42353	0.00384499	0.133912
TC02003446.hg.1	IL1RL1	9173	-0.980576	3.09243	-3.42214	0.00385589	0.133921
TC03002474.hg.1	ZBTB20-AS1	100131117	-0.487048	3.25602	-3.42145	0.00386136	0.133921
TC01003026.hg.1	LOC101929023	101929023	-0.276392	3.21373	-3.42123	0.00386307	0.133921
TC02000652.hg.1	PLGLA	285189	-1.09028	2.939	-3.42045	0.0038692	0.133921
TC02001988.hg.1	DUSP11	8446	0.391208	4.55038	3.41927	0.00387854	0.133921
TC17000937.hg.1	GCGR	2642	-0.411812	5.72574	-3.41858	0.00388402	0.133921
TC02003129.hg.1	GPN1	11321	0.75897	4.55573	3.41847	0.00388491	0.133921
TC17001230.hg.1	GRAP	10750	-0.319514	5.1455	-3.41762	0.00389165	0.133921
TC03001824.hg.1	PIK3CB	5291	0.486978	3.70069	3.41723	0.00389467	0.133921
TC17000229.hg.1	GRAPL	400581	-0.409782	4.78659	-3.41686	0.00389762	0.133921
TC01004087.hg.1	OR2T10	127069	-0.556626	3.28581	-3.41481	0.00391399	0.133921
TC11000957.hg.1	BIRC2	329	0.620509	4.59445	3.4146	0.00391564	0.133921
TC01002932.hg.1	COL11A1	1301	0.975297	4.62747	3.41326	0.00392634	0.133921
TC05001723.hg.1	PPIC	5480	0.63858	4.25364	3.41292	0.00392907	0.133921
TC17000868.hg.1	UBALD2	283991	0.465012	6.59803	3.41273	0.00393061	0.133921
TC07000392.hg.1	INTS4	92105	0.836493	4.69434	3.41263	0.00393141	0.133921
TC12001079.hg.1	SLC6A12	6539	-0.537223	5.15762	-3.4123	0.003934	0.133921
TC21000117.hg.1	EVA1C	59271	-0.268681	4.67078	-3.41063	0.00394742	0.133921
TC10000164.hg.1	YWHAZP3	---	1.38581	6.30602	3.41048	0.00394865	0.133921
TC08002542.hg.1	LOC102723694	102723694	-0.464813	2.17348	-3.41044	0.003949	0.133921
TC07001552.hg.1	MAGI2	9863	-0.244097	3.42964	-3.40983	0.00395392	0.133921
TC20000372.hg.1	NCOA3	8202	0.977932	5.09941	3.40582	0.00398636	0.13476
TC16000455.hg.1	LPCAT2	54947	0.926814	4.22295	3.40548	0.0039891	0.13476
TC16000559.hg.1	CDH1	999	1.58319	6.42082	3.40477	0.00399484	0.134767
TC06001952.hg.1	EPHA7	2045	-0.657765	3.01545	-3.40393	0.00400175	0.134767
TC10000092.hg.1	CDC123	8872	0.446827	4.18103	3.40354	0.00400493	0.134767
TC05000084.hg.1	FAM105A	54491	-0.262634	2.92268	-3.40284	0.00401057	0.134781
TC08000720.hg.1	FAM91A1	157769	0.502522	4.12463	3.4011	0.00402486	0.135086
TC02002267.hg.1	NIFK	84365	0.531562	4.10042	3.39981	0.00403544	0.135266
TC02001281.hg.1	IGFBP2	3485	-0.552861	6.69426	-3.39797	0.00405065	0.135506
TC12000912.hg.1	LINC00173	100287569	-0.320839	4.23985	-3.39767	0.00405309	0.135506
TC14000219.hg.1	SRP54	6729	0.393498	3.65813	3.39521	0.00407343	0.136009
TC10001345.hg.1	PBLD	64081	-0.726121	3.76537	-3.39368	0.00408618	0.136009
TC01003499.hg.1	SELP	6403	-0.366852	3.04979	-3.39353	0.00408743	0.136009
TC12001158.hg.1	RBP5	83758	-1.13107	6.19239	-3.39235	0.00409726	0.136009
TC02001108.hg.1	WDR75	84128	0.365038	3.13695	3.39186	0.00410138	0.136009
TC13000258.hg.1	PCDH9-AS3	100874086	-0.397771	1.99987	-3.39013	0.00411584	0.136009
TC03001742.hg.1	C3orf22	152065	-0.364791	3.71701	-3.39005	0.00411652	0.136009
TC02001279.hg.1	RPL37A	6168	0.429252	3.65209	3.38969	0.00411957	0.136009
TC01002701.hg.1	PLPP3	8613	-0.891092	5.65011	-3.38957	0.00412054	0.136009
TC06001421.hg.1	HIST1H2BL	8340	0.647163	3.86582	3.38955	0.0041207	0.136009
TC01001681.hg.1	TMEM183B	653659	0.380501	5.20109	3.38822	0.00413194	0.136207
TC0X001469.hg.1	MIR510	574515	-0.394595	1.56413	-3.38679	0.004144	0.136422
TC18000003.hg.1	USP14	9097	0.45824	3.92084	3.38569	0.00415329	0.136422
TC6_cox_hap2000072.hg.1	APOM	55937	-0.574919	4.73023	-3.38375	0.00416974	0.136422
TC14001028.hg.1	SNX6	58533	0.75735	4.93909	3.38297	0.00417635	0.136422
TCUn_gl000218000001.hg.1	LOC389834	389834	0.708139	6.44457	3.38227	0.0041823	0.136422
TC0X001459.hg.1	MIR513C	100302114	-0.526192	1.93551	-3.38141	0.00418964	0.136422
TC0X002181.hg.1	PSMD10	5716	0.694516	4.30985	3.38135	0.00419011	0.136422
TC06001001.hg.1	TCF21	6943	-0.733933	4.85107	-3.38085	0.00419443	0.136422
TC02000758.hg.1	EPB41L5	57669	-0.369922	3.22912	-3.38026	0.00419948	0.136422
TC01005074.hg.1	C1orf95	375057	-0.464089	3.93642	-3.3789	0.00421112	0.136422
TC19000368.hg.1	SLC25A42	284439	-0.361288	5.0907	-3.3786	0.0042137	0.136422
TC02000270.hg.1	PLEKHH2	130271	-0.349619	2.80263	-3.37803	0.00421857	0.136422
TC02000879.hg.1	RAB3GAP1	22930	0.473258	4.01428	3.37742	0.00422386	0.136422
TC10001002.hg.1	GDI2	2665	0.867898	5.50501	3.37718	0.00422587	0.136422
TC01001093.hg.1	RBM8A	9939	0.482979	4.84581	3.37706	0.00422692	0.136422
TC02001119.hg.1	MFSD6	54842	0.552508	4.92696	3.37693	0.00422807	0.136422
TC0X000568.hg.1	PLS3	5358	0.761263	4.99161	3.37687	0.00422856	0.136422
TC01002441.hg.1	LAPTM5	7805	1.66146	7.8289	3.37598	0.00423627	0.136422
TC02002284.hg.1	LIMS2	55679	-0.25701	6.01145	-3.37494	0.00424524	0.136422
TC06004135.hg.1	METTL24	728464	-0.27794	3.48103	-3.37427	0.00425106	0.136422
TC02004681.hg.1	CERS6-AS1	100861402	0.796249	3.63689	3.37399	0.00425346	0.136422
TC01004513.hg.1	LINC01140	339524	-0.269248	3.50437	-3.37371	0.00425591	0.136422
TC16000874.hg.1	RSL1D1	26156	0.906702	5.4697	3.37322	0.00426013	0.136422
TC01004687.hg.1	SRGAP2B	647135	0.526839	5.84368	3.37266	0.004265	0.136422
TC12002863.hg.1	ADCY6	112	-0.447354	5.26284	-3.37197	0.00427105	0.136447
TC16000841.hg.1	C16orf89	146556	-0.353117	5.00516	-3.37018	0.00428659	0.136664
TC19001937.hg.1	DOT1L	84444	-0.542672	5.89766	-3.36991	0.00428895	0.136664
TC01004764.hg.1	ASH1L-AS1	645676	-0.294395	5.03554	-3.36911	0.004296	0.136664
TC07000735.hg.1	CPED1	79974	-0.43329	3.30177	-3.36818	0.0043041	0.136664
TC11001422.hg.1	GALNT18	374378	-0.400909	4.79666	-3.36752	0.00430989	0.136664
TC01004792.hg.1	KLHDC9	126823	-0.425332	4.78291	-3.36716	0.0043131	0.136664
TC13000805.hg.1	DNAJC3-AS1	100289274	-0.284074	2.99531	-3.36696	0.00431481	0.136664
TC16000959.hg.1	USP31	57478	1.08211	4.73298	3.36436	0.00433773	0.136766
TC14000545.hg.1	FOXN3-AS2	29018	-0.389048	2.58508	-3.364	0.00434099	0.136766
TC10000360.hg.1	UBE2D1	7321	0.587787	4.07153	3.36365	0.00434408	0.136766
TC05001389.hg.1	PDE4D	5144	-0.404789	2.96832	-3.36287	0.00435098	0.136766
TC17000825.hg.1	RPL38	6169	0.609541	6.2094	3.36282	0.00435144	0.136766
TC0X000480.hg.1	ARMCX1	51309	-0.417864	3.85079	-3.36258	0.00435353	0.136766
TC21000420.hg.1	RCAN1	1827	-0.462642	4.57131	-3.36241	0.00435503	0.136766
TC03001444.hg.1	RPL29	6159	0.717798	7.7273	3.36074	0.00436991	0.137067
TC08002590.hg.1	DOCK5	80005	0.538476	4.1063	3.35676	0.00440547	0.137886
TC0X000593.hg.1	ZBTB33	10009	0.332131	3.52912	3.35626	0.00440997	0.137886
TC15000391.hg.1	SLC27A2	11001	-0.6667	3.27052	-3.3557	0.00441503	0.137886
TC08001288.hg.1	VCPIP1	80124	0.438444	3.2248	3.35544	0.00441735	0.137886
TC10002589.hg.1	CXCL12	6387	-0.937169	3.19367	-3.35395	0.00443072	0.138032
TC04000997.hg.1	CRMP1	1400	-0.335581	5.30066	-3.3535	0.00443486	0.138032
TC08001458.hg.1	RPL30	6156	1.01809	7.46953	3.35315	0.00443802	0.138032
TC04002809.hg.1	GK3P	2713	-0.354096	3.48058	-3.35226	0.00444606	0.138116
TC13001318.hg.1	TFDP1	7027	0.442257	5.6051	3.35122	0.00445544	0.138241
TC19000444.hg.1	UBA2	10054	0.837385	5.16516	3.34952	0.00447096	0.138557
TC16000194.hg.1	NOMO3	408050	0.961791	6.88332	3.34701	0.00449388	0.139101
TC01006164.hg.1	ITPKB	3707	-0.539684	3.55832	-3.34528	0.00450974	0.139395
TC01005942.hg.1	GAS5	60674	0.509018	4.32863	3.3448	0.00451417	0.139395
TC17001745.hg.1	SKA2	348235	0.376656	4.22381	3.34327	0.00452826	0.139664
TC17001823.hg.1	MIR635	693220	-0.243459	1.87766	-3.34221	0.00453799	0.139797
TC01000067.hg.1	PRDM16	63976	-0.343898	5.34722	-3.33997	0.00455875	0.140193
TC16000569.hg.1	CYB5B	80777	1.03224	5.05022	3.33966	0.00456168	0.140193
TC06001799.hg.1	MCM3	4172	0.46511	5.20364	3.33879	0.00456979	0.140276
TC09002028.hg.1	GNA14-AS1	101927422	-0.369797	3.07903	-3.33546	0.00460088	0.141063
TC02001054.hg.1	HOXD3	3232	-0.30332	4.56379	-3.33221	0.0046314	0.141711
TC12000952.hg.1	HNF1A	6927	-0.339794	5.41747	-3.33178	0.0046355	0.141711
TC14000568.hg.1	CPSF2	53981	0.540572	4.23268	3.33147	0.00463846	0.141711
TC18000241.hg.1	DOK6	220164	-0.357258	3.35176	-3.33076	0.00464514	0.141734
TC11002725.hg.1	CAPN1	823	0.91914	6.05238	3.32997	0.0046526	0.141734
TC02000215.hg.1	TTC27	55622	0.277711	3.25198	3.32942	0.00465779	0.141734
TC09001601.hg.1	RPL12	6136	0.817326	6.97566	3.32907	0.00466113	0.141734
TC01001696.hg.1	LOC101929441	101929441	-0.416601	3.83209	-3.32807	0.00467066	0.141857
TC07003307.hg.1	ASL	435	-0.338553	5.67572	-3.32595	0.00469084	0.142219
TC02003415.hg.1	FAHD2A	51011	-0.362792	4.34462	-3.32548	0.00469537	0.142219
TC02001213.hg.1	SNORD51	26798	0.737498	5.22084	3.3251	0.00469905	0.142219
TC02002536.hg.1	OLA1	29789	0.411818	4.84424	3.32432	0.0047065	0.142278
TC20000424.hg.1	DOK5	55816	-0.273667	2.90924	-3.32338	0.00471548	0.142383
TC16000613.hg.1	NPIPB15	440348	0.359133	6.31513	3.32204	0.00472839	0.142469
TC10002663.hg.1	CCDC6	8030	0.722626	4.88911	3.32194	0.00472933	0.142469
TC04001036.hg.1	CLNK	116449	-0.232648	2.9328	-3.32053	0.00474301	0.142641
TC17000375.hg.1	ZNF207	7756	0.851627	5.48598	3.31998	0.00474826	0.142641
TC16001269.hg.1	RFWD3	55159	0.375617	4.67487	3.3194	0.00475387	0.142641
TC12001612.hg.1	PTGES3	10728	0.759748	6.03234	3.31906	0.00475718	0.142641
TC03001500.hg.1	ACOX2	8309	-0.341387	4.09118	-3.31717	0.00477555	0.142641
TC11001458.hg.1	USH1C	10083	-0.480406	4.33491	-3.31714	0.00477585	0.142641
TC04000437.hg.1	ANXA3	306	0.365821	3.39468	3.31684	0.00477876	0.142641
TC15002231.hg.1	TLN2	83660	-0.683918	5.75424	-3.3168	0.00477913	0.142641
TC05000898.hg.1	MIR3142	100422938	-0.2876	1.59041	-3.31607	0.00478624	0.142689
TC03003246.hg.1	ALG3	10195	0.797297	5.94481	3.31496	0.00479712	0.142782
TC11002195.hg.1	TAF1D	79101	0.411352	3.59924	3.31378	0.00480868	0.142782
TC01005711.hg.1	KCND3	3752	-0.427899	3.39698	-3.31347	0.00481163	0.142782
TC21000518.hg.1	C21orf2	755	-0.264571	5.87495	-3.31324	0.00481391	0.142782
TC03000676.hg.1	LOC90246	90246	-0.420663	3.87932	-3.31293	0.00481697	0.142782
TC0X000358.hg.1	AR	367	-0.301615	3.49142	-3.31101	0.00483582	0.142795
TC01005554.hg.1	PTGER3	5733	-1.01251	2.62145	-3.31098	0.0048361	0.142795
TC16000912.hg.1	NOMO2	283820	0.971051	6.88591	3.3107	0.00483894	0.142795
TC16000148.hg.1	ABAT	18	-0.597007	4.96843	-3.31064	0.00483949	0.142795
TC05000352.hg.1	BTF3	689	0.792893	6.67523	3.30994	0.00484636	0.142835
TC02003174.hg.1	LOC728730	728730	-0.299885	3.28991	-3.30922	0.00485351	0.142883
TC03000654.hg.1	ALDH1L1-AS2	100862662	-0.453574	3.63331	-3.30789	0.00486664	0.143107
TC12002066.hg.1	HPD	3242	-1.25777	4.26497	-3.30649	0.00488057	0.143354
TC04001220.hg.1	PPAT	5471	0.338356	3.11706	3.30527	0.00489267	0.143546
TC11000388.hg.1	CRY2	1408	-0.258588	4.90436	-3.30343	0.00491107	0.143763
TC20000406.hg.1	LOC100506175	100506175	-0.525087	3.62479	-3.30342	0.00491118	0.143763
TC01002342.hg.1	TCEA3	6920	-0.509727	5.40184	-3.30219	0.00492347	0.14396
TC19002673.hg.1	PLIN5	440503	-0.6765	6.02369	-3.30138	0.00493163	0.144018
TC11000480.hg.1	GLYATL1	92292	-0.668308	2.67914	-3.29958	0.0049498	0.144018
TC16000219.hg.1	ACSM2A	123876	-1.70265	4.67177	-3.2989	0.00495663	0.144018
TC01002518.hg.1	SNIP1	79753	-0.242973	4.53136	-3.29813	0.00496435	0.144018
TC22000336.hg.1	TEF	7008	-0.306526	5.0953	-3.29763	0.00496942	0.144018
TC08002451.hg.1	YWHAZ	7534	1.56929	6.83159	3.2973	0.00497279	0.144018
TC19001681.hg.1	KDELR1	10945	0.90467	7.00171	3.29615	0.00498442	0.144018
TC11000806.hg.1	RPS3	6188	0.874099	7.08588	3.29605	0.00498547	0.144018
TC06001686.hg.1	MIR4462	100616413	-0.498021	3.29216	-3.29571	0.00498889	0.144018
TC01003706.hg.1	KDM5B	10765	0.71027	4.67491	3.29511	0.00499502	0.144018
TC04001462.hg.1	COL25A1	84570	-0.307408	3.75229	-3.29394	0.00500699	0.144018
TC0X000992.hg.1	SLC9A7	84679	0.753729	4.31239	3.29389	0.00500741	0.144018
TC07000673.hg.1	PSMC2	5701	0.636229	4.96451	3.29384	0.00500796	0.144018
TC19002242.hg.1	CCDC106	29903	-0.373945	5.48187	-3.29339	0.00501251	0.144018
TC12000938.hg.1	CCDC64	92558	-0.414698	4.88128	-3.29338	0.00501262	0.144018
TC17000489.hg.1	MSL1	339287	0.384979	5.48636	3.2932	0.00501449	0.144018
TC0X000425.hg.1	PGK1	5230	1.11964	6.45922	3.29227	0.00502404	0.144132
TC12001873.hg.1	SLC5A8	160728	-0.26904	2.34714	-3.29082	0.0050389	0.144248
TC01000593.hg.1	CYP4X1	260293	-0.356696	2.80886	-3.29068	0.00504026	0.144248
TC06001097.hg.1	MTHFD1L	25902	0.314231	4.73631	3.29024	0.0050448	0.144248
TC07000718.hg.1	TES	26136	0.688994	4.64147	3.28942	0.0050532	0.144329
TC22000297.hg.1	MAFF	23764	-0.480113	5.93054	-3.28808	0.00506707	0.144565
TC04001163.hg.1	RAC1P2	---	1.01835	7.35616	3.28668	0.00508157	0.144819
TC03001768.hg.1	SNORA7B	677797	0.246862	4.69581	3.28552	0.00509359	0.14486
TC12001307.hg.1	SOX5	6660	-0.265128	3.15709	-3.28528	0.00509599	0.14486
TC05001768.hg.1	LOC105379175	105379175	-0.340252	3.58171	-3.28467	0.0051024	0.14486
TC04001225.hg.1	NOA1	84273	0.483492	4.41816	3.28386	0.00511075	0.14486
TC05000017.hg.1	SLC6A18	348932	-0.310205	4.92792	-3.28384	0.005111	0.14486
TC05001311.hg.1	FLJ32255	643977	0.526412	3.96105	3.28268	0.00512306	0.145015
TC20000047.hg.1	FTLP3	---	1.05456	9.50822	3.28224	0.00512766	0.145015
TC05003396.hg.1	KIF2A	3796	0.550544	3.96872	3.27891	0.00516255	0.145842
TC02002813.hg.1	FARSB	10056	0.431552	3.84335	3.27749	0.0051775	0.146105
TC13000358.hg.1	CLYBL	171425	-0.26492	3.68186	-3.27667	0.00518622	0.146192
TC14002316.hg.1	ADCY4	196883	-0.268608	5.24641	-3.27455	0.00520863	0.146663
TC08001548.hg.1	EXT1	2131	0.727089	5.58896	3.27165	0.0052395	0.146751
TC20000603.hg.1	FERMT1	55612	0.519099	3.32516	3.27137	0.00524242	0.146751
TC12000158.hg.1	TMEM52B	120939	-0.75334	3.75977	-3.27117	0.00524462	0.146751
TC01001361.hg.1	ATP1A2	477	-0.281163	4.05269	-3.27111	0.00524518	0.146751
TC12001574.hg.1	PPP1R1A	5502	-1.00556	6.26868	-3.27094	0.00524708	0.146751
TC20000330.hg.1	HNF4A	3172	-0.431678	5.38208	-3.27087	0.0052478	0.146751
TC07000485.hg.1	HSPB1	3315	1.13855	8.8634	3.27053	0.00525145	0.146751
TC14001154.hg.1	WDHD1	11169	0.276438	2.42074	3.26957	0.00526168	0.146752
TC07001731.hg.1	SRPK2	6733	0.440608	4.05359	3.26947	0.00526282	0.146752
TC14001063.hg.1	SEC23A	10484	0.522205	4.51035	3.26847	0.00527354	0.146809
TC11000170.hg.1	IPO7	10527	0.94781	4.90204	3.26802	0.00527835	0.146809
TC06002580.hg.1	SMIM13	221710	0.380686	2.52192	3.26769	0.00528188	0.146809
TC03001681.hg.1	ARHGAP31-AS1	100874246	-0.470419	4.81757	-3.26711	0.0052881	0.146824
TC03001629.hg.1	CD47	961	0.713775	4.67857	3.26635	0.00529633	0.146895
TC19000455.hg.1	SCN1B	6324	-0.310852	5.04649	-3.26321	0.00533032	0.14768
TC07002520.hg.1	CBLL1	79872	0.39745	3.97364	3.26029	0.00536212	0.148402
TC16000581.hg.1	SNORD111	692214	1.08059	3.77275	3.2596	0.00536963	0.148451
TC11003010.hg.1	CARS	833	0.420228	4.7958	3.25856	0.00538104	0.148607
TC04001507.hg.1	MAD2L1	4085	0.320735	2.77857	3.25777	0.00538968	0.148672
TC17000216.hg.1	KRT16P1	729252	0.848702	4.49389	3.25611	0.00540787	0.148672
TC16000477.hg.1	NUP93	9688	0.32879	4.42119	3.25597	0.00540946	0.148672
TC03002317.hg.1	EXOSC7	23016	0.329921	4.26977	3.2558	0.00541133	0.148672
TC04000362.hg.1	STAP1	26228	-0.393706	2.12186	-3.25553	0.00541428	0.148672
TC01003533.hg.1	SNORD78	692198	2.22677	6.65133	3.25479	0.00542245	0.148672
TC16000180.hg.1	NOMO1	23420	0.925125	6.91941	3.25469	0.00542361	0.148672
TC0X000617.hg.1	XPNPEP2	7512	-0.783721	4.42516	-3.25326	0.00543937	0.148878
TC22000514.hg.1	GGTLC3	---	-0.534687	5.99399	-3.25297	0.00544262	0.148878
TC08001264.hg.1	ASPH	444	1.01479	4.62504	3.25122	0.00546199	0.14908
TC07003162.hg.1	TNPO3	23534	0.573313	4.72256	3.25113	0.00546297	0.14908
TC06001260.hg.1	TFAP2A	7020	0.476125	4.61473	3.25075	0.00546727	0.14908
TC18000513.hg.1	CXXC1	30827	-0.248416	5.31126	-3.25006	0.00547493	0.149131
TC08000594.hg.1	MTDH	92140	0.697811	5.42755	3.24802	0.00549771	0.149594
TC07001579.hg.1	ABCB1	5243	-0.510926	2.44566	-3.2451	0.00553047	0.150328
TC03000161.hg.1	CMTM7	112616	0.622288	5.21763	3.24369	0.00554635	0.15055
TC08002442.hg.1	STK3	6788	0.410259	2.83035	3.24285	0.0055559	0.15055
TC10001398.hg.1	P4HA1	5033	0.920632	4.96623	3.24227	0.0055624	0.15055
TC07000160.hg.1	CBX3	11335	0.302659	5.53415	3.24201	0.00556542	0.15055
TC11003408.hg.1	KCNJ1	3758	-1.56654	2.74507	-3.2418	0.00556772	0.15055
TC07001581.hg.1	SRI	6717	0.908661	4.81703	3.24115	0.00557518	0.150594
TC05002418.hg.1	CCNB1	891	1.34751	2.99061	3.23981	0.00559035	0.150793
TC19001564.hg.1	GRIK5	2901	-0.342699	5.22265	-3.23947	0.00559421	0.150793
TC02000627.hg.1	SLC9A4	389015	-0.344534	2.5852	-3.23743	0.00561756	0.151265
TC02000501.hg.1	KCMF1	56888	0.312946	5.07173	3.2364	0.00562928	0.151423
TC09001187.hg.1	LINC01506	101927015	-0.413406	3.30433	-3.23427	0.00565373	0.151923
TC19002373.hg.1	PDE4C	5143	-0.422548	4.58979	-3.23317	0.00566642	0.152106
TC09002900.hg.1	C9orf47	286223	-0.380032	5.33738	-3.23089	0.00569278	0.152655
TC15001829.hg.1	RHCG	51458	-0.501061	4.41992	-3.22748	0.00573247	0.15356
TC12001880.hg.1	GNPTAB	79158	0.568125	4.37555	3.22594	0.00575042	0.153667
TC10001163.hg.1	ITGB1	3688	1.01647	6.97689	3.22568	0.00575351	0.153667
TC02002731.hg.1	ACADL	33	-0.274761	2.57944	-3.22541	0.00575663	0.153667
TC11003376.hg.1	DDX6	1656	1.12801	6.01557	3.22496	0.00576188	0.153667
TC17001447.hg.1	STAC2	342667	-0.356732	5.22779	-3.22414	0.00577151	0.153667
TC10002643.hg.1	A1CF	29974	-0.781113	2.18957	-3.22409	0.00577208	0.153667
TC07000192.hg.1	MTURN	222166	-0.576915	5.08638	-3.22086	0.00581018	0.154334
TC05000896.hg.1	PTTG1	9232	0.385446	3.66659	3.22018	0.00581824	0.154334
TC04001595.hg.1	RNF150	57484	-0.482342	4.17588	-3.21985	0.00582212	0.154334
TC08001030.hg.1	GFRA2	2675	-0.33398	4.64641	-3.21965	0.00582446	0.154334
TC12001299.hg.1	KCNJ8	3764	-0.322192	5.10342	-3.21944	0.00582695	0.154334
TC02000970.hg.1	PSMD14	10213	0.375549	4.02068	3.21694	0.00585665	0.154962
TC01002246.hg.1	AGMAT	79814	-1.09597	4.20989	-3.21523	0.00587713	0.155345
TC03003366.hg.1	LINC00969	440993	-0.434991	4.4087	-3.21393	0.00589267	0.155468
TC16000218.hg.1	ACSM5	54988	-0.629743	4.4097	-3.21336	0.0058995	0.155468
TC03002079.hg.1	IGF2BP2	10644	0.671694	4.42553	3.21334	0.00589981	0.155468
TC13001183.hg.1	RNF219-AS1	100874222	-0.310948	2.14719	-3.21104	0.00592748	0.156038
TC22001087.hg.1	HMGXB4	10042	0.249967	4.48901	3.20964	0.0059444	0.156279
TC01004781.hg.1	IFI16	3428	1.49271	5.86257	3.20928	0.0059487	0.156279
TC02000998.hg.1	NOSTRIN	115677	-0.346232	2.60032	-3.20764	0.00596856	0.156641
TC14001680.hg.1	ATP5S	27109	-0.310744	3.81061	-3.20681	0.00597871	0.156749
TC06002060.hg.1	FAM184A	79632	-0.21488	1.90902	-3.20422	0.00601022	0.157415
TC02004874.hg.1	RAB17	64284	-0.488492	4.66626	-3.20372	0.00601639	0.157418
TC03002341.hg.1	ABHD14A-ACY1	100526760	-0.625221	5.75317	-3.20249	0.00603146	0.157653
TC17001036.hg.1	PFN1	5216	1.03328	8.88878	3.20183	0.00603962	0.157707
TC04001886.hg.1	SORCS2	57537	-0.453656	4.29707	-3.19895	0.00607504	0.158378
TC01004635.hg.1	AKR7A2P1	246182	-0.360774	3.75852	-3.19766	0.00609106	0.158378
TC12002879.hg.1	POU6F1	5463	-0.270713	5.49349	-3.1972	0.00609675	0.158378
TC03001956.hg.1	KPNA4	3840	0.651496	4.20581	3.19692	0.00610017	0.158378
TC03001004.hg.1	CHRD	8646	-0.388673	5.50139	-3.19685	0.006101	0.158378
TC17001110.hg.1	LINC00324	284029	-0.412053	3.96857	-3.19677	0.00610205	0.158378
TC02000022.hg.1	RPS7	6201	0.37519	5.17638	3.19486	0.00612581	0.158835
TC02000116.hg.1	RHOB	388	-0.983718	7.89184	-3.19351	0.00614261	0.159095
TC02003640.hg.1	ARL6IP6	151188	0.639672	4.08414	3.19307	0.00614814	0.159095
TC18000074.hg.1	RNMT	8731	0.426924	3.80917	3.1922	0.00615906	0.159175
TC18000318.hg.1	PPP4R1	9989	0.880894	4.68742	3.19184	0.00616352	0.159175
TC05000381.hg.1	PDE8B	8622	-0.427525	2.90752	-3.19018	0.00618441	0.159235
TC08000798.hg.1	PTP4A3	11156	-0.381917	6.45563	-3.18991	0.00618774	0.159235
TC13001418.hg.1	LINC00423	100874167	-0.249818	2.04215	-3.18971	0.00619028	0.159235
TC01002578.hg.1	SLC2A1	6513	1.43033	6.70514	3.18955	0.00619231	0.159235
TC19002629.hg.1	IFI30	10437	1.29376	7.52401	3.18921	0.00619662	0.159235
TC01001421.hg.1	UHMK1	127933	0.451873	4.77869	3.18637	0.00623251	0.159821
TC01005423.hg.1	NFYC-AS1	100130557	-0.323808	3.52789	-3.18625	0.00623404	0.159821
TC20000243.hg.1	MAP1LC3A	84557	-0.305012	5.77826	-3.18594	0.00623795	0.159821
TC08001253.hg.1	CA8	767	-0.477491	2.47211	-3.18469	0.00625387	0.159937
TC17001803.hg.1	SMURF2	64750	0.541847	4.13076	3.18435	0.00625814	0.159937
TC0X000023.hg.1	PRKX-AS1	100873944	-0.406961	4.63193	-3.18356	0.00626818	0.159937
TC03001176.hg.1	RPL32	6161	0.724773	7.33717	3.18342	0.00626998	0.159937
TC11001066.hg.1	ARCN1	372	0.642854	5.63155	3.18289	0.00627677	0.159937
TC01001197.hg.1	ANXA9	8416	-0.383581	4.40616	-3.1825	0.00628176	0.159937
TC16001421.hg.1	MKL2	57496	0.666515	4.19012	3.18219	0.00628574	0.159937
TC20000357.hg.1	UBE2C	11065	0.782401	5.5648	3.1812	0.00629837	0.160101
TC17001577.hg.1	SLC4A1	6521	-0.640396	5.01434	-3.18065	0.00630544	0.160124
TC06000422.hg.1	KIFC1	3833	0.922724	7.1681	3.17912	0.00632511	0.160466
TC03001538.hg.1	UBA3	9039	0.37546	4.22534	3.17709	0.0063512	0.160725
TC17000875.hg.1	SNORD1C	677850	0.730821	6.13162	3.17704	0.00635186	0.160725
TC07002073.hg.1	LMBR1	64327	0.494506	4.13458	3.17688	0.00635397	0.160725
TC01003343.hg.1	IQGAP3	128239	0.291828	4.41405	3.17612	0.00636379	0.160816
TC19001400.hg.1	SCGB2B2	284402	-0.347833	4.282	-3.17547	0.0063722	0.160872
TC09000787.hg.1	COL5A1	1289	0.619351	6.36189	3.17317	0.00640202	0.161198
TC14002169.hg.1	HSP90AA1	3320	1.08278	7.71452	3.17272	0.00640791	0.161198
TC14001303.hg.1	ALDH6A1	4329	-0.860246	4.57852	-3.17259	0.00640962	0.161198
TC01004068.hg.1	MIR3916	100500849	1.16295	5.37401	3.17256	0.00641003	0.161198
TC08000998.hg.1	MIR3926-1	100500870	-0.434468	4.80876	-3.16842	0.00646417	0.161787
TC12001513.hg.1	KRT80	144501	0.520523	4.72105	3.16835	0.00646514	0.161787
TC10001744.hg.1	ADAM12	8038	0.647216	4.59947	3.16821	0.00646694	0.161787
TC12000935.hg.1	TMEM233	387890	-0.362435	4.08597	-3.16777	0.00647277	0.161787
TC05000368.hg.1	IQGAP2	10788	-0.447169	2.99248	-3.16766	0.0064742	0.161787
TC17001545.hg.1	BECN1	8678	0.537141	5.21459	3.16728	0.0064792	0.161787
TC16001909.hg.1	KIFC3	3801	-0.589823	5.62139	-3.16703	0.00648251	0.161787
TC08000539.hg.1	CPNE3	8895	0.464332	4.42102	3.16651	0.00648934	0.161787
TC11002895.hg.1	BACE1-AS	100379571	-0.406568	3.91196	-3.16488	0.00651084	0.161787
TC06001342.hg.1	HIST1H3B	8358	1.07878	4.15254	3.16455	0.0065152	0.161787
TC05003147.hg.1	NR2F1-AS1	441094	-0.268795	3.96896	-3.16411	0.00652106	0.161787
TC14000150.hg.1	LOC102724814	102724814	-0.229882	5.58471	-3.16388	0.00652408	0.161787
TC02001560.hg.1	YWHAQ	10971	0.664744	6.66059	3.16363	0.00652751	0.161787
TC03001100.hg.1	PAK2	5062	0.775804	5.20609	3.16324	0.00653269	0.161787
TC20001729.hg.1	TGIF2	60436	-0.316444	5.35184	-3.16313	0.00653407	0.161787
TC03000417.hg.1	ARL6IP5	10550	0.66185	5.52719	3.1629	0.00653718	0.161787
TC01001752.hg.1	DIEXF	27042	0.264298	3.48704	3.1627	0.00653975	0.161787
TC05000270.hg.1	RNF180	285671	-0.224837	3.84615	-3.16207	0.00654815	0.161798
TC01003129.hg.1	GJA5	2702	-0.353626	4.18062	-3.16151	0.00655559	0.161798
TC09001405.hg.1	TBC1D2	55357	0.668542	5.35013	3.16126	0.00655894	0.161798
TC03002494.hg.1	GTF2E1	2960	0.459653	3.4179	3.16046	0.00656964	0.161803
TC11002597.hg.1	NELL1	4745	-0.31641	2.4608	-3.16031	0.00657165	0.161803
TC01003135.hg.1	XXyac-YX155B6.6	---	-0.281288	4.10023	-3.15947	0.00658286	0.161925
TC16000435.hg.1	CNEP1R1	255919	0.364436	3.8484	3.15893	0.00659018	0.161951
TC06001302.hg.1	DEK	7913	0.543397	5.09428	3.15765	0.0066073	0.162217
TC02004734.hg.1	PDE1A	5136	-0.614374	2.26311	-3.15458	0.00664863	0.163077
TC16000017.hg.1	PRR35	146325	-0.483534	5.2575	-3.15319	0.00666747	0.163384
TC09002191.hg.1	POLE3	54107	0.672908	4.65246	3.15226	0.00668006	0.163538
TC07001934.hg.1	CLEC5A	23601	0.336243	3.1067	3.15178	0.00668664	0.163545
TC13000584.hg.1	PROSER1	80209	0.31739	3.45877	3.15117	0.00669494	0.163552
TC06001071.hg.1	STXBP5	134957	0.206082	3.04771	3.15046	0.00670454	0.163552
TC09002916.hg.1	FKBP15	23307	0.286877	4.61075	3.15036	0.00670592	0.163552
TC01000873.hg.1	SLC44A3	126969	-0.337478	3.97552	-3.14858	0.00673028	0.163844
TC02002458.hg.1	CCDC148	130940	-0.246492	2.17711	-3.14745	0.00674577	0.163844
TC0X002294.hg.1	G6PD	2539	0.923826	6.50579	3.147	0.00675184	0.163844
TC09002908.hg.1	PHYHD1	254295	-0.280547	5.45668	-3.1466	0.00675735	0.163844
TC03000630.hg.1	CSTA	1475	1.09972	2.86514	3.14651	0.0067586	0.163844
TC16001104.hg.1	BRD7	29117	0.545612	5.25662	3.14579	0.00676848	0.163844
TC11001157.hg.1	EI24	9538	0.83661	6.14064	3.14577	0.00676876	0.163844
TC16000193.hg.1	ABCC1	4363	0.536273	5.52077	3.14535	0.00677458	0.163844
TC0X000261.hg.1	HDAC6	10013	-0.24644	5.24448	-3.14488	0.00678105	0.163844
TC04000559.hg.1	OSTC	58505	0.65667	5.0937	3.14469	0.00678367	0.163844
TC03002501.hg.1	MYLK-AS1	100506826	-0.254863	4.6293	-3.14404	0.00679259	0.163844
TC14000304.hg.1	C14orf166	51637	0.68428	5.47325	3.14395	0.00679387	0.163844
TC15002807.hg.1	KIAA0101	9768	0.416758	3.37837	3.14298	0.00680729	0.164015
TC16000564.hg.1	UTP4	84916	0.521732	4.83374	3.14067	0.0068393	0.164633
TC03002320.hg.1	CCR3	1232	-0.237986	1.75246	-3.13954	0.00685506	0.164859
TC20000489.hg.1	RPS21	6227	1.03862	7.19879	3.13755	0.00688283	0.165157
TC07003185.hg.1	MTPN	136319	2.05745	5.96082	3.13736	0.0068854	0.165157
TC01001174.hg.1	HIST2H2AA4	723790	1.54968	7.65682	3.13683	0.00689287	0.165157
TC02000787.hg.1	GPR17	2840	-0.27304	4.92614	-3.13682	0.00689296	0.165157
TC0X001378.hg.1	GPC3	2719	-0.602671	3.89704	-3.1354	0.00691289	0.16533
TC19001249.hg.1	ILVBL	10994	-0.230894	5.60155	-3.13434	0.00692775	0.16533
TC01000139.hg.1	ANGPTL7	10218	-0.273793	3.80693	-3.1343	0.0069284	0.16533
TC02002487.hg.1	COBLL1	22837	-0.506571	3.69923	-3.13406	0.00693176	0.16533
TC0X000033.hg.1	TBL1X	6907	-0.372563	4.71971	-3.13403	0.00693215	0.16533
TC11002370.hg.1	USP2	9099	-0.670438	4.65674	-3.13286	0.00694866	0.165359
TC13000290.hg.1	BTF3P11	690	0.369385	2.31735	3.13244	0.00695457	0.165359
TC07002396.hg.1	LOC541473	541473	-0.311364	4.86093	-3.13217	0.0069585	0.165359
TC11001434.hg.1	BTBD10	84280	0.561691	4.14448	3.13211	0.00695933	0.165359
TC06002615.hg.1	SOX4	6659	1.51087	5.29261	3.13072	0.00697901	0.165359
TC0X000720.hg.1	MIR2114	100313839	-0.803116	2.72535	-3.13057	0.00698108	0.165359
TC07000969.hg.1	CUL1	8454	0.357025	4.6384	3.13005	0.00698853	0.165359
TC07001245.hg.1	FKBP14	55033	0.348248	2.33921	3.1292	0.00700058	0.165359
TC22000531.hg.1	P2RX6P	440799	-0.380293	4.96267	-3.12792	0.0070188	0.165359
TC03002862.hg.1	ACAA1	30	-0.481352	5.6023	-3.12769	0.00702206	0.165359
TC19001228.hg.1	PALM3	342979	-0.474427	5.11622	-3.1274	0.00702625	0.165359
TC04002098.hg.1	HSP90AB3P	3327	0.775511	5.34529	3.12735	0.00702691	0.165359
TC09001331.hg.1	IARS	3376	0.48743	3.79668	3.12712	0.00703018	0.165359
TC0X000969.hg.1	CASK	8573	0.563121	4.04489	3.12658	0.00703795	0.165359
TC07001130.hg.1	FAM220A	84792	0.244642	6.30122	3.12617	0.00704378	0.165359
TC01003638.hg.1	PTGS2	5743	-1.0491	3.39555	-3.12533	0.00705572	0.165359
TC09001608.hg.1	SH2D3C	10044	-0.273509	5.46645	-3.12521	0.00705758	0.165359
TC0X000484.hg.1	TCEAL2	140597	-0.312141	3.4241	-3.12488	0.0070623	0.165359
TC03003358.hg.1	ACY1	95	-0.456495	6.20516	-3.1245	0.00706773	0.165359
TC22000624.hg.1	TTC28	23331	-0.336008	5.13969	-3.12445	0.00706848	0.165359
TC17002518.hg.1	KRT16P2	400578	0.435242	4.61122	3.12439	0.00706931	0.165359
TC17002406.hg.1	BAHCC1	57597	-0.302788	5.82898	-3.12356	0.00708116	0.165359
TC08000383.hg.1	LYN	4067	0.482782	4.90907	3.12345	0.00708273	0.165359
TC11002124.hg.1	CLNS1A	1207	0.581304	4.19112	3.12297	0.00708971	0.165359
TC01000080.hg.1	AJAP1	55966	-0.375836	4.22103	-3.12257	0.00709551	0.165359
TC18000038.hg.1	AKR1B1P6	---	-0.353201	3.6701	-3.122	0.00710367	0.165359
TC13000107.hg.1	EEF1DP3	196549	-0.251162	3.57542	-3.12133	0.00711332	0.165359
TC20001681.hg.1	SLMO2-ATP5E	100533975	1.00759	4.72174	3.12087	0.00712	0.165359
TC17001466.hg.1	CCR7	1236	-0.356886	4.24892	-3.11861	0.00715275	0.165359
TC06000650.hg.1	MIR206	406989	-0.440513	2.01527	-3.11856	0.00715346	0.165359
TC04000590.hg.1	UGT8	7368	-0.570087	3.21402	-3.11821	0.00715862	0.165359
TC01003208.hg.1	GOLPH3L	55204	0.552922	4.399	3.11751	0.00716882	0.165359
TC17000764.hg.1	TANC2	26115	0.839533	4.93993	3.11736	0.00717097	0.165359
TC16000484.hg.1	RSPRY1	89970	0.420947	4.03132	3.11711	0.00717465	0.165359
TC01003872.hg.1	SUSD4	55061	-0.249394	3.94391	-3.11696	0.00717684	0.165359
TC02002001.hg.1	AUP1	550	0.256231	5.80859	3.11649	0.00718358	0.165359
TC14002294.hg.1	PSMA6	5687	1.05441	5.39031	3.11627	0.00718679	0.165359
TC03002115.hg.1	FGF12	2257	-0.250958	2.44939	-3.11623	0.00718747	0.165359
TC10000047.hg.1	NET1	10276	1.32506	5.47059	3.11611	0.00718921	0.165359
TC05000837.hg.1	GPX3	2878	-1.88539	7.00031	-3.11569	0.00719529	0.165359
TC12000367.hg.1	TUBA1C	84790	0.556147	6.78448	3.11467	0.00721027	0.165359
TC10001576.hg.1	LOXL4	84171	-0.358092	5.05041	-3.11455	0.00721202	0.165359
TC20000128.hg.1	LOC100270804	100270804	-0.396792	2.81497	-3.11447	0.00721309	0.165359
TC11003496.hg.1	ESAM	90952	-0.334007	5.98617	-3.11438	0.00721451	0.165359
TC10000558.hg.1	RPS24	6229	0.868547	6.54786	3.1123	0.00724497	0.16591
TC09000316.hg.1	PIP5K1B	8395	-0.223818	2.09007	-3.11181	0.00725218	0.165928
TC01000272.hg.1	ALPL	249	-0.650462	5.49372	-3.1102	0.00727598	0.166302
TC07001815.hg.1	RNF148	378925	-0.318401	1.98786	-3.1095	0.00728625	0.166302
TC09000677.hg.1	LCN2	3934	0.717698	5.29282	3.10909	0.00729245	0.166302
TC06002277.hg.1	TCP1	6950	0.559072	5.12045	3.10897	0.00729423	0.166302
TC05002975.hg.1	RPL37	6167	1.48894	10.8139	3.10763	0.00731407	0.166499
TC07000329.hg.1	LANCL2	55915	-0.188148	4.10777	-3.10733	0.00731847	0.166499
TC16001234.hg.1	AARS	16	0.721784	6.06266	3.10647	0.00733131	0.166499
TC10001550.hg.1	SORBS1	10580	-0.511308	4.99891	-3.10614	0.00733624	0.166499
TC08002215.hg.1	LOC728868	728868	-0.42935	3.94745	-3.1058	0.0073413	0.166499
TC03000637.hg.1	LOC100129550	100129550	0.540993	2.3423	3.10579	0.00734147	0.166499
TC09001416.hg.1	ERP44	23071	0.593919	4.56819	3.10475	0.00735695	0.166704
TC14000462.hg.1	FCF1	51077	0.579129	4.2733	3.10256	0.00738965	0.166859
TC06001386.hg.1	HIST1H2BJ	8970	1.24343	5.73196	3.10243	0.0073916	0.166859
TC01001866.hg.1	ADCK3	56997	-0.249166	5.70746	-3.10194	0.007399	0.166859
TC12000487.hg.1	METTL7B	196410	-1.12263	5.14011	-3.10178	0.00740136	0.166859
TC02001212.hg.1	EEF1B2	1933	0.985832	6.23013	3.10166	0.0074033	0.166859
TC08001312.hg.1	TRAM1	23471	1.05895	6.5324	3.10125	0.00740939	0.166859
TC06000633.hg.1	CD2AP	23607	0.581832	5.02171	3.1011	0.00741163	0.166859
TC04002410.hg.1	LOC100129917	100129917	-0.421216	5.83427	-3.10068	0.00741792	0.166859
TC16001025.hg.1	SMG1P5	595101	0.914142	5.8376	3.10042	0.00742184	0.166859
TC17000241.hg.1	SLC47A1	55244	-1.06749	4.96611	-3.09766	0.00746364	0.167499
TC16000304.hg.1	NPIPB9	100507607	0.520267	5.98779	3.09731	0.00746889	0.167499
TC09001357.hg.1	FBP1	2203	-0.747613	5.64608	-3.09726	0.00746972	0.167499
TC16001087.hg.1	DNAJA2	10294	0.553262	4.69792	3.09663	0.00747915	0.167565
TC12000427.hg.1	TNS2	23371	-0.46113	6.07935	-3.09502	0.00750371	0.167968
TC01006339.hg.1	FCGR2C	9103	0.846725	5.30715	3.09422	0.00751596	0.167968
TC02004035.hg.1	MBOAT2	129642	1.15354	3.55238	3.0939	0.00752071	0.167968
TC14000440.hg.1	PAPLN	89932	-0.486782	5.93292	-3.09375	0.00752309	0.167968
TC06002238.hg.1	SYNE1	23345	-0.532619	3.6226	-3.09332	0.00752966	0.16797
TC18000016.hg.1	MYL12A	10627	1.15681	7.09811	3.09245	0.00754288	0.16812
TC06001879.hg.1	COL12A1	1303	1.39724	5.37639	3.09158	0.00755623	0.168198
TC06003557.hg.1	ZSCAN12	9753	-0.279325	2.91941	-3.09138	0.00755939	0.168198
TC06004130.hg.1	RPS10	6204	0.718677	7.74103	3.09094	0.00756617	0.168204
TC03001498.hg.1	DNASE1L3	1776	-0.702205	3.09681	-3.09013	0.00757853	0.168268
TC03000016.hg.1	ARL8B	55207	0.601566	4.4484	3.0897	0.00758514	0.168268
TC21000353.hg.1	CCT8	10694	0.504077	4.30791	3.08941	0.00758968	0.168268
TC6_cox_hap2000063.hg.1	MCCD1	401250	-0.492783	4.35786	-3.08906	0.00759505	0.168268
TC13000633.hg.1	RCN1P2	---	1.2168	6.02184	3.08814	0.00760918	0.168437
TC01002743.hg.1	LINC01359	101927084	-0.237269	2.56476	-3.0874	0.00762063	0.168546
TC05003235.hg.1	LOC553103	553103	-0.23875	4.2722	-3.08574	0.00764633	0.168783
TC08000346.hg.1	MCM4	4173	0.393866	4.62606	3.08555	0.00764932	0.168783
TC17000908.hg.1	HP09025	100652929	-0.335896	4.07765	-3.08545	0.0076509	0.168783
TC14000481.hg.1	ESRRB	2103	-0.427812	3.84662	-3.08461	0.00766396	0.168927
TC14000294.hg.1	TMX1	81542	0.506626	4.305	3.08347	0.00768173	0.169175
TC09000938.hg.1	RPS6	6194	0.632422	6.53887	3.08158	0.00771112	0.169678
TC05001891.hg.1	YIPF5	81555	0.458146	5.09084	3.08102	0.00771998	0.169706
TC12001214.hg.1	CLEC1A	51267	-0.240665	2.93624	-3.0806	0.0077265	0.169706
TC17002605.hg.1	LOC440434	440434	0.819528	5.38119	3.08025	0.0077321	0.169706
TC15002785.hg.1	SNORD107	91380	-0.309836	2.17009	-3.07976	0.00773965	0.169728
TC07001630.hg.1	ASNS	440	0.448501	3.76437	3.07715	0.00778085	0.170487
TC12001485.hg.1	FAIM2	23017	-0.302248	5.00556	-3.07607	0.00779791	0.170716
TC22000074.hg.1	CRKL	1399	0.441662	5.15942	3.07376	0.00783459	0.171155
TC06004136.hg.1	DDO	8528	-0.24633	2.78143	-3.07361	0.0078369	0.171155
TC16000769.hg.1	SNORA10	574042	1.32426	9.8703	3.0734	0.00784018	0.171155
TC07001054.hg.1	UBE3C	9690	0.286178	4.55418	3.07314	0.00784443	0.171155
TC16001110.hg.1	SALL1	6299	-0.477959	5.17588	-3.07162	0.0078686	0.171367
TC01001040.hg.1	HSD3B1	3283	-0.286971	2.96783	-3.07102	0.00787824	0.171367
TC10000896.hg.1	ACADSB	36	-0.3125	3.56373	-3.06968	0.00789962	0.171367
TC01002426.hg.1	SNORD99	692212	1.65837	9.40556	3.06935	0.00790491	0.171367
TC6_ssto_hap7000120.hg.1	PPP1R18	170954	0.744619	6.08983	3.06901	0.00791034	0.171367
TC01000184.hg.1	KAZN	23254	-0.274487	5.03951	-3.06819	0.0079235	0.171367
TC17001243.hg.1	MFAP4	4239	-0.815024	6.47666	-3.06806	0.00792558	0.171367
TC11002808.hg.1	DLG2-AS1	100302690	-0.217796	1.99552	-3.06791	0.00792797	0.171367
TC20001360.hg.1	TPD52L2	7165	0.560214	5.70325	3.06768	0.00793166	0.171367
TC12001879.hg.1	SYCP3	50511	-0.265093	2.28177	-3.06763	0.00793256	0.171367
TC12002087.hg.1	SBNO1	55206	0.469112	4.03487	3.06748	0.00793501	0.171367
TC12000856.hg.1	ATP2A2	488	0.810483	5.98338	3.06742	0.00793597	0.171367
TC12000334.hg.1	PCED1B	91523	0.271081	5.0135	3.06698	0.00794296	0.171367
TC03001733.hg.1	ALDH1L1	10840	-0.495546	4.91799	-3.06637	0.00795278	0.171367
TC05003295.hg.1	LOC102546294	102546294	-0.301957	3.29872	-3.06622	0.00795523	0.171367
TC17000961.hg.1	DOC2B	8447	-0.3945	5.37372	-3.06592	0.0079601	0.171367
TC12000393.hg.1	DIP2B	57609	0.47751	4.74325	3.06496	0.00797568	0.17156
TC05000088.hg.1	FBXL7	23194	-0.273178	5.60717	-3.06337	0.00800132	0.171915
TC11000535.hg.1	LRRC10B	390205	-0.436442	4.64689	-3.06312	0.00800548	0.171915
TC04000052.hg.1	ADRA2C	152	-0.454531	6.1618	-3.06259	0.00801398	0.171955
TC02002279.hg.1	MAP3K2	10746	0.494747	3.96413	3.06196	0.00802432	0.172034
TC05000636.hg.1	C5orf56	441108	-0.287172	4.6634	-3.06148	0.00803206	0.172058
TC10001579.hg.1	HPSE2	60495	-0.262982	2.53453	-3.06078	0.00804348	0.17216
TC01001329.hg.1	PEAR1	375033	-0.238875	5.78641	-3.06025	0.00805219	0.172204
TC01001465.hg.1	TIPRL	261726	0.352897	4.91212	3.05854	0.00808009	0.172282
TC12003237.hg.1	APOLD1	81575	-0.538005	4.39413	-3.05803	0.00808854	0.172282
TC0X002140.hg.1	BRWD3	254065	0.509858	2.73425	3.05787	0.00809118	0.172282
TC01006272.hg.1	GIPC2	54810	-0.654956	2.39223	-3.05755	0.00809634	0.172282
TC17001842.hg.1	SLC39A11	201266	0.30852	5.22331	3.0569	0.00810701	0.172282
TC13000079.hg.1	POLR1D	51082	0.389607	5.15795	3.05669	0.00811048	0.172282
TC01000734.hg.1	SGIP1	84251	-0.391798	3.84951	-3.05621	0.00811834	0.172282
TC16001133.hg.1	NUDT21	11051	1.14961	5.57078	3.05618	0.00811891	0.172282
TC22000427.hg.1	MIOX	55586	-0.747864	5.64694	-3.05554	0.0081295	0.172282
TC12002520.hg.1	PLXNC1	10154	0.427184	3.68293	3.0548	0.00814163	0.172282
TC02002376.hg.1	MCM6	4175	0.310761	3.76671	3.05439	0.00814849	0.172282
TC17000645.hg.1	NGFR	4804	-0.431915	5.65116	-3.05408	0.00815352	0.172282
TC02000608.hg.1	PDCL3	79031	0.30552	4.77981	3.05365	0.00816064	0.172282
TC13000877.hg.1	LINC00346	283487	-0.621994	3.81558	-3.05343	0.00816431	0.172282
TC18000914.hg.1	LOC101927943	101927943	-0.336015	3.78893	-3.05341	0.00816458	0.172282
TC20000195.hg.1	MIR3193	100422904	-0.562299	4.26876	-3.05322	0.00816778	0.172282
TC0X001829.hg.1	AMMECR1	9949	0.776542	3.67457	3.05314	0.00816905	0.172282
TC16000852.hg.1	USP7	7874	0.720728	5.44281	3.05201	0.00818782	0.172314
TC22001416.hg.1	TUBGCP6	85378	-0.304007	4.74577	-3.05197	0.00818855	0.172314
TC08001034.hg.1	REEP4	80346	0.328448	5.70429	3.05145	0.00819713	0.172314
TC07003288.hg.1	ARPC1B	10095	0.475014	6.65151	3.05115	0.00820207	0.172314
TC09002305.hg.1	AIF1L	83543	-1.75636	5.43368	-3.05098	0.00820494	0.172314
TC05001271.hg.1	RANBP3L	202151	-0.789697	2.27544	-3.05041	0.00821439	0.172314
TC02002770.hg.1	TMBIM1	64114	0.564638	6.29457	3.04981	0.00822444	0.172314
TC06000060.hg.1	DSP	1832	1.35218	5.14464	3.04946	0.00823026	0.172314
TC06000632.hg.1	LOC101926962	101926962	-0.276491	2.71716	-3.04934	0.00823234	0.172314
TC07000112.hg.1	AHR	196	0.810414	5.48769	3.04905	0.00823712	0.172314
TC15000699.hg.1	ODF3L1	161753	-0.342821	3.74105	-3.04817	0.00825185	0.172482
TC01005857.hg.1	CCT3	7203	0.949943	5.98549	3.0475	0.00826298	0.172529
TC06001232.hg.1	PXDC1	221749	-0.363914	5.35486	-3.0472	0.00826813	0.172529
TC17001514.hg.1	KRT16	3868	1.30927	4.71772	3.04592	0.00828951	0.172529
TC06000595.hg.1	PTK7	5754	0.396872	5.55069	3.04583	0.00829104	0.172529
TC02000996.hg.1	CERS6	253782	0.786495	4.86311	3.04524	0.00830103	0.172529
TC18000128.hg.1	DSG2	1829	1.15787	4.70632	3.04516	0.00830233	0.172529
TC01000685.hg.1	PRKAA2	5563	-0.710907	3.38501	-3.04449	0.00831366	0.172529
TC01000658.hg.1	DIO1	1733	-0.539258	4.21929	-3.04425	0.0083176	0.172529
TC12001731.hg.1	TRHDE-AS1	283392	-0.293898	4.75595	-3.04383	0.00832476	0.172529
TC11003474.hg.1	PSMA1	5682	0.579349	4.7898	3.04368	0.00832734	0.172529
TC22000338.hg.1	CSDC2	27254	-0.320791	5.67653	-3.04367	0.00832744	0.172529
TC01000475.hg.1	DNALI1	7802	-0.314344	4.09176	-3.0428	0.00834221	0.17267
TC06002279.hg.1	SLC22A2	6582	-0.85304	4.07803	-3.04237	0.00834941	0.17267
TC08001848.hg.1	ADRA1A	148	-0.666151	4.00017	-3.04208	0.00835425	0.17267
TC16001233.hg.1	EXOSC6	118460	0.482679	6.52669	3.04145	0.008365	0.172754
TC18000069.hg.1	SEH1L	81929	0.352332	4.48028	3.04027	0.00838497	0.172924
TC10000266.hg.1	BMS1	9790	0.3919	4.73037	3.0399	0.00839136	0.172924
TC08001800.hg.1	FAM167A	83648	-0.385315	5.03227	-3.03953	0.00839754	0.172924
TC09000089.hg.1	RRAGA	10670	0.849486	3.44003	3.0384	0.00841688	0.172924
TC15002310.hg.1	BCL2A1	597	0.633678	2.85086	3.03821	0.00842014	0.172924
TC15002504.hg.1	PLA2G4F	255189	-0.386337	4.36947	-3.03817	0.00842077	0.172924
TC04000503.hg.1	BMPR1B	658	-0.320279	2.87665	-3.03776	0.00842776	0.172924
TC09002585.hg.1	APBA1	320	-0.512942	3.2813	-3.03769	0.00842901	0.172924
TC04000331.hg.1	PAICS	10606	0.304323	4.63443	3.03744	0.00843335	0.172924
TC07002383.hg.1	CRCP	27297	0.289747	5.82621	3.03642	0.00845066	0.173122
TC02000207.hg.1	EHD3	30845	-0.321268	4.88217	-3.03571	0.00846287	0.173122
TC08001546.hg.1	RAD21	5885	0.331953	5.43692	3.03565	0.0084639	0.173122
TC10001120.hg.1	ABI1	10006	0.48013	5.93651	3.03531	0.00846978	0.173122
TC05001529.hg.1	LOC644936	644936	0.548207	5.71329	3.03445	0.00848449	0.173286
TC03002349.hg.1	PRKCD	5580	0.983432	4.66073	3.03351	0.00850065	0.173479
TC21000988.hg.1	HMGN1	3150	0.481106	7.17327	3.03274	0.00851402	0.173615
TC02005013.hg.1	SCLY	51540	-0.257336	4.51617	-3.03201	0.00852656	0.173658
TC17000138.hg.1	ARHGEF15	22899	-0.277019	5.42671	-3.03168	0.00853224	0.173658
TC22000598.hg.1	LRP5L	91355	-0.231894	5.09692	-3.03115	0.00854144	0.173658
TC19001619.hg.1	PPP1R13L	10848	0.378797	5.76223	3.03091	0.00854558	0.173658
TC12001081.hg.1	LOC102723544	102723544	-0.533875	2.75305	-3.03034	0.00855541	0.173658
TC01006323.hg.1	MROH7	374977	-0.271542	4.61585	-3.03028	0.00855643	0.173658
TC02001110.hg.1	ASNSD1	54529	0.631404	4.39739	3.0298	0.0085648	0.173658
TC01005631.hg.1	TGFBR3	7049	-0.990168	4.99175	-3.02951	0.00856983	0.173658
TC03000689.hg.1	COPG1	22820	0.67211	6.31398	3.02891	0.00858025	0.173733
TC16000656.hg.1	WFDC1	58189	-0.357314	4.92637	-3.0284	0.0085892	0.173779
TC16000598.hg.1	IST1	9798	0.318186	5.59868	3.02756	0.0086038	0.173938
TC11000809.hg.1	SERPINH1	871	0.402852	6.39193	3.02696	0.00861432	0.174015
TC10001362.hg.1	PPA1	5464	0.541547	5.26771	3.0263	0.00862582	0.174111
TC11002199.hg.1	MRE11A	4361	0.378855	2.95078	3.02412	0.00866399	0.174612
TC02002102.hg.1	DUSP2	1844	-0.290346	5.84112	-3.02411	0.00866413	0.174612
TC20001005.hg.1	PSMA7	5688	0.354305	5.79073	3.02118	0.00871566	0.175514
TC08001378.hg.1	C8orf59	401466	0.393509	3.54157	3.02024	0.00873227	0.175677
TC0X001396.hg.1	FAM122B	159090	0.354882	3.91803	3.01996	0.00873736	0.175677
TC02000347.hg.1	PAPOLG	64895	0.264739	2.6486	3.01908	0.0087528	0.175851
TC09002296.hg.1	LINC00963	100506190	-0.270448	4.58574	-3.01777	0.0087761	0.176048
TC01001461.hg.1	MPZL1	9019	0.393265	4.64348	3.01777	0.00877621	0.176048
TC02000742.hg.1	DDX18	8886	0.418586	3.63583	3.01711	0.00878782	0.176144
TC07000018.hg.1	GPER1	2852	-0.29801	5.20016	-3.0167	0.00879519	0.176156
TC02001893.hg.1	XPO1	7514	0.417766	4.16714	3.01588	0.0088098	0.176312
TC05000165.hg.1	SLC1A3	6507	0.339761	3.48699	3.0136	0.00885063	0.176944
TC14000724.hg.1	MIR329-2	574409	-0.286317	1.78388	-3.01335	0.00885505	0.176944
TC03000714.hg.1	ACPP	55	-0.27415	2.52244	-3.01109	0.00889558	0.177551
TC03000209.hg.1	RPL14	9045	0.579893	8.2811	3.01089	0.00889917	0.177551
TC18000304.hg.1	L3MBTL4	91133	-0.287599	3.07817	-3.01012	0.00891315	0.17757
TC15000823.hg.1	SLC28A1	9154	-0.469136	4.66123	-3.00996	0.00891602	0.17757
TC03001489.hg.1	IL17RD	54756	-0.240157	3.55985	-3.00889	0.00893545	0.17757
TC11001887.hg.1	SLC22A8	9376	-0.747347	4.61229	-3.00876	0.00893778	0.17757
TC09000913.hg.1	MPDZ	8777	-0.358664	3.46278	-3.00874	0.00893814	0.17757
TC08001218.hg.1	LYPLA1	10434	0.348153	4.40212	3.00856	0.00894127	0.17757
TC02005039.hg.1	LYG1	129530	-0.395664	2.80459	-3.00707	0.00896831	0.17797
TC11002810.hg.1	C11orf73	51501	0.656104	3.87449	3.00652	0.00897839	0.178034
TC02003325.hg.1	EMX1	2016	-0.542406	5.70867	-3.00576	0.00899214	0.17817
TC09001539.hg.1	PSMD5	5711	0.40577	3.21984	3.00465	0.00901235	0.178434
TC03001169.hg.1	TIMP4	7079	-0.290155	4.06897	-3.00367	0.00903034	0.178653
TC14001279.hg.1	DPF3	8110	-0.302303	3.59576	-3.00256	0.00905065	0.178918
TC20000016.hg.1	SDCBP2-AS1	100507495	-0.357846	4.8497	-3.00182	0.00906427	0.178995
TC17001828.hg.1	MIR4524A	100616316	-0.451804	2.38583	-3.00159	0.00906839	0.178995
TC14002222.hg.1	IGHD3-22	28497	-0.491073	1.50523	-2.99943	0.00910823	0.179491
TC0X001224.hg.1	ARMCX2	9823	-0.196412	5.20623	-2.9994	0.00910867	0.179491
TC17001892.hg.1	SRP68	6730	0.544517	4.86792	2.99909	0.00911433	0.179491
TC16000966.hg.1	NDUFAB1	4706	0.904578	5.81919	2.99753	0.0091432	0.179923
TC02001159.hg.1	SPATS2L	26010	0.402604	5.04279	2.99344	0.00921927	0.181282
TC17002363.hg.1	SMIM5	643008	-0.502697	3.85383	-2.99278	0.00923156	0.181386
TC01005594.hg.1	MCOLN3	55283	-0.330991	1.73713	-2.99234	0.00923971	0.181408
TC13000822.hg.1	STK24	8428	0.420618	5.73779	2.99147	0.00925609	0.181467
TC05001010.hg.1	FGFR4	2264	-0.284679	5.66849	-2.99098	0.0092653	0.181467
TC04000065.hg.1	EVC	2121	-0.470032	5.33843	-2.99077	0.00926914	0.181467
TC01005901.hg.1	LOC100422212	100422212	-0.299855	2.03387	-2.99069	0.00927075	0.181467
TC02005028.hg.1	PPP3R1	5534	0.550585	4.71523	2.99018	0.00928029	0.181495
TC01003349.hg.1	CRABP2	1382	0.787159	5.45824	2.98938	0.00929529	0.181495
TC12000973.hg.1	CLIP1-AS1	100507066	-0.36702	2.5806	-2.98921	0.00929847	0.181495
TC19000219.hg.1	LOC100289333	100289333	-0.294156	3.37804	-2.98891	0.00930406	0.181495
TC07003287.hg.1	ARPC1A	10552	0.630214	6.43519	2.98854	0.00931105	0.181495
TC02000585.hg.1	CNNM4	26504	0.472238	4.99244	2.98837	0.00931426	0.181495
TC19000210.hg.1	ZNF69	7620	-0.274334	4.11621	-2.98735	0.00933354	0.181734
TC02004466.hg.1	LINC01159	102682016	-0.35236	4.38607	-2.98585	0.00936184	0.182148
TC02003763.hg.1	BZW1	9689	0.750579	5.46214	2.98545	0.00936954	0.18216
TC05000148.hg.1	TARS	6897	0.663696	3.83868	2.98386	0.00939959	0.18227
TC03001425.hg.1	SEMA3B-AS1	101928931	-0.482431	4.65913	-2.9838	0.00940086	0.18227
TC01001583.hg.1	LAMC1	3915	0.898044	5.65823	2.98342	0.009408	0.18227
TC09001332.hg.1	SNORA84	100124534	1.68302	7.8356	2.98274	0.00942106	0.18227
TC04002940.hg.1	PROM1	8842	-0.986479	4.20042	-2.98265	0.00942277	0.18227
TC11002352.hg.1	TREH	11181	-0.396854	4.72015	-2.98264	0.00942287	0.18227
TC12000726.hg.1	SOCS2	8835	-0.365527	4.31554	-2.98226	0.00943018	0.18227
TC06000176.hg.1	HIST1H2BH	8345	0.984685	4.70771	2.98162	0.00944237	0.18227
TC22001429.hg.1	INPP5J	27124	-0.315504	5.02621	-2.98128	0.00944881	0.18227
TC06001158.hg.1	PLG	5340	-0.819912	3.09267	-2.98116	0.00945118	0.18227
TC03000658.hg.1	CHST13	166012	-0.426117	5.96675	-2.98108	0.00945264	0.18227
TC08001284.hg.1	RRS1-AS1	100505676	-0.419407	4.01236	-2.98061	0.00946174	0.182309
TC11001829.hg.1	PATL1	219988	0.670461	5.90963	2.97929	0.00948705	0.182661
TC12000182.hg.1	GPRC5A	9052	1.13073	5.75903	2.97813	0.0095092	0.182873
TC05000644.hg.1	SOWAHA	134548	-0.442178	3.8784	-2.97798	0.00951217	0.182873
TC17001933.hg.1	EIF4A3	9775	0.494618	5.73557	2.97751	0.00952124	0.182911
TC16000923.hg.1	GP2	2813	-0.640525	3.77204	-2.97666	0.00953761	0.182986
TC16000999.hg.1	SMG1P2	440354	1.00731	6.38548	2.97653	0.00954006	0.182986
TC17000821.hg.1	SSTR2	6752	-0.473821	3.12399	-2.97599	0.00955046	0.182986
TC02001878.hg.1	FANCL	55120	0.398317	3.11635	2.97529	0.00956395	0.182986
TC01000151.hg.1	PLOD1	5351	0.511813	6.01293	2.97515	0.00956669	0.182986
TC03002075.hg.1	C3orf70	285382	-0.314503	3.9984	-2.97511	0.00956758	0.182986
TC19001526.hg.1	FBL	2091	0.593853	6.91004	2.97372	0.00959451	0.183201
TC12002327.hg.1	SLC38A2	54407	1.24532	5.73314	2.97355	0.00959776	0.183201
TC02003690.hg.1	HAT1	8520	0.750388	3.8653	2.97343	0.00960007	0.183201
TC07001916.hg.1	PARP12	64761	0.272981	4.7655	2.97265	0.00961527	0.183356
TC12000840.hg.1	DAO	1610	-0.351559	4.00614	-2.97072	0.00965275	0.183877
TC19001595.hg.1	KCNN4	3783	0.495243	5.04182	2.97034	0.00966029	0.183877
TC0Y000094.hg.1	GOLGA2P2Y	84559	-0.256378	4.65656	-2.9698	0.00967078	0.183877
TC05001845.hg.1	TMEM173	340061	0.342836	5.85769	2.96947	0.00967733	0.183877
TC14000439.hg.1	PSEN1	5663	0.418669	4.38415	2.96921	0.00968238	0.183877
TC21000049.hg.1	CXADR	1525	0.91805	4.42707	2.96906	0.00968524	0.183877
TC20000072.hg.1	PLCB1	23236	-0.502351	3.81475	-2.96807	0.0097046	0.183993
TC08001690.hg.1	SLC45A4	57210	-0.336113	4.98273	-2.96803	0.00970554	0.183993
TC05001024.hg.1	THOC3	84321	0.481227	5.66994	2.96741	0.0097177	0.184089
TC02000939.hg.1	RIF1	55183	0.28408	3.16492	2.96688	0.00972804	0.18415
TC05001996.hg.1	RNF145	153830	0.63853	4.78504	2.96622	0.00974112	0.184262
TC03001584.hg.1	MIR4795	100616161	-0.340065	1.53008	-2.96418	0.00978129	0.184887
TC01002597.hg.1	RNU5F-1	26828	0.675725	2.53019	2.96308	0.0098031	0.185041
TC02003566.hg.1	UGGT1	56886	0.606042	4.49075	2.96305	0.00980372	0.185041
TC07001605.hg.1	SAMD9	54809	0.860096	2.83171	2.96177	0.00982916	0.185303
TC16001713.hg.1	RPL13	6137	1.24683	8.98345	2.96163	0.00983194	0.185303
TC07000198.hg.1	GARS	2617	0.611669	4.68079	2.95994	0.00986553	0.185801
TC09002074.hg.1	CKS2	1164	1.26105	4.88118	2.95911	0.00988213	0.185978
TC17001406.hg.1	ACACA	31	0.376174	4.06371	2.95838	0.00989672	0.186117
TC05002066.hg.1	DUSP1	1843	-0.755273	7.37395	-2.95726	0.00991912	0.186403
TC03001664.hg.1	NAA50	80218	0.462041	5.34219	2.95644	0.00993556	0.186577
TC17000979.hg.1	SCARF1	8578	-0.288795	5.39994	-2.95545	0.00995547	0.186815
TC01002777.hg.1	NEGR1	257194	-0.282795	2.99064	-2.95442	0.00997609	0.187066
TC01004229.hg.1	LOC100506801	100506801	-0.346983	3.61785	-2.9526	0.010013	0.187623
TC0X000787.hg.1	F8A2	474383	0.653977	6.56519	2.95188	0.0100276	0.187755
TC12001227.hg.1	YBX3	8531	1.05719	6.68253	2.95113	0.0100427	0.187755
TC10001315.hg.1	SLC16A9	220963	-0.520589	3.68405	-2.95105	0.0100444	0.187755
TC04001430.hg.1	MANBA	4126	0.33323	3.33029	2.95082	0.0100491	0.187755
TC19000194.hg.1	CCDC159	126075	-0.202079	4.77194	-2.94966	0.0100727	0.18803
TC13000617.hg.1	SMIM2	79024	-0.330538	2.63201	-2.94938	0.0100783	0.18803
TC01002957.hg.1	AMIGO1	57463	-0.292829	4.64898	-2.94864	0.0100933	0.188101
TC06000223.hg.1	HIST1H2AG	8969	0.562517	5.77087	2.94794	0.0101077	0.188101
TC15002722.hg.1	NR2F2-AS1	644192	-0.5402	3.43138	-2.94785	0.0101095	0.188101
TC05000725.hg.1	SLC4A9	83697	-0.325951	4.36489	-2.94718	0.0101233	0.188101
TC15002786.hg.1	SNORD116-19	727708	-0.250624	3.95828	-2.94715	0.0101237	0.188101
TC20000786.hg.1	NCOA6	23054	0.443962	4.70735	2.94705	0.0101258	0.188101
TC06001980.hg.1	PREP	5550	0.646645	4.43891	2.94578	0.0101519	0.188265
TC02004677.hg.1	SCN7A	6332	-0.300241	1.95312	-2.94518	0.0101641	0.188265
TC17000004.hg.1	DBIL5P	100131454	-0.254822	3.31846	-2.94459	0.0101762	0.188265
TC06001335.hg.1	HIST1H2AA	221613	-0.312854	2.06412	-2.94458	0.0101766	0.188265
TC12001539.hg.1	KRT8	3856	1.35519	7.3808	2.94447	0.0101787	0.188265
TC07002885.hg.1	DPY19L2P1	554236	-0.314449	2.59695	-2.94424	0.0101835	0.188265
TC01001327.hg.1	PRCC	5546	0.262715	5.44167	2.94414	0.0101855	0.188265
TC02004392.hg.1	FABP1	2168	-2.34039	3.50708	-2.94352	0.0101983	0.188277
TC12000385.hg.1	AQP6	363	-0.386716	4.93624	-2.9434	0.0102007	0.188277
TC03001958.hg.1	B3GALNT1	8706	-0.227774	5.64458	-2.94254	0.0102185	0.18847
TC07001995.hg.1	PDIA4	9601	0.628029	6.5113	2.94079	0.0102548	0.189005
TC10001427.hg.1	DUPD1	338599	-0.291919	5.21333	-2.94017	0.0102675	0.189105
TC06001929.hg.1	AKIRIN2	55122	0.731238	4.74639	2.9395	0.0102815	0.189227
TC07000892.hg.1	SSBP1	6742	0.4174	4.91199	2.93847	0.010303	0.189426
TC02001162.hg.1	AOX1	316	-1.00431	3.82276	-2.93795	0.0103138	0.189426
TC03002038.hg.1	GNB4	59345	0.320021	4.36498	2.93792	0.0103142	0.189426
TC17001872.hg.1	HN1	51155	0.279218	4.52006	2.93699	0.0103337	0.189523
TC15001591.hg.1	CALML4	91860	-0.268439	4.45731	-2.93678	0.0103381	0.189523
TC01003412.hg.1	TSTD1	100131187	0.445115	5.47337	2.93662	0.0103415	0.189523
TC06000268.hg.1	HIST1H2BN	8341	0.602811	5.63937	2.93579	0.0103589	0.189707
TC04000332.hg.1	SRP72	6731	0.687853	5.09717	2.93361	0.0104045	0.190409
TC17000544.hg.1	RPL27	6155	1.31632	8.18429	2.93222	0.0104338	0.190471
TC21000113.hg.1	HUNK	30811	-0.297435	3.93459	-2.93218	0.0104346	0.190471
TC17002262.hg.1	B4GALNT2	124872	-0.441762	3.42915	-2.93094	0.0104607	0.190471
TC04002412.hg.1	TMED11P	100379220	-0.456332	2.51259	-2.93054	0.0104693	0.190471
TC02002469.hg.1	ITGB6	3694	0.960381	4.06443	2.93053	0.0104694	0.190471
TC6_cox_hap2000208.hg.1	TAPBP	6892	0.503903	7.09438	2.93038	0.0104726	0.190471
TC6_dbb_hap3000236.hg.1	CLIC1	1192	0.959224	7.29114	2.93024	0.0104755	0.190471
TC16001321.hg.1	EMC8	10328	0.300687	4.78995	2.93001	0.0104803	0.190471
TC16001136.hg.1	FAM192A	80011	0.462458	5.15414	2.92988	0.0104831	0.190471
TC19001084.hg.1	FUT6	2528	-0.443734	4.51287	-2.9297	0.010487	0.190471
TC07001652.hg.1	AZGP1	563	-0.681818	4.67387	-2.92938	0.0104937	0.190471
TC14001064.hg.1	TRAPPC6B	122553	0.382201	3.49863	2.92917	0.0104981	0.190471
TC0X000878.hg.1	ACE2	59272	-0.480366	2.49857	-2.92891	0.0105036	0.190471
TC02002891.hg.1	ARL4C	10123	0.547151	5.70437	2.92821	0.0105185	0.190577
TC06002737.hg.1	RPS18	6222	1.43631	10.7854	2.92784	0.0105264	0.190577
TC05003192.hg.1	ATG12	9140	0.440177	3.48427	2.92721	0.0105398	0.190577
TC0X000310.hg.1	TSPYL2	64061	-0.401212	4.776	-2.92685	0.0105475	0.190577
TC08001191.hg.1	PRKDC	5591	0.805757	4.94445	2.92675	0.0105496	0.190577
TC05000942.hg.1	NPM1	4869	0.665679	5.96397	2.92656	0.0105536	0.190577
TC07003325.hg.1	MRPS17	51373	0.282173	3.78709	2.92594	0.0105668	0.190681
TC01001595.hg.1	RNF2	6045	0.350812	4.48993	2.92457	0.0105961	0.191076
TC02001761.hg.1	SOS1	6654	0.476766	3.83029	2.92364	0.0106161	0.191112
TC08002237.hg.1	MSR1	4481	0.742086	4.23743	2.92355	0.0106179	0.191112
TC14001936.hg.1	NEDD8	4738	1.16945	6.63352	2.92335	0.0106223	0.191112
TC03001699.hg.1	IQCB1	9657	0.421175	2.57061	2.9231	0.0106276	0.191112
TC05000839.hg.1	GM2A	2760	0.513254	5.50522	2.92201	0.0106511	0.19132
TC10000670.hg.1	PLCE1	51196	-0.349436	3.25413	-2.92187	0.0106539	0.19132
TC22000207.hg.1	MGC20647	91370	-0.442655	6.09937	-2.92079	0.0106774	0.191607
TC05001320.hg.1	PAIP1	10605	0.548451	4.62689	2.92021	0.0106899	0.191651
TC10000866.hg.1	MIR4681	100616398	-0.530725	3.64129	-2.91999	0.0106946	0.191651
TC03001905.hg.1	GPR87	53836	0.955417	2.45244	2.91866	0.0107234	0.192022
TC11001417.hg.1	EIF4G2	1982	0.823465	6.76591	2.91834	0.0107301	0.192022
TC11001808.hg.1	OR5B2	390190	-0.374486	2.35415	-2.9173	0.0107528	0.192176
TC04001061.hg.1	TAPT1	202018	-0.167635	2.97699	-2.91726	0.0107536	0.192176
TC12000778.hg.1	NR1H4	9971	-0.654615	2.79833	-2.91687	0.0107621	0.192195
TC16001149.hg.1	CSNK2A2	1459	0.844615	4.46312	2.91618	0.0107771	0.192216
TC16000825.hg.1	SRL	6345	-0.323675	3.75744	-2.91607	0.0107795	0.192216
TC22001155.hg.1	PPARA	5465	-0.683082	3.49609	-2.91579	0.0107856	0.192216
TC17000014.hg.1	SERPINF2	5345	-0.84374	5.94523	-2.91525	0.0107973	0.192294
TC0Y000013.hg.1	CD99P1	401577	0.429024	5.11438	2.91401	0.0108244	0.192642
TC10001063.hg.1	FAM171A1	221061	-0.402138	5.33973	-2.91156	0.0108781	0.193343
TC03000375.hg.1	FLNB	2317	0.899017	6.25656	2.91153	0.0108787	0.193343
TC11000324.hg.1	CAPRIN1	4076	0.687477	6.7187	2.91116	0.0108867	0.193354
TC12001470.hg.1	TUBA1B	10376	1.40545	8.13483	2.90936	0.0109264	0.193925
TC16000634.hg.1	CENPN	55839	0.248131	3.43802	2.90847	0.010946	0.193966
TC19001042.hg.1	SMIM24	284422	-2.03586	5.47872	-2.9083	0.0109498	0.193966
TC02000877.hg.1	ACMSD	130013	-0.718433	3.34151	-2.90824	0.0109512	0.193966
TC12002742.hg.1	A2MP1	3	-0.275547	2.26413	-2.90771	0.0109629	0.19399
TC02002180.hg.1	LINC01594	102724774	-0.303266	1.90326	-2.9075	0.0109676	0.19399
TC06003596.hg.1	TNXA	7146	-0.59972	6.06105	-2.90659	0.0109875	0.194102
TC16001135.hg.1	MT1G	4495	-2.47165	8.22641	-2.90653	0.0109889	0.194102
TC01000448.hg.1	GJB5	2709	0.443133	4.23829	2.9052	0.0110184	0.19449
TC22000588.hg.1	ADORA2A-AS1	646023	-0.262563	4.47407	-2.90481	0.0110272	0.194513
TC02000245.hg.1	GALM	130589	-0.293415	4.99534	-2.90422	0.0110401	0.194609
TC05001886.hg.1	ARHGAP26-AS1	100874239	-0.364514	4.0256	-2.9033	0.0110607	0.19482
TC02000048.hg.1	IAH1	285148	0.39617	5.15202	2.90301	0.0110672	0.19482
TC10001507.hg.1	PANK1	53354	-0.22776	3.61164	-2.90182	0.0110937	0.19498
TC04002414.hg.1	LOC100130872	100130872	-0.26789	4.0677	-2.90142	0.0111027	0.19498
TC06000996.hg.1	RPS12	6206	1.01371	8.99379	2.90132	0.0111051	0.19498
TC01000943.hg.1	SYPL2	284612	-0.300612	5.11139	-2.90126	0.0111064	0.19498
TC20001590.hg.1	LOC149703	149703	-0.689017	3.19777	-2.89895	0.0111581	0.195755
TC01002388.hg.1	UBXN11	91544	-0.247826	5.55641	-2.89794	0.0111809	0.195974
TC15001474.hg.1	RFX7	64864	0.277009	3.12065	2.89755	0.0111898	0.195974
TC20001126.hg.1	LINC00493	388789	1.16973	5.79125	2.89739	0.0111933	0.195974
TC04000652.hg.1	JADE1	79960	-0.289637	4.55554	-2.89676	0.0112075	0.19609
TC09000204.hg.1	CLTA	1211	0.50408	5.43646	2.89513	0.0112444	0.196391
TC15002381.hg.1	LOC105370983	105370983	-0.298676	2.97903	-2.89476	0.0112529	0.196391
TC06001713.hg.1	TREM2	54209	0.392476	4.88972	2.89462	0.0112559	0.196391
TC0X000385.hg.1	NONO	4841	0.667968	5.92951	2.89459	0.0112568	0.196391
TC11002413.hg.1	MSANTD2	79684	-0.222623	3.99056	-2.89433	0.0112627	0.196391
TC12000176.hg.1	CREBL2	1389	-0.206955	5.8421	-2.89353	0.0112807	0.196573
TC0X001927.hg.1	DUSP9	1852	-0.964099	5.75527	-2.89274	0.0112988	0.196757
TC02001512.hg.1	PXDN	7837	0.541867	5.79352	2.89189	0.011318	0.196958
TC08001325.hg.1	SBSPON	157869	-0.760934	4.01551	-2.89029	0.0113546	0.197461
TC17000897.hg.1	SYNGR2	9144	0.562463	6.8343	2.88945	0.011374	0.197666
TC08001590.hg.1	FBXO32	114907	1.11173	4.23899	2.8886	0.0113933	0.197869
TC03000873.hg.1	SMC4	10051	0.267704	2.79478	2.88786	0.0114104	0.197937
TC21000425.hg.1	RUNX1-IT1	80215	0.861425	3.73752	2.88777	0.0114125	0.197937
TC08002610.hg.1	SOX7	83595	-0.401291	3.78866	-2.88698	0.0114307	0.198008
TC19000321.hg.1	KLF2	10365	-0.855382	7.60599	-2.8867	0.0114371	0.198008
TC21000491.hg.1	LOC101928233	101928233	-0.475235	4.87598	-2.88659	0.0114396	0.198008
TC02003698.hg.1	LOC100128905	100128905	-0.386393	5.01152	-2.88554	0.0114639	0.198296
TC02004154.hg.1	MEMO1	51072	0.453247	4.3368	2.88518	0.0114723	0.198307
TC03000617.hg.1	NDUFB4	4710	0.217916	3.26633	2.88468	0.0114837	0.198307
TC17000534.hg.1	RAMP2	10266	-0.354901	6.46549	-2.8842	0.0114948	0.198307
TC04002846.hg.1	GPM6A	2823	-0.4966	2.73122	-2.88399	0.0114997	0.198307
TC05000816.hg.1	ABLIM3	22885	-0.557648	5.13992	-2.88386	0.0115028	0.198307
TC05000981.hg.1	HRH2	3274	-0.333516	4.28	-2.88293	0.0115245	0.198548
TC17002858.hg.1	HOXB-AS3	404266	-0.3687	5.50213	-2.88258	0.0115324	0.198553
TC10001573.hg.1	CRTAC1	55118	-0.404165	4.61449	-2.8819	0.0115483	0.198694
TC01003916.hg.1	HIST3H2A	92815	0.430215	4.67489	2.88016	0.0115887	0.199257
TC01001205.hg.1	PSMD4	5710	0.195544	5.10399	2.87887	0.0116191	0.199278
TC20000216.hg.1	MAPRE1	22919	0.59679	6.29141	2.87882	0.0116202	0.199278
TC19000356.hg.1	GDF15	9518	-0.928078	6.39156	-2.87833	0.0116317	0.199278
TC14002297.hg.1	MNAT1	4331	0.356679	3.08875	2.87803	0.0116387	0.199278
TC0X001382.hg.1	MIR92A2	407049	-0.334235	1.59213	-2.87797	0.0116402	0.199278
TC11002098.hg.1	MAP6	4135	-0.287607	4.28343	-2.87786	0.0116426	0.199278
TC0X001152.hg.1	NAP1L2	4674	-0.25936	2.1103	-2.87763	0.0116481	0.199278
TC04001554.hg.1	PABPC4L	132430	-0.414038	4.03458	-2.87748	0.0116516	0.199278
TC16000638.hg.1	GAN	8139	0.405743	3.33443	2.87674	0.0116689	0.199376
TC19000027.hg.1	CNN2	1265	0.488663	7.02429	2.87658	0.0116727	0.199376
TC10002095.hg.1	REEP3	221035	0.636411	4.63857	2.87564	0.0116948	0.199438
TC03001712.hg.1	HACD2	201562	0.418052	4.29134	2.87558	0.0116962	0.199438
TC19001749.hg.1	ASPDH	554235	-0.414465	5.32951	-2.87538	0.0117009	0.199438
TC17001728.hg.1	BZRAP1	9256	-0.304776	5.07594	-2.87484	0.0117137	0.199438
TC09002791.hg.1	MAPKAP1	79109	0.455135	5.06245	2.87432	0.0117261	0.199438
TC18000103.hg.1	LAMA3	3909	0.793504	4.15685	2.8743	0.0117266	0.199438
TC16001165.hg.1	CDH11	1009	0.614756	6.36349	2.87414	0.0117303	0.199438
TC05000967.hg.1	CPEB4	80315	-0.606124	4.05942	-2.87326	0.0117509	0.19963
TC05001306.hg.1	PLCXD3	345557	-0.381098	3.59952	-2.87301	0.011757	0.19963
TC16000308.hg.1	ATXN2L	11273	0.386409	6.64113	2.87241	0.0117713	0.199741
TC19002076.hg.1	POP4	10775	0.535672	4.83684	2.87182	0.0117852	0.199846
TC03000087.hg.1	SLC6A6	6533	0.551986	5.4292	2.87145	0.011794	0.199864
TC03001270.hg.1	CMTM6	54918	0.653662	4.41865	2.86821	0.0118712	0.200741
TC07000844.hg.1	C7orf73	647087	0.290803	4.81025	2.86767	0.011884	0.200741
TC08002292.hg.1	WHSC1L1	54904	0.607442	3.40118	2.86743	0.0118897	0.200741
TC05000608.hg.1	PRRC1	133619	0.491597	5.20616	2.86726	0.0118938	0.200741
TC05001374.hg.1	LOC102467147	102467147	-0.222823	3.28999	-2.86655	0.0119109	0.200741
TC19001628.hg.1	SNRPD2	6633	0.905944	7.10923	2.86653	0.0119113	0.200741
TC0X002141.hg.1	RPS6KA6	27330	-0.351369	1.95674	-2.86653	0.0119115	0.200741
TC21000077.hg.1	JAM2	58494	-0.293329	3.43013	-2.86642	0.011914	0.200741
TC10002137.hg.1	VDAC2	7417	0.829315	5.29707	2.86636	0.0119155	0.200741
TC11001788.hg.1	SSRP1	6749	0.765973	5.71274	2.86581	0.0119287	0.200749
TC04000313.hg.1	KIT	3815	-0.366409	2.69926	-2.86569	0.0119315	0.200749
TC11001466.hg.1	TSG101	7251	0.489979	5.10568	2.86316	0.0119924	0.201464
TC21000129.hg.1	IFNGR2	3460	0.606735	5.55794	2.86283	0.0120004	0.201464
TC14000316.hg.1	CDKN3	1033	0.425038	2.50873	2.86244	0.0120099	0.201464
TC0X002306.hg.1	P2RY8	286530	-0.362933	4.53188	-2.86209	0.0120183	0.201464
TC12002804.hg.1	RASSF8-AS1	100506451	-0.247319	3.85375	-2.86132	0.0120369	0.201464
TC11000016.hg.1	PKP3	11187	0.514856	5.51257	2.86125	0.0120387	0.201464
TC15000846.hg.1	FANCI	55215	0.320563	3.14883	2.86063	0.0120537	0.201464
TC11001340.hg.1	OR52H1	390067	-0.318946	1.99071	-2.86059	0.0120546	0.201464
TC19001284.hg.1	KIAA1683	80726	-0.3783	4.82231	-2.86047	0.0120576	0.201464
TC20000006.hg.1	ZCCHC3	85364	-0.410095	5.40013	-2.86015	0.0120653	0.201464
TC05000799.hg.1	TCERG1	10915	0.306823	3.4927	2.86008	0.0120669	0.201464
TC12001296.hg.1	RECQL	5965	0.39131	3.76678	2.86	0.012069	0.201464
TC17002468.hg.1	TP53	7157	0.790637	5.88658	2.85939	0.0120838	0.201464
TC08000648.hg.1	DCAF13	25879	0.315692	3.05235	2.85822	0.0121123	0.201464
TC12001426.hg.1	SLC38A1	81539	0.893685	5.54569	2.85815	0.0121141	0.201464
TC14000793.hg.1	EXOC3L4	91828	-0.369909	5.2665	-2.85738	0.0121328	0.201464
TC02001062.hg.1	HNRNPA3	220988	0.565056	6.81705	2.85718	0.0121377	0.201464
TC12001892.hg.1	PAH	5053	-1.61932	4.16944	-2.85707	0.0121404	0.201464
TC17001879.hg.1	CASKIN2	57513	-0.333878	5.31582	-2.85706	0.0121407	0.201464
TC16002050.hg.1	DECR2	26063	-0.262916	6.18064	-2.85692	0.0121441	0.201464
TC09001882.hg.1	UBAP1	51271	0.489715	5.54229	2.85662	0.0121513	0.201464
TC0X001614.hg.1	PHKA2-AS1	100132163	-0.331406	4.34557	-2.85631	0.012159	0.201464
TC09001567.hg.1	ZBTB26	57684	-0.263276	3.26619	-2.8563	0.0121591	0.201464
TC02000952.hg.1	GPD2	2820	0.258236	3.59836	2.85597	0.0121672	0.201464
TC21001059.hg.1	IL10RB	3588	0.350136	5.35876	2.85578	0.0121718	0.201464
TC10000309.hg.1	ANXA8L1	728113	1.95917	4.88445	2.8556	0.0121764	0.201464
TC17000613.hg.1	TBX21	30009	-0.332565	4.60012	-2.85506	0.0121895	0.201552
TC10000350.hg.1	DKK1	22943	-0.247576	2.25181	-2.85435	0.0122069	0.201705
TC19000789.hg.1	FPR3	2359	0.807443	4.01536	2.85384	0.0122195	0.201705
TC03002022.hg.1	TBL1XR1	79718	0.685278	5.11532	2.85373	0.0122222	0.201705
TC04001408.hg.1	ADH6	130	-0.452801	2.14807	-2.85283	0.0122444	0.201747
TC19001687.hg.1	RPL18	6141	0.69129	7.86865	2.85261	0.0122497	0.201747
TC09001334.hg.1	OGN	4969	-0.400441	2.54659	-2.85255	0.0122514	0.201747
TC02003162.hg.1	CEBPZOS	100505876	0.699707	4.3927	2.85211	0.0122621	0.201747
TC12000335.hg.1	MIR4698	100616486	-0.514315	4.80111	-2.85198	0.0122653	0.201747
TC19002647.hg.1	ADM5	199800	-0.35631	4.40556	-2.85164	0.0122738	0.201747
TC15001639.hg.1	LOC646670	646670	-0.290698	4.53011	-2.85141	0.0122793	0.201747
TC05000856.hg.1	CNOT8	9337	0.523514	4.32633	2.85024	0.0123084	0.202097
TC06001479.hg.1	ZNF311	282890	-0.22693	2.49502	-2.84953	0.0123258	0.202255
TC19002538.hg.1	RASIP1	54922	-0.381932	5.6527	-2.84871	0.0123464	0.202464
TC09000933.hg.1	HAUS6	54801	0.510771	2.68452	2.84823	0.0123581	0.202527
TC07000007.hg.1	HRAT92	441307	-0.285575	4.53856	-2.84483	0.012443	0.203789
TC07000517.hg.1	HNRNPA1P8	---	0.507692	4.37389	2.84434	0.0124553	0.203862
TC02000055.hg.1	KLF11	8462	-0.201393	6.15396	-2.84401	0.0124635	0.203867
TC10002963.hg.1	ANXA8	653145	2.10749	4.91872	2.84329	0.0124815	0.204033
TC01001661.hg.1	NAV1	89796	0.430498	5.27631	2.84253	0.0125007	0.204217
TC11002069.hg.1	RAB6A	5870	0.564352	5.96289	2.84213	0.0125107	0.204247
TC03000405.hg.1	MAGI1-AS1	100873983	-0.42943	3.26293	-2.84183	0.0125183	0.204247
TC12002396.hg.1	LRP1	4035	0.712302	7.73007	2.84119	0.0125343	0.20438
TC11003309.hg.1	PGR	5241	-0.345215	5.61778	-2.84051	0.0125515	0.204415
TC05002950.hg.1	PRLR	5618	-0.473573	3.20545	-2.84048	0.0125523	0.204415
TC05000818.hg.1	GRPEL2	134266	0.27718	3.22199	2.84002	0.0125639	0.204476
TC19000994.hg.1	LOC105372235	105372235	-0.502406	5.23416	-2.83922	0.0125841	0.204538
TC10000611.hg.1	SNCG	6623	0.93381	6.17491	2.83905	0.0125884	0.204538
TC01004883.hg.1	TSEN15	116461	0.316832	4.23176	2.83858	0.0126004	0.204538
TC02003327.hg.1	CCT7	10574	0.783618	6.22275	2.83842	0.0126044	0.204538
TC19002312.hg.1	LOC147791	147791	-0.353408	4.25195	-2.83831	0.0126072	0.204538
TC11000819.hg.1	LOC100506127	100506127	-0.303222	2.75147	-2.83798	0.0126156	0.204546
TC04000887.hg.1	WWC2	80014	-0.322006	3.59371	-2.83758	0.0126257	0.20458
TC21000157.hg.1	SIM2	6493	-0.528852	4.50652	-2.83684	0.0126445	0.20462
TC05000077.hg.1	ANKRD33B	651746	-0.367675	5.09161	-2.8368	0.0126457	0.20462
TC07001767.hg.1	GPR85	54329	-0.243865	1.77321	-2.8361	0.0126635	0.20462
TC12000595.hg.1	CAND1	55832	0.382411	3.77318	2.83544	0.0126803	0.20462
TC03003323.hg.1	NCK1	4690	0.37345	3.67846	2.83502	0.0126909	0.20462
TC05001937.hg.1	RPS14	6208	0.689697	5.86761	2.83481	0.0126963	0.20462
TC19001593.hg.1	PLAUR	5329	0.575811	5.64631	2.83466	0.0127002	0.20462
TC17001157.hg.1	PMP22	5376	0.623811	5.97884	2.83457	0.0127023	0.20462
TC19000961.hg.1	LOC100419840	100419840	-0.480955	5.10944	-2.8342	0.0127117	0.20462
TC09002099.hg.1	SUSD3	203328	-0.356362	5.90763	-2.83386	0.0127206	0.20462
TC01006324.hg.1	TMEM56	148534	-0.342195	3.53828	-2.83367	0.0127255	0.20462
TC0X001919.hg.1	PRRG3	79057	-0.493721	4.02619	-2.83355	0.0127284	0.20462
TC11000777.hg.1	PLEKHB1	58473	-0.30481	4.9664	-2.83345	0.0127309	0.20462
TC16000529.hg.1	C16orf70	80262	0.27772	3.91743	2.83289	0.0127452	0.204723
TC0X001467.hg.1	MIR509-1	574514	-0.453962	3.16141	-2.83253	0.0127546	0.204746
TC01003527.hg.1	LOC101928673	101928673	-0.19278	2.41021	-2.83121	0.0127885	0.205012
TC06002721.hg.1	CYP21A1P	1590	-0.444244	4.71919	-2.83116	0.0127897	0.205012
TC12001887.hg.1	NUP37	79023	0.335791	3.55698	2.83067	0.0128023	0.205012
TC08000291.hg.1	LETM2	137994	-0.228541	3.74142	-2.83065	0.0128028	0.205012
TC11000030.hg.1	RPLP2	6181	0.448962	8.58186	2.83026	0.0128128	0.205045
TC02000902.hg.1	KYNU	8942	0.789258	2.99269	2.82993	0.0128213	0.205048
TC05003369.hg.1	LOC202181	202181	0.29173	3.9924	2.82964	0.0128289	0.205048
TC03000707.hg.1	ATP2C1	27032	0.45076	4.76501	2.82919	0.0128406	0.205108
TC02002136.hg.1	AFF3	3899	-0.213205	4.07282	-2.8284	0.0128608	0.205305
TC16000761.hg.1	IGFALS	3483	-0.424116	5.74133	-2.82691	0.0128996	0.20578
TC02004778.hg.1	ORC2	4999	0.280079	3.14012	2.82624	0.0129169	0.20578
TC03002703.hg.1	MAP3K13	9175	0.461211	3.12614	2.82612	0.0129198	0.20578
TC16000149.hg.1	PMM2	5373	0.379693	4.16472	2.82602	0.0129225	0.20578
TC14000552.hg.1	PSMC1	5700	0.579249	5.8127	2.82572	0.0129304	0.20578
TC17000655.hg.1	PDK2	5164	-0.229254	5.572	-2.82403	0.0129744	0.206354
TC0X001498.hg.1	MIR767	768215	-0.350347	1.79709	-2.82361	0.0129853	0.206401
TC01003020.hg.1	CASQ2	845	-0.293436	2.5754	-2.82301	0.0130009	0.206459
TC05000346.hg.1	TMEM174	134288	-0.539802	3.84497	-2.82271	0.0130089	0.206459
TC06000117.hg.1	KDM1B	221656	0.216593	4.60641	2.82242	0.0130162	0.206459
TC0X000596.hg.1	MCTS1	28985	0.213501	3.05738	2.8222	0.0130221	0.206459
TC01000526.hg.1	RIMKLA	284716	-0.308506	4.27061	-2.82194	0.0130288	0.206459
TC01002094.hg.1	AURKAIP1	54998	-0.374939	6.07439	-2.82113	0.0130502	0.206555
TC06004139.hg.1	IPCEF1	26034	-0.180711	2.43654	-2.8211	0.0130509	0.206555
TC16001231.hg.1	SMG1P7	100506060	0.96416	5.9421	2.82043	0.0130685	0.206707
TC09000901.hg.1	SNRPEP2	414153	0.819181	2.63455	2.81997	0.0130806	0.206731
TC15000002.hg.1	BMS1P15	642311	0.645683	6.21428	2.81976	0.013086	0.206731
TC03001691.hg.1	FSTL1	11167	0.636301	6.63164	2.81819	0.0131275	0.207012
TC19001181.hg.1	RAB3D	9545	0.45318	5.61327	2.81765	0.0131416	0.207012
TC17001873.hg.1	SUMO2	6613	0.931744	7.8713	2.81738	0.0131487	0.207012
TC13000191.hg.1	CYSLTR2	57105	-0.217231	1.79428	-2.81734	0.0131499	0.207012
TC14000256.hg.1	LRFN5	145581	-0.221133	2.71442	-2.81694	0.0131605	0.207012
TC12001437.hg.1	RAPGEF3	10411	-0.330002	4.97897	-2.81691	0.0131613	0.207012
TC22000132.hg.1	LOC101929374	101929374	-0.318973	4.60638	-2.81675	0.0131653	0.207012
TC06001796.hg.1	PKHD1	5314	-1.32041	3.86285	-2.81666	0.0131677	0.207012
TC14001708.hg.1	PSMA3	5684	1.06255	4.93509	2.81527	0.0132046	0.207465
TC17002486.hg.1	MYH2	4620	-0.399979	1.87297	-2.81482	0.0132166	0.207528
TC10002869.hg.1	TACC2	10579	-0.388191	4.78967	-2.81389	0.0132412	0.207554
TC13000163.hg.1	SMIM2-AS1	101929212	-0.346081	2.50765	-2.81362	0.0132484	0.207554
TC03000262.hg.1	PTH1R	5745	-0.654813	5.52712	-2.81339	0.0132547	0.207554
TC12001332.hg.1	C12orf71	728858	-0.364056	3.43853	-2.81335	0.0132557	0.207554
TC11003445.hg.1	ACCS	84680	-0.257971	4.7815	-2.81295	0.0132663	0.207554
TC01005365.hg.1	SNHG12	85028	0.277441	5.3189	2.81295	0.0132664	0.207554
TC01006371.hg.1	VPS72	6944	0.244288	4.05843	2.81155	0.0133036	0.20801
TC04000293.hg.1	SPATA18	132671	-0.231759	3.30582	-2.81097	0.013319	0.208126
TC11000585.hg.1	STIP1	10963	0.629043	5.60677	2.81019	0.01334	0.208148
TC18000477.hg.1	PSTPIP2	9050	0.452937	3.60421	2.80985	0.0133492	0.208148
TC09001636.hg.1	SET	6418	1.07182	5.87337	2.80984	0.0133495	0.208148
TC09002021.hg.1	GCNT1	2650	1.80462	3.26123	2.80972	0.0133526	0.208148
TC14000720.hg.1	MIR1197	100302250	-0.330017	2.39642	-2.8088	0.0133773	0.208247
TC03000930.hg.1	ECT2	1894	0.319091	2.65346	2.80871	0.0133797	0.208247
TC13001250.hg.1	UBAC2	337867	0.601372	5.32438	2.80827	0.0133914	0.208247
TC17000406.hg.1	CCL18	6362	0.935309	4.00551	2.80791	0.0134011	0.208247
TC07002605.hg.1	NUP205	23165	0.512369	3.83299	2.80676	0.0134322	0.208247
TC02002948.hg.1	HDLBP	3069	0.452344	6.17425	2.80649	0.0134394	0.208247
TC09001654.hg.1	TOR1A	1861	0.325428	4.76147	2.80633	0.0134437	0.208247
TC04000905.hg.1	ANKRD37	353322	-0.254429	5.20981	-2.80604	0.0134515	0.208247
TC08000075.hg.1	LINCR-0001	101929191	-0.250684	2.15202	-2.80595	0.013454	0.208247
TC17001020.hg.1	UBE2G1	7326	0.730024	5.06223	2.80591	0.0134552	0.208247
TC19001924.hg.1	MZF1	7593	-0.316264	4.65757	-2.8059	0.0134553	0.208247
TC05001714.hg.1	LOX	4015	0.537024	4.60997	2.80589	0.0134556	0.208247
TC20000387.hg.1	SNORD12C	26765	1.42756	6.42207	2.80518	0.013475	0.208309
TC10001711.hg.1	FGFR2	2263	-0.224038	4.37592	-2.80515	0.0134756	0.208309
TC01001790.hg.1	SMYD2	56950	0.617923	4.24219	2.80421	0.0135012	0.208346
TC02000448.hg.1	ACTG2	72	-0.774974	4.39966	-2.80394	0.0135086	0.208346
TC01002077.hg.1	LOC100130417	100130417	-0.299359	5.01641	-2.80379	0.0135126	0.208346
TC02002845.hg.1	PID1	55022	-0.294179	3.84729	-2.80374	0.0135138	0.208346
TC12001097.hg.1	CACNA1C-AS2	100874235	-0.295761	3.96637	-2.80358	0.0135183	0.208346
TC19000524.hg.1	C19orf33	64073	0.794061	6.86406	2.80302	0.0135334	0.208455
TC09000293.hg.1	RP11-58A12.3	---	-0.843318	4.61719	-2.80269	0.0135423	0.208467
TC16001670.hg.1	COTL1	23406	0.818397	6.40251	2.80025	0.0136087	0.209366
TC14000471.hg.1	FOS	2353	-1.2146	6.3863	-2.79904	0.0136419	0.209584
TC17000055.hg.1	C17orf107	100130311	-0.394937	5.71716	-2.79875	0.0136498	0.209584
TC03000914.hg.1	PRKCI	5584	0.603719	3.8923	2.79857	0.0136547	0.209584
TC15000795.hg.1	MIR4515	100616404	-0.425463	5.95995	-2.79847	0.0136576	0.209584
TC07002229.hg.1	PLEKHA8	84725	0.278756	3.31463	2.79826	0.0136634	0.209584
TC20000320.hg.1	MYBL2	4605	0.443926	5.47057	2.7973	0.0136896	0.209862
TC10001145.hg.1	MIR604	693189	0.859865	5.65131	2.79612	0.013722	0.210234
TC01000069.hg.1	ARHGEF16	27237	-0.263963	5.33807	-2.79532	0.013744	0.210408
TC17001465.hg.1	TNS4	84951	1.13579	4.77976	2.79512	0.0137496	0.210408
TC03000626.hg.1	CD86	942	0.345271	3.42604	2.79377	0.0137869	0.210609
TC06000516.hg.1	RPL10A	4736	1.03004	8.71677	2.79351	0.0137941	0.210609
TC09001060.hg.1	GBA2	57704	-0.328335	5.11583	-2.79334	0.0137988	0.210609
TC01001678.hg.1	PCAT6	100506696	0.530043	5.23975	2.793	0.0138083	0.210609
TC17002825.hg.1	ACTG1	71	0.98456	9.97269	2.79295	0.0138095	0.210609
TC11001115.hg.1	UBASH3B	84959	0.639796	4.36129	2.79288	0.0138116	0.210609
TC6_ssto_hap7000151.hg.1	TNXB	7148	-0.562172	6.0067	-2.79231	0.0138273	0.210616
TC11000597.hg.1	PRDX5	25824	0.761569	7.03157	2.79227	0.0138284	0.210616
TC01002922.hg.1	LINC01349	100128787	-0.37029	2.46285	-2.79131	0.0138552	0.210901
TC09000772.hg.1	RPL7A	6130	0.531944	7.68244	2.78965	0.0139012	0.211354
TC01001767.hg.1	DTL	51514	0.383631	2.83319	2.78965	0.0139013	0.211354
TC19000985.hg.1	SHC2	25759	-0.406341	5.24874	-2.78895	0.0139207	0.211525
TC11000031.hg.1	SNORA52	619565	1.05361	8.43923	2.7883	0.0139389	0.211564
TC19000266.hg.1	CASP14	23581	2.08025	3.5555	2.78828	0.0139397	0.211564
TC13001240.hg.1	CLDN10	9071	-1.59959	4.13762	-2.78667	0.0139846	0.212039
TC17001642.hg.1	HOXB2	3212	-0.278329	5.70008	-2.78606	0.0140017	0.212039
TC16002067.hg.1	HN1L	90861	0.811325	5.52311	2.78606	0.0140018	0.212039
TC02004672.hg.1	SCN3A	6328	-0.453718	2.14659	-2.78599	0.0140037	0.212039
TC0X000807.hg.1	MXRA5	25878	1.28339	6.07326	2.78516	0.0140269	0.212077
TC02001017.hg.1	GORASP2	26003	0.264062	4.49791	2.78515	0.0140274	0.212077
TC11002988.hg.1	MUC2	4583	-0.458861	5.36042	-2.78503	0.0140308	0.212077
TC06000099.hg.1	CD83	9308	-0.342099	4.47947	-2.78384	0.0140642	0.212357
TC01004845.hg.1	PAPPA2	60676	-0.689324	3.25602	-2.78344	0.0140755	0.212357
TC03002953.hg.1	MAGI1-IT1	151877	-0.419301	4.80995	-2.78341	0.0140763	0.212357
TC05000226.hg.1	SNX18	112574	-0.23054	3.52602	-2.78295	0.0140894	0.212357
TC01001627.hg.1	MIR1278	100302163	-0.402593	1.74893	-2.78266	0.0140976	0.212357
TC08001494.hg.1	NCALD	83988	-0.195866	3.44016	-2.78262	0.0140986	0.212357
TC17002016.hg.1	ASPA	443	-0.653358	3.15783	-2.78189	0.0141193	0.212545
TC02002516.hg.1	HMGB1P4	---	0.878336	4.73199	2.78132	0.0141354	0.212664
TC12002045.hg.1	SRSF9	8683	0.385901	6.00977	2.78066	0.0141541	0.21281
TC16001601.hg.1	CMTM3	123920	0.401667	6.56495	2.78024	0.014166	0.21281
TC22000827.hg.1	POLR3H	171568	-0.265052	5.22551	-2.78011	0.0141698	0.21281
TC01001254.hg.1	S100A9	6280	1.40112	6.74591	2.77972	0.0141809	0.212811
TC12000775.hg.1	SCYL2	55681	0.448116	3.80647	2.77953	0.0141863	0.212811
TC20000839.hg.1	SNORA71A	26777	1.81891	7.8921	2.77836	0.0142195	0.213186
TC16000339.hg.1	PPP4C	5531	0.461664	6.44301	2.77757	0.0142422	0.213384
TC01002506.hg.1	STK40	83931	-0.29884	4.94771	-2.77732	0.0142493	0.213384
TC03000999.hg.1	PSMD2	5708	0.323716	5.32119	2.77662	0.0142694	0.213562
TC21000267.hg.1	TEKT4P2	100132288	0.355769	6.01672	2.77614	0.0142829	0.213639
TC03002278.hg.1	PDCD6IP	10015	0.752715	5.34957	2.77586	0.014291	0.213639
TC02001240.hg.1	RPE	6120	0.417453	4.88013	2.77427	0.0143367	0.214078
TC16001486.hg.1	SULT1A4	445329	0.26246	5.00966	2.77426	0.014337	0.214078
TC10001907.hg.1	CAMK1D	57118	0.356313	4.42974	2.77387	0.0143481	0.214079
TC01002156.hg.1	DNAJC11	55735	-0.347425	5.36078	-2.77346	0.0143598	0.214079
TC20000395.hg.1	SNAI1	6615	-0.394215	5.86548	-2.77339	0.0143619	0.214079
TC20000719.hg.1	CST2	1470	0.450858	5.34559	2.7728	0.0143788	0.214208
TC01000543.hg.1	TIE1	7075	-0.204816	5.07591	-2.77214	0.014398	0.214371
TC16001838.hg.1	LOC613037	613037	0.771627	6.89782	2.76991	0.0144625	0.214903
TC01006406.hg.1	NOS1AP	9722	-0.282377	4.89621	-2.76983	0.0144648	0.214903
TC11000808.hg.1	SNORD15B	114599	2.07794	9.47599	2.76968	0.0144689	0.214903
TC01004629.hg.1	CAPZA1	829	1.29099	6.34686	2.76961	0.014471	0.214903
TC21001058.hg.1	DONSON	29980	0.184639	3.39764	2.76947	0.0144752	0.214903
TC17000086.hg.1	ELP5	23587	-0.236867	4.91479	-2.76759	0.0145299	0.215394
TC02001022.hg.1	DYNC1I2	1781	0.374032	4.45464	2.76746	0.0145335	0.215394
TC06000334.hg.1	TRIM15	89870	-0.301066	3.9344	-2.76738	0.0145359	0.215394
TC03003314.hg.1	ZKSCAN7	55888	-0.201775	3.06663	-2.76717	0.0145421	0.215394
TC11000807.hg.1	SNORD15A	6079	1.22204	7.39761	2.76671	0.0145552	0.215394
TC07000020.hg.1	UNCX	340260	-0.438629	5.79321	-2.76661	0.0145582	0.215394
TC02001736.hg.1	STRN	6801	0.489919	4.83944	2.76541	0.0145932	0.215788
TC11001355.hg.1	APBB1	322	-0.253175	4.93886	-2.76438	0.0146236	0.216058
TC01000144.hg.1	FBXO44	93611	-0.209831	5.89399	-2.76391	0.0146371	0.216058
TC01000451.hg.1	GJA4	2701	-0.302617	5.02942	-2.76332	0.0146544	0.216058
TC02001363.hg.1	AGFG1	3267	0.653044	5.54736	2.76307	0.0146619	0.216058
TC06002750.hg.1	SNRPC	6631	0.711651	5.50003	2.763	0.014664	0.216058
TC0X001625.hg.1	EIF2S3	1968	1.87468	5.97688	2.76298	0.0146645	0.216058
TC07001286.hg.1	AOAH-IT1	100874264	-0.455324	2.21282	-2.7625	0.0146787	0.216058
TC04001496.hg.1	SEC24D	9871	0.216757	3.78917	2.76225	0.0146859	0.216058
TC06001350.hg.1	HIST1H2BG	8339	0.67216	3.50223	2.76223	0.0146866	0.216058
TC02002504.hg.1	STK39	27347	0.826052	4.70607	2.76159	0.0147053	0.21621
TC08000006.hg.1	LOC105379627	105379627	-0.278723	3.85656	-2.75962	0.0147635	0.216942
TC07000391.hg.1	INTS4P1	285905	0.202762	3.76919	2.75785	0.0148159	0.217493
TC13000074.hg.1	RASL11A	387496	-0.511036	4.27433	-2.75779	0.0148178	0.217493
TC02002591.hg.1	FRZB	2487	-0.836755	3.99714	-2.7556	0.0148827	0.218221
TC03000774.hg.1	U2SURP	23350	0.41729	4.1706	2.75555	0.0148843	0.218221
TC19001858.hg.1	TNNT1	7138	0.421318	4.80861	2.7548	0.0149067	0.218426
TC08000729.hg.1	SQLE	6713	0.255397	3.89684	2.7541	0.0149274	0.218606
TC0X000902.hg.1	MAP3K15	389840	-0.219504	3.14785	-2.75356	0.0149438	0.21865
TC16000558.hg.1	CDH3	1001	0.864624	5.39682	2.75334	0.0149502	0.21865
TC11002893.hg.1	PAFAH1B2	5049	0.612172	7.07211	2.75273	0.0149684	0.21865
TC16001019.hg.1	YPEL3	83719	0.400018	6.70667	2.75241	0.014978	0.21865
TC17000376.hg.1	PSMD11	5717	0.430742	4.88769	2.75236	0.0149797	0.21865
TC09001488.hg.1	PTBP3	9991	0.719839	5.63039	2.75213	0.0149866	0.21865
TC02000114.hg.1	LOC105373463	105373463	-0.296464	4.53453	-2.75203	0.0149896	0.21865
TC03000051.hg.1	FANCD2	2177	0.19824	2.702	2.75121	0.015014	0.218884
TC18000051.hg.1	APCDD1	147495	-0.292331	6.50224	-2.74981	0.0150561	0.219267
TC05001924.hg.1	CSNK1A1	1452	0.601148	5.28809	2.74978	0.0150573	0.219267
TC10001691.hg.1	RAB11FIP2	22841	-0.292014	4.2002	-2.74843	0.0150979	0.219604
TC04001812.hg.1	MIR3945	100500818	-0.5264	3.58253	-2.74819	0.015105	0.219604
TC03001700.hg.1	ILDR1	286676	-0.230825	5.13918	-2.74817	0.0151059	0.219604
TC02002204.hg.1	BUB1	699	0.332896	2.56052	2.74784	0.0151156	0.219622
TC16000854.hg.1	GRIN2A	2903	-0.223811	2.77542	-2.74706	0.0151392	0.219841
TC19001923.hg.1	UBE2M	9040	0.574768	6.0929	2.74644	0.0151581	0.219993
TC01000352.hg.1	ZDHHC18	84243	0.336023	5.64802	2.74548	0.0151871	0.22029
TC11001813.hg.1	GLYAT	10249	-1.2478	3.13045	-2.74496	0.0152029	0.220395
TC12002155.hg.1	ANKLE2	23141	0.3003	5.62856	2.74386	0.0152367	0.220395
TC03001486.hg.1	MIR3938	100500875	-0.409763	2.13096	-2.74364	0.0152433	0.220395
TC14001120.hg.1	MAP4K5	11183	0.562233	4.46688	2.74346	0.0152487	0.220395
TC07000547.hg.1	ANKIB1	54467	0.445588	4.13954	2.74332	0.0152531	0.220395
TC02000351.hg.1	PEX13	5194	0.373052	4.17437	2.74258	0.0152755	0.220395
TC10001752.hg.1	FAM196A	642938	-0.211582	3.23103	-2.74173	0.0153015	0.220395
TC20001553.hg.1	EDEM2	55741	0.467586	5.08005	2.74167	0.0153033	0.220395
TC07001502.hg.1	MLXIPL	51085	-0.504125	5.6574	-2.74135	0.0153132	0.220395
TC01003273.hg.1	ILF2	3608	0.59642	5.9367	2.74083	0.0153292	0.220395
TC01005458.hg.1	TAL1	6886	-0.368953	6.02394	-2.74077	0.0153311	0.220395
TC08000856.hg.1	GPT	2875	-0.420409	5.83164	-2.74021	0.0153482	0.220395
TC17000042.hg.1	SPNS2	124976	-0.436732	6.09298	-2.74015	0.01535	0.220395
TC01004090.hg.1	OR2T35	403244	-0.361677	3.25994	-2.7398	0.0153609	0.220395
TC01001814.hg.1	IARS2	55699	0.476358	4.68938	2.73966	0.0153651	0.220395
TC10002948.hg.1	AS3MT	57412	-0.264618	2.97343	-2.7395	0.0153698	0.220395
TC02000641.hg.1	POU3F3	5455	-0.679024	5.33774	-2.7394	0.0153729	0.220395
TC01002638.hg.1	AGBL4	84871	-0.219754	3.28497	-2.73915	0.0153808	0.220395
TC16001450.hg.1	SMG1P1	641298	0.977992	6.52248	2.73902	0.0153847	0.220395
TC02000725.hg.1	CBWD1	55871	0.378049	3.3381	2.73855	0.0153991	0.220395
TC14001006.hg.1	LOC100506071	100506071	-0.262252	2.15005	-2.73851	0.0154004	0.220395
TC12000277.hg.1	OVCH1-AS1	101055625	-0.294173	2.57582	-2.73846	0.015402	0.220395
TC15000433.hg.1	TEX9	374618	-0.182601	2.28277	-2.73844	0.0154026	0.220395
TC04002456.hg.1	LOC202025	202025	-0.290513	2.57594	-2.73805	0.0154147	0.220395
TC0X000489.hg.1	GPRASP1	9737	-0.204516	3.40859	-2.73802	0.0154155	0.220395
TC03000085.hg.1	LSM3	27258	0.338958	3.8374	2.73785	0.0154207	0.220395
TC08001461.hg.1	HRSP12	10247	-0.6561	4.12546	-2.73716	0.015442	0.220395
TC17001758.hg.1	HEATR6	63897	0.38908	4.00866	2.73689	0.0154505	0.220395
TC20000388.hg.1	SNORD12B	100113393	1.42387	7.31615	2.73651	0.0154621	0.220395
TC10001537.hg.1	RBP4	5950	-0.994118	5.47855	-2.73624	0.0154706	0.220395
TC09000085.hg.1	SH3GL2	6456	-0.233294	2.85254	-2.73608	0.0154755	0.220395
TC19002608.hg.1	NUP62	23636	0.412547	5.94856	2.73602	0.0154772	0.220395
TC13000717.hg.1	PCDH9	5101	-0.220452	2.5061	-2.736	0.0154778	0.220395
TC09001278.hg.1	FRMD3	257019	-0.345843	3.31045	-2.73581	0.0154839	0.220395
TC06001800.hg.1	TRAM2	9697	0.449306	5.29642	2.7349	0.015512	0.220673
TC04000709.hg.1	ABCE1	6059	0.204728	3.53491	2.73411	0.0155367	0.220902
TC11002622.hg.1	EIF3M	10480	1.30786	4.98172	2.73342	0.015558	0.22098
TC16001266.hg.1	CLEC18B	497190	-0.428943	5.56386	-2.73337	0.0155594	0.22098
TC01001382.hg.1	FCER1G	2207	1.32503	6.2823	2.73307	0.0155688	0.22098
TC09000963.hg.1	MIR31	407035	0.717267	2.35255	2.73283	0.0155763	0.22098
TC06002052.hg.1	FAM162B	221303	-0.338143	4.02972	-2.7322	0.0155959	0.22105
TC14001190.hg.1	TRMT5	57570	0.298215	4.47373	2.73213	0.0155983	0.22105
TC07000688.hg.1	PRKAR2B	5577	-0.264245	3.80377	-2.73166	0.0156129	0.221136
TC18000491.hg.1	TCEB3B	51224	-0.35141	2.92088	-2.73099	0.0156336	0.221181
TC14001098.hg.1	RPS29	6235	1.28115	7.44923	2.73026	0.0156566	0.221181
TC01006085.hg.1	KCNH1	3756	-0.376284	1.87505	-2.73022	0.0156577	0.221181
TC19000344.hg.1	RPL18A	6142	1.211	9.68361	2.73011	0.0156612	0.221181
TC02001948.hg.1	GFPT1	2673	0.610199	4.80625	2.73004	0.0156636	0.221181
TC02000941.hg.1	FMNL2	114793	0.466066	4.64922	2.72991	0.0156674	0.221181
TC18000226.hg.1	SERPINB5	5268	1.03137	2.29407	2.72792	0.01573	0.221767
TC16002099.hg.1	SLC7A5P2	387254	0.885523	6.21178	2.72784	0.0157325	0.221767
TC08002612.hg.1	ENTPD4	9583	0.347627	4.6709	2.72745	0.0157447	0.221767
TC20000204.hg.1	CCM2L	140706	-0.241797	4.77409	-2.72725	0.0157509	0.221767
TC01002260.hg.1	ANO7P1	101927546	-0.308742	3.77824	-2.72723	0.0157517	0.221767
TC03001245.hg.1	LOC105376997	105376997	-0.293168	1.96557	-2.72651	0.0157742	0.22185
TC15000439.hg.1	GCOM1	145781	-0.175437	3.1582	-2.72649	0.0157748	0.22185
TC09000744.hg.1	LAMC3	10319	-0.420453	5.64641	-2.7258	0.0157967	0.221863
TC14000608.hg.1	VRK1	7443	0.344318	3.29614	2.72579	0.0157971	0.221863
TC11000916.hg.1	PANX1	24145	0.586246	4.99972	2.72543	0.0158084	0.221863
TC01001516.hg.1	DARS2	55157	0.216862	3.77617	2.72538	0.01581	0.221863
TC10001504.hg.1	CH25H	9023	-0.426907	3.99039	-2.72471	0.0158313	0.222041
TC16001966.hg.1	ADAT1	23536	0.314926	3.92854	2.72375	0.0158617	0.222347
TC07000899.hg.1	MGAM	8972	-0.382389	3.11751	-2.72275	0.0158932	0.222668
TC12002888.hg.1	KRT5	3852	2.57075	5.38748	2.72231	0.0159072	0.222744
TC05001973.hg.1	FAXDC2	10826	-0.232975	4.01396	-2.72163	0.0159289	0.222928
TC05000604.hg.1	LMNB1	4001	0.585003	4.07777	2.72117	0.0159433	0.223009
TC03001997.hg.1	SLC2A2	6514	-0.835019	2.61344	-2.72087	0.015953	0.223023
TC04001516.hg.1	CCNA2	890	0.68271	3.18638	2.72055	0.0159632	0.223045
TC06003630.hg.1	MOCS1	4337	-0.28794	5.06654	-2.71928	0.0160038	0.223492
TC13000974.hg.1	CDK8	1024	0.790679	2.89187	2.71817	0.0160393	0.223823
TC20001751.hg.1	UBE2V1	7335	0.422778	5.37051	2.718	0.0160448	0.223823
TC06004054.hg.1	SYNCRIP	10492	0.399834	5.16685	2.71684	0.0160819	0.224051
TC0Y000008.hg.1	IL3RA	3563	-0.219281	4.84966	-2.71683	0.0160822	0.224051
TC06000195.hg.1	HMGN4	10473	0.241351	5.93812	2.71668	0.0160872	0.224051
TC0X001240.hg.1	RAB40A	142684	-0.279327	3.26654	-2.71618	0.0161032	0.224153
TC12001472.hg.1	TUBA1A	7846	0.660252	6.39336	2.71555	0.0161234	0.224314
TC02002746.hg.1	ABCA12	26154	1.20625	2.60724	2.71466	0.0161521	0.224535
TC04000033.hg.1	NAT8L	339983	-0.48226	5.10168	-2.71452	0.0161566	0.224535
TC12000685.hg.1	ALX1	8092	-0.424759	3.34667	-2.714	0.0161734	0.224592
TC18001005.hg.1	SERPINB3	6317	0.970528	2.65074	2.71386	0.0161781	0.224592
TC03000307.hg.1	GNAI2	2771	0.24867	6.26461	2.71274	0.0162141	0.224932
TC14001170.hg.1	EXOC5	10640	0.381507	3.4067	2.71256	0.01622	0.224932
TC02002682.hg.1	SUMO1	7341	0.766333	5.67344	2.71188	0.0162421	0.225119
TC03001370.hg.1	SMARCC1	6599	0.447042	4.89613	2.71146	0.0162557	0.225126
TC11003473.hg.1	COPB1	1315	0.651448	4.14866	2.71088	0.0162746	0.225126
TC22001477.hg.1	PNPLA3	80339	-0.385732	4.0706	-2.71072	0.0162797	0.225126
TC12000616.hg.1	CCT2	10576	1.19183	5.68549	2.71071	0.0162802	0.225126
TC02001188.hg.1	NOP58	51602	0.330864	3.77827	2.71052	0.0162861	0.225126
TC07003388.hg.1	CHN2	1124	-0.206393	4.0661	-2.71017	0.0162975	0.225163
TC13000113.hg.1	KL	9365	-1.09272	4.1904	-2.70952	0.0163188	0.225337
TC17002149.hg.1	TAOK1	57551	0.828045	4.37367	2.70797	0.0163694	0.225549
TC12001857.hg.1	SLC9A7P1	121456	-0.325049	3.31033	-2.70756	0.0163826	0.225549
TC17002737.hg.1	INTS2	57508	0.22819	2.90577	2.70745	0.0163863	0.225549
TC14001237.hg.1	ATP6V1D	51382	0.341729	4.11256	2.70733	0.0163903	0.225549
TC16000983.hg.1	XPO6	23214	0.496546	5.32586	2.70728	0.0163918	0.225549
TC0X000493.hg.1	BEX4	56271	-0.345056	5.68931	-2.70718	0.016395	0.225549
TC04000320.hg.1	TMEM165	55858	0.417546	4.19271	2.70705	0.0163992	0.225549
TC05001164.hg.1	DAP	1611	-0.186861	6.40869	-2.70691	0.0164038	0.225549
TC0X000444.hg.1	DACH2	117154	-0.213369	2.26227	-2.70653	0.0164164	0.225601
TC08000401.hg.1	FAM110B	90362	-0.260875	4.16072	-2.7057	0.0164435	0.225643
TC08002065.hg.1	ENY2	56943	0.8597	5.70659	2.70544	0.016452	0.225643
TC09001773.hg.1	PNPLA7	375775	-0.259614	5.37517	-2.70539	0.0164538	0.225643
TC02001465.hg.1	MIR149	406941	-0.456625	6.04472	-2.70478	0.0164737	0.225643
TC20001629.hg.1	TMEM189	387521	0.634714	6.17844	2.70477	0.0164741	0.225643
TC17000744.hg.1	C17orf82	388407	-0.495552	5.68041	-2.70474	0.0164752	0.225643
TC12001423.hg.1	LINC00938	400027	-0.226307	5.0657	-2.70446	0.0164843	0.225643
TC13001262.hg.1	FGF14-AS2	283481	-0.548714	5.22774	-2.70431	0.0164892	0.225643
TC07000941.hg.1	TCAF1	9747	0.688541	3.07504	2.70396	0.0165008	0.225682
TC20000848.hg.1	ZHX3	23051	-0.264654	4.7184	-2.70352	0.0165154	0.225763
TC11002384.hg.1	MIRLET7A2	406882	-0.334451	1.75769	-2.70297	0.0165333	0.225881
TC07000768.hg.1	LEP	3952	-0.392431	3.21954	-2.70257	0.0165465	0.225881
TC08002403.hg.1	ZFAND1	79752	0.496966	4.10249	2.70246	0.0165502	0.225881
TC01003667.hg.1	ATP6V1G3	127124	-0.534226	2.36489	-2.70156	0.0165799	0.226115
TC12000009.hg.1	LOC100049716	100049716	-0.251034	4.12495	-2.70141	0.0165848	0.226115
TC16001335.hg.1	SLC7A5	8140	1.20549	6.08952	2.70057	0.0166128	0.226231
TC09000210.hg.1	EBLN3	100506710	0.312782	6.24497	2.70051	0.0166147	0.226231
TC07002321.hg.1	EGFR	1956	0.988689	5.55871	2.70022	0.0166244	0.226231
TC22000189.hg.1	ZNRF3	84133	-0.191027	5.34167	-2.7001	0.0166283	0.226231
TC16001341.hg.1	SNAI3	333929	-0.306269	5.67414	-2.69911	0.0166613	0.226462
TC02000881.hg.1	R3HDM1	23518	0.222366	4.6262	2.69906	0.0166628	0.226462
TC20000569.hg.1	LZTS3	9762	-0.404918	5.38359	-2.69854	0.0166803	0.226531
TC10001655.hg.1	SMNDC1	10285	0.318301	4.53837	2.69795	0.0166999	0.226531
TC06003758.hg.1	CNR1	1268	0.663541	2.23251	2.69776	0.0167063	0.226531
TC17000538.hg.1	PSME3	10197	0.427451	4.71586	2.69748	0.0167154	0.226531
TC05000649.hg.1	HSPA4	3308	0.472291	4.25744	2.69746	0.0167161	0.226531
TC6_mann_hap4000217.hg.1	HCG27	253018	-0.496462	4.124	-2.6968	0.0167381	0.226531
TC11003185.hg.1	EEF1G	1937	1.1524	9.61111	2.69679	0.0167386	0.226531
TC01005282.hg.1	TMEM51-AS1	200197	-0.381283	3.92642	-2.69593	0.0167672	0.226531
TC20000913.hg.1	SULF2	55959	0.453799	5.59279	2.69582	0.016771	0.226531
TC19002546.hg.1	FUZ	80199	-0.249226	5.56881	-2.69572	0.0167744	0.226531
TC02001967.hg.1	CLEC4F	165530	-0.275989	3.94387	-2.69542	0.0167844	0.226531
TC12000198.hg.1	C12orf60	144608	-0.183852	1.86722	-2.69525	0.0167899	0.226531
TC08001524.hg.1	EIF3E	3646	0.50481	3.72239	2.69525	0.01679	0.226531
TC12001924.hg.1	MTERF2	80298	-0.26489	2.3354	-2.69523	0.0167908	0.226531
TC05001181.hg.1	ZNF622	90441	0.40607	3.56819	2.69497	0.0167992	0.226531
TC02000524.hg.1	KDM3A	55818	0.512334	3.71577	2.69433	0.0168209	0.226629
TC03000632.hg.1	DTX3L	151636	0.392878	4.9481	2.69413	0.0168274	0.226629
TC15002548.hg.1	PYGO1	26108	0.296251	1.85248	2.69397	0.0168327	0.226629
TC01003844.hg.1	HLX-AS1	100873924	-0.203237	3.8902	-2.69259	0.0168792	0.226931
TC01003270.hg.1	S100A14	57402	0.914796	5.4307	2.69256	0.0168802	0.226931
TC06001295.hg.1	NUP153	9972	0.473318	4.85767	2.69247	0.0168833	0.226931
TC03002676.hg.1	ACTL6A	86	0.559749	1.97567	2.6922	0.0168925	0.226931
TC01000890.hg.1	LOC100129620	100129620	-0.371315	2.41488	-2.692	0.016899	0.226931
TC07001823.hg.1	WASL	8976	0.433733	5.161	2.6914	0.0169193	0.227086
TC12001803.hg.1	LUM	4060	0.961526	4.74707	2.69064	0.0169449	0.227214
TC11001431.hg.1	LINC00958	100506305	0.8705	5.85276	2.69048	0.0169506	0.227214
TC04000339.hg.1	IGFBP7-AS1	255130	-0.22738	2.38121	-2.69006	0.0169648	0.227214
TC08000588.hg.1	PTDSS1	9791	0.490863	4.89294	2.68999	0.0169671	0.227214
TC01002596.hg.1	TMEM53	79639	-0.235531	4.47428	-2.68982	0.0169728	0.227214
TC0X000220.hg.1	CHST7	56548	-0.326216	5.252	-2.68956	0.0169816	0.227214
TC01002080.hg.1	HES4	57801	-0.337402	6.81261	-2.68842	0.0170203	0.227614
TC21000547.hg.1	COL18A1-AS2	100874236	-0.564723	4.18529	-2.68722	0.0170611	0.227689
TC01005305.hg.1	CAPZB	832	0.7862	6.86345	2.68684	0.0170738	0.227689
TC01002607.hg.1	MUTYH	4595	-0.209532	5.14302	-2.68682	0.0170747	0.227689
TC12000830.hg.1	PWP1	11137	0.431722	3.94897	2.68648	0.0170861	0.227689
TC11001309.hg.1	TRIM21	6737	0.482093	4.92052	2.68635	0.0170907	0.227689
TC06001324.hg.1	DCDC2	51473	-0.800359	3.66672	-2.68631	0.0170918	0.227689
TC10001558.hg.1	TM9SF3	56889	0.674278	4.92779	2.68625	0.0170939	0.227689
TC18000672.hg.1	ASXL3	80816	-0.234118	2.6465	-2.68603	0.0171015	0.227689
TC12003247.hg.1	ARHGEF25	115557	-0.250612	5.04456	-2.68577	0.0171104	0.227689
TC15000412.hg.1	TMOD3	29766	0.41194	4.7843	2.68527	0.0171274	0.227689
TC02003219.hg.1	MSH2	4436	0.313142	2.91382	2.68504	0.0171351	0.227689
TC12001524.hg.1	KRT6C	286887	1.59685	5.34914	2.6847	0.0171469	0.227689
TC20000892.hg.1	NEURL2	140825	-0.284943	5.28782	-2.68449	0.017154	0.227689
TC02001491.hg.1	LOC102723927	102723927	-0.211282	3.55366	-2.6844	0.0171571	0.227689
TC17000987.hg.1	MIR212	406994	-0.593991	6.11754	-2.6842	0.0171639	0.227689
TC02000567.hg.1	MAL	4118	-1.05318	6.56815	-2.68391	0.017174	0.227689
TC02002331.hg.1	FAR2P2	100216479	-0.396365	2.88025	-2.68386	0.0171754	0.227689
TC08001584.hg.1	ATAD2	29028	0.304562	2.93565	2.68326	0.0171961	0.227846
TC12002044.hg.1	TRIAP1	51499	0.528747	4.66095	2.6815	0.0172566	0.22835
TC01000980.hg.1	FAM212B-AS1	100506343	-0.43193	3.7275	-2.68138	0.0172606	0.22835
TC12001380.hg.1	SYT10	341359	-0.298935	3.10174	-2.68138	0.0172606	0.22835
TC02002263.hg.1	TFCP2L1	29842	-0.97069	5.17407	-2.68102	0.0172732	0.228399
TC17002814.hg.1	LOC100294362	100294362	-0.428526	4.85711	-2.68069	0.0172845	0.228432
TC12001413.hg.1	TWF1	5756	0.383855	5.15292	2.67997	0.0173091	0.228641
TC08002131.hg.1	RAB27A	5873	-0.376998	5.00293	-2.67923	0.0173347	0.228772
TC19000039.hg.1	RPS15	6209	0.845185	7.9703	2.67917	0.0173367	0.228772
TC03002164.hg.1	LINC01063	101929769	-0.320698	3.91187	-2.67865	0.0173549	0.228896
TC12002018.hg.1	TAOK3	51347	0.334196	4.20847	2.67825	0.0173686	0.228959
TC07000250.hg.1	RALA	5898	0.312227	4.38762	2.67756	0.0173925	0.229158
TC11002931.hg.1	LOC101929340	101929340	-0.389463	4.27028	-2.67728	0.0174022	0.229169
TC02000515.hg.1	USP39	10713	0.184281	4.8435	2.67684	0.0174174	0.229179
TC01002155.hg.1	KLHL21	9903	-0.324844	4.93326	-2.67666	0.0174236	0.229179
TC02001049.hg.1	HOXD13	3239	-0.369312	3.36094	-2.67646	0.0174307	0.229179
TC01006015.hg.1	UCHL5	51377	0.446955	4.44604	2.67624	0.0174384	0.229179
TC13000966.hg.1	ATP12A	479	-0.414274	3.74578	-2.67501	0.0174812	0.229611
TC02001413.hg.1	NEU2	4759	-0.374041	4.59598	-2.67478	0.017489	0.229611
TC15002545.hg.1	PIGBOS1	101928527	-0.235154	4.02286	-2.67452	0.017498	0.229613
TC01002689.hg.1	FAM151A	338094	-0.604635	5.14417	-2.67385	0.0175213	0.22967
TC02004731.hg.1	NEUROD1	4760	-0.370562	2.95251	-2.6735	0.0175337	0.22967
TC09000139.hg.1	CHMP5	51510	0.508438	4.99316	2.67345	0.0175355	0.22967
TC04001370.hg.1	ABCG2	9429	-0.226798	2.77676	-2.67315	0.0175458	0.22967
TC07001320.hg.1	LINC01448	101928795	-0.327882	1.83721	-2.67313	0.0175468	0.22967
TC19001649.hg.1	PNMAL2	57469	-0.275564	5.12473	-2.67284	0.0175567	0.229683
TC15000223.hg.1	ARHGAP11A	9824	0.358676	2.97451	2.67255	0.017567	0.229702
TC07001808.hg.1	FAM3C	10447	0.579312	4.50842	2.67114	0.0176162	0.230109
TC0Y000049.hg.1	AC002992.4	---	-0.248103	4.99811	-2.6711	0.0176176	0.230109
TC08000880.hg.1	TDRP	157695	-0.170594	4.7624	-2.6709	0.0176248	0.230109
TC12001952.hg.1	MMAB	326625	-0.208577	5.65846	-2.66978	0.0176642	0.230507
TC04000214.hg.1	TBC1D1	23216	-0.418429	4.54601	-2.66867	0.0177031	0.230712
TC04001657.hg.1	SFRP2	6423	1.80362	6.15596	2.66832	0.0177154	0.230712
TC09002605.hg.1	VPS13A-AS1	100286938	-0.358919	5.52989	-2.6683	0.0177161	0.230712
TC12000555.hg.1	USP15	9958	0.268227	2.80259	2.6681	0.0177233	0.230712
TC16000010.hg.1	HBQ1	3049	-0.359484	6.00782	-2.66784	0.0177322	0.230712
TC05000822.hg.1	ARHGEF37	389337	-0.254073	4.58411	-2.66715	0.0177568	0.230712
TC02004161.hg.1	EIF2AK2	5610	0.870418	4.2248	2.6671	0.0177587	0.230712
TC16002065.hg.1	NPIPB11	728888	0.669944	6.35977	2.66708	0.0177593	0.230712
TC08001467.hg.1	LOC105375666	105375666	-0.18283	5.61894	-2.66689	0.0177659	0.230712
TC03001976.hg.1	PDCD10	11235	0.304005	4.45978	2.66667	0.0177737	0.230712
TC04000275.hg.1	NIPAL1	152519	-0.238119	3.35507	-2.66655	0.017778	0.230712
TC02003924.hg.1	LOC101927958	101927958	-0.421213	5.33922	-2.66576	0.0178059	0.230895
TC15001558.hg.1	RASL12	51285	-0.28673	5.06233	-2.66525	0.0178241	0.230895
TC22000557.hg.1	RSPH14	27156	-0.212544	3.82663	-2.66509	0.0178296	0.230895
TC04001565.hg.1	PCDH18	54510	-0.616258	3.90313	-2.66497	0.0178339	0.230895
[truncated: 23,879 more rows]

## Sheet: Table S3
Table S3. List of differentially expressed genes in CDC vs normal kidney validated in at least 3 out of 4 datasets
Symbol	Count	Direction	INT.CDC.modulation	GSE89122.modulation	WACH.modulation	GSE11151.modulation	logFC_INT.CDC	P.Value_INT.CDC	adj.P.Val_INT.CDC	logFC_GSE89122	P.Value_GSE89122	adj.P.Val_GSE89122	logFC_WACH	P.Value_WACH	adj.P.Val_WACH	logFC_GSE11151	P.Value_GSE11151	adj.P.Val_GSE11151
A1CF	3	Down	Not diff. exp.	Down	Down	Down	-0.781113	0.00577208	0.153667	-5.44187	2.42365e-07	4.07796e-05	-8.47572	0.0155064	0.0438365	-3.71148	4.25609e-05	0.00298382
ABAT	3	Down	Not diff. exp.	Down	Down	Down	-0.597007	0.00483949	0.142795	-3.8541	3.22785e-08	1.27531e-05	-2.82085	0.015575	0.0439981	-3.88457	0.000103858	0.00443394
ABCA8	3	Down	Not diff. exp.	Down	Down	Down	-0.386992	0.0332142	0.28253	-3.02487	9.07487e-05	0.00173654	-3.91047	5.97139e-06	0.000287225	-3.77444	5.47532e-06	0.00113459
ABCC2	3	Down	Not diff. exp.	Down	Down	Down	-0.575362	0.0813255	0.37506	-5.02267	9.18936e-07	9.09515e-05	-3.83858	0.00246942	0.011978	-1.12911	0.00380859	0.0327145
ABCC6P1	3	Down	Not diff. exp.	Down	Down	Down	-0.447313	0.00131003	0.0979813	-4.3628	6.36303e-06	0.000299177	-4.83141	0.0085919	0.0289242	-1.2182	0.00652905	0.0458653
ABHD10	3	Down	Not diff. exp.	Down	Down	Down	-0.0531762	0.591135	0.783115	-1.21642	0.00315821	0.0209858	-1.3656	0.0179162	0.0487239	-1.81718	3.02791e-05	0.00255504
ABLIM1	3	Down	Not diff. exp.	Down	Down	Down	-0.376334	0.0587641	0.3345	-1.49832	0.00818156	0.0407162	-1.42629	2.74317e-06	0.000198254	-1.13827	0.00106324	0.0153603
ACAA2	3	Down	Not diff. exp.	Down	Down	Down	-0.533437	0.172522	0.473247	-2.56072	9.71084e-06	0.00039991	-2.96286	0.000945572	0.00623704	-2.59175	0.000159683	0.00569265
ACADM	3	Down	Not diff. exp.	Down	Down	Down	-0.277131	0.0279582	0.269651	-2.7933	5.17931e-06	0.000260136	-2.71329	0.000683291	0.00496631	-2.08755	0.000127287	0.00492286
ACADSB	3	Down	Not diff. exp.	Down	Down	Down	-0.3125	0.00789962	0.171367	-3.08751	2.68458e-07	4.27284e-05	-3.5635	0.00118622	0.00721311	-3.82023	4.42895e-06	0.00104314
ACAT1	3	Down	Not diff. exp.	Down	Down	Down	-0.94167	0.0292671	0.273227	-3.09368	1.71463e-06	0.000131695	-3.44395	0.000331667	0.00313932	-3.93199	1.21723e-06	0.000637892
ACMSD	3	Down	Not diff. exp.	Down	Down	Down	-0.718433	0.0109512	0.193966	-4.5548	6.03306e-07	7.01555e-05	-7.00645	0.00800833	0.0274898	-6.05591	2.87712e-06	0.000846115
ACOX2	3	Down	Not diff. exp.	Down	Down	Down	-0.341387	0.00477555	0.142641	-3.116	5.36224e-06	0.000266483	-3.46241	0.00917524	0.0302558	-3.61435	1.41541e-05	0.00172111
ACSM2A	4	Down	Down	Down	Down	Down	-1.70265	0.00495663	0.144018	-7.2196	9.38811e-09	8.10659e-06	-9.28887	0.000143532	0.00184851	-6.23662	7.09779e-06	0.00125028
ACSM2B	4	Down	Down	Down	Down	Down	-1.91329	0.00343163	0.13103	-6.97561	2.15889e-08	1.05343e-05	-7.91682	0.000372718	0.00338413	-8.27837	1.3595e-06	0.000658967
ACSM3	3	Down	Not diff. exp.	Down	Down	Down	-0.360433	0.225749	0.52002	-2.26045	4.00336e-05	0.000998868	-3.69831	0.00110342	0.00688221	-2.34287	6.65586e-05	0.00355919
ACSM5	3	Down	Not diff. exp.	Down	Down	Down	-0.629743	0.0058995	0.155468	-3.97092	6.17125e-06	0.000293677	-4.13059	0.00236641	0.0116271	-1.66973	0.000557407	0.0109098
ACSS1	3	Down	Not diff. exp.	Down	Down	Down	-0.377204	0.00384306	0.133912	-2.4038	4.7762e-06	0.000247815	-1.98954	3.5877e-05	0.000788745	-1.09626	0.00202496	0.0225065
ACSS3	3	Down	Not diff. exp.	Down	Down	Down	-0.653439	0.00125685	0.0967965	-1.98439	4.32812e-05	0.00104998	-2.48892	6.66433e-05	0.00114438	-3.05909	1.59816e-05	0.00178195
ACTN1	4	Up	Up	Up	Up	Up	1.0649	0.00304797	0.12708	1.6549	0.00328529	0.0216048	2.39312	0.000420577	0.00364427	2.03704	0.00118739	0.0164673
ACVR1B	3	Down	Not diff. exp.	Down	Down	Down	-0.183529	0.611233	0.795777	-1.4147	0.00049347	0.00558803	-1.13255	0.000195266	0.00223604	-1.21315	0.000701264	0.0122987
ADA	3	Up	Not diff. exp.	Up	Up	Up	0.280165	0.0619231	0.339937	1.8927	0.000410511	0.00487154	2.1973	6.56338e-05	0.00113529	2.11804	5.29381e-05	0.00321458
ADAM19	3	Up	Not diff. exp.	Up	Up	Up	0.13691	0.0738175	0.361236	2.75848	1.53165e-06	0.000124985	2.68709	6.51865e-05	0.0011318	1.6834	0.000142741	0.00528198
ADAM22	3	Down	Not diff. exp.	Down	Down	Down	0.0749999	0.618703	0.799809	-1.19981	0.00991649	0.0465696	-2.3363	6.29099e-05	0.00110814	-1.18172	0.0032769	0.0298632
ADAMDEC1	3	Up	Not diff. exp.	Up	Up	Up	0.33523	0.0928279	0.391716	6.40732	5.42146e-07	6.52682e-05	5.78819	0.000133648	0.00177172	4.58109	0.000263306	0.00731061
ADAMTS2	3	Up	Not diff. exp.	Up	Up	Up	0.361707	0.0287067	0.27103	1.71343	0.00181161	0.0141074	2.3946	0.00907457	0.0300399	1.35823	0.00383844	0.0329086
ADAMTS9-AS1	4	Down	Down	Down	Down	Down	-1.41469	0.00361033	0.13234	-4.87073	6.32753e-07	7.2355e-05	-8.82105	5.99213e-07	8.84034e-05	-3.43658	0.000187561	0.00617215
ADAMTS9-AS2	3	Down	Not diff. exp.	Down	Down	Down	-0.870078	0.00104207	0.0900522	-1.8806	0.000468908	0.00540656	-2.1811	0.00446066	0.0180555	-1.85582	0.00133451	0.0176492
ADCY7	3	Up	Not diff. exp.	Up	Up	Up	0.193804	0.148169	0.450662	2.20388	5.27382e-05	0.00119913	2.61309	0.000301373	0.00295097	2.51762	3.84703e-05	0.00279036
ADD3	3	Down	Not diff. exp.	Down	Down	Down	-0.0961294	0.632404	0.80678	-1.57222	0.00359787	0.0230115	-1.55316	0.00560413	0.0212963	-1.29238	0.000504682	0.0104718
ADH1B	4	Down	Down	Down	Down	Down	-1.76747	0.00339636	0.130785	-3.32824	0.000668616	0.00699244	-5.01487	3.1767e-05	0.000733378	-5.00885	0.000679584	0.0121165
ADHFE1	3	Down	Not diff. exp.	Down	Down	Down	-0.172377	0.0862629	0.383274	-2.45121	0.000228295	0.00326318	-2.93759	0.000275819	0.00278845	-1.18351	0.000877408	0.0139037
ADORA2A-AS1	3	Down	Not diff. exp.	Down	Down	Down	-0.262563	0.0110272	0.194513	-1.9739	0.00558813	0.0313713	-6.83259	0.0136438	0.040096	-1.62858	0.000985357	0.0147853
AFM	3	Down	Not diff. exp.	Down	Down	Down	-0.709787	0.0412629	0.299976	-8.41919	4.69178e-08	1.58398e-05	-8.72419	0.0110678	0.0345234	-3.36537	0.000854589	0.0137271
AGMAT	4	Down	Down	Down	Down	Down	-1.09597	0.00587713	0.155345	-5.31763	8.70457e-09	8.10659e-06	-6.54205	0.0101942	0.0325492	-6.48474	0.000110143	0.00454491
AGTR1	3	Down	Not diff. exp.	Down	Down	Down	-0.250278	0.0721289	0.358133	-3.42082	8.98981e-05	0.00172587	-3.78168	6.37085e-05	0.00111454	-2.6733	0.00138615	0.0180737
AGXT2	3	Down	Not diff. exp.	Down	Down	Down	-0.861103	0.00153196	0.103505	-6.95895	9.63595e-09	8.10659e-06	-10.3166	0.0176089	0.0481268	-5.21494	2.69671e-06	0.000841259
AHNAK2	3	Up	Up	Up	Up	Not diff. exp.	1.77484	0.00144958	0.101655	4.69452	8.54962e-09	8.10659e-06	5.19931	3.48706e-09	1.48001e-05	3.01722	0.0800845	0.232834
AHR	3	Up	Not diff. exp.	Up	Up	Up	0.810414	0.00823712	0.172314	2.17901	0.000177357	0.0027361	1.52333	0.000331925	0.00313932	3.11407	5.42373e-05	0.00322086
AIF1L	4	Down	Down	Down	Down	Down	-1.75636	0.00820494	0.172314	-3.19895	1.72753e-06	0.000131695	-5.55166	1.4857e-09	1.46171e-05	-4.89078	0.00341204	0.0306209
AIM2	3	Up	Not diff. exp.	Up	Up	Up	0.479027	0.0191364	0.234738	4.94988	4.29128e-07	5.77631e-05	4.12828	3.69605e-05	0.000803368	3.78774	0.000401825	0.00931454
AKR7A3	3	Down	Not diff. exp.	Down	Down	Down	-0.707793	0.000151166	0.06967	-5.27993	5.63042e-08	1.65788e-05	-4.6143	0.00880495	0.0293839	-2.79327	3.17902e-05	0.00257914
ALDH1A1	3	Down	Not diff. exp.	Down	Down	Down	-0.432715	0.342832	0.614069	-2.90997	0.000243192	0.00339978	-3.84844	1.48848e-07	4.72673e-05	-3.11092	0.000776638	0.0130239
ALDH1L1	3	Down	Not diff. exp.	Down	Down	Down	-0.495546	0.00795278	0.171367	-4.18413	2.01615e-05	0.000634925	-6.98004	5.74759e-05	0.00105099	-2.93431	8.02562e-05	0.00384094
ALDH4A1	3	Down	Not diff. exp.	Down	Down	Down	-0.509416	0.0208468	0.241609	-4.97724	9.25011e-09	8.10659e-06	-2.86891	0.0160907	0.0451121	-3.3714	0.000107469	0.00448759
ALDH6A1	3	Down	Not diff. exp.	Down	Down	Down	-0.860246	0.00640962	0.161198	-4.17416	5.28044e-08	1.59857e-05	-4.06717	0.00109134	0.00685913	-4.44874	5.73107e-06	0.00114414
ALDH8A1	3	Down	Not diff. exp.	Down	Down	Down	-0.529013	7.22202e-05	0.0646853	-5.63061	4.49048e-08	1.55556e-05	-5.47507	0.00223896	0.0112167	-6.66024	3.47414e-06	0.000921833
ALDOB	4	Down	Down	Down	Down	Down	-3.6202	0.00148514	0.101939	-9.25046	1.53049e-09	8.10659e-06	-12.0841	0.00282217	0.0131972	-7.83518	3.20912e-08	0.000112116
ALOX5	3	Up	Not diff. exp.	Up	Up	Up	0.305969	0.102985	0.402862	2.92397	0.000116767	0.00206654	5.06366	0.00436215	0.0177631	4.29793	0.000984838	0.0147853
ALOX5AP	3	Up	Not diff. exp.	Up	Up	Up	0.530782	0.00355255	0.132034	3.29708	7.20877e-06	0.000326557	4.11761	5.76807e-07	8.68603e-05	1.91393	0.000146391	0.00533679
AMIGO1	3	Down	Not diff. exp.	Down	Down	Down	-0.292829	0.0100933	0.188101	-1.92929	0.00115351	0.0102575	-2.29064	1.52111e-06	0.000152699	-1.4073	0.000278357	0.00759372
AMT	3	Down	Not diff. exp.	Down	Down	Down	-0.18694	0.0302567	0.275419	-1.86342	0.000129364	0.00220603	-2.40034	0.0096897	0.0313819	-2.34687	1.67071e-05	0.00182334
ANK2	3	Down	Not diff. exp.	Down	Down	Down	-0.910694	0.0891989	0.388421	-3.74826	1.92728e-05	0.000615885	-4.76758	2.17264e-06	0.000178141	-5.30999	1.68747e-05	0.00182334
ANK3	3	Down	Not diff. exp.	Down	Down	Down	-0.0789365	0.68604	0.838338	-2.23182	0.00042405	0.00500371	-3.48471	3.07412e-07	6.68186e-05	-1.99511	0.00593874	0.04327
ANKRD46	3	Down	Not diff. exp.	Down	Down	Down	-0.118342	0.0643022	0.344566	-1.10649	0.00184703	0.0142966	-1.00886	0.00788118	0.0272034	-1.30938	0.000755132	0.0128275
ANLN	4	Up	Up	Up	Up	Up	1.07237	0.000772722	0.0865615	4.56128	1.69128e-06	0.000131542	5.67546	4.91617e-06	0.000264747	3.40493	0.000817296	0.0133207
ANO5	3	Down	Not diff. exp.	Down	Down	Down	-0.162669	0.0484504	0.315568	-1.97145	0.00323671	0.0213639	-3.71554	9.15519e-05	0.00139812	-1.3614	0.00358517	0.0315932
ANTXR1	3	Up	Up	Not diff. exp.	Up	Up	1.09437	0.00112296	0.0926792	1.27274	0.016652	0.0667668	2.12448	0.000119979	0.00166325	2.37349	0.00019055	0.00621939
ANXA1	3	Up	Up	Not diff. exp.	Up	Up	1.31113	0.001751	0.107639	1.59145	0.0187687	0.0721156	1.80096	0.000103582	0.00150823	1.98502	0.00744736	0.0498759
ANXA2P2	3	Up	Up	Up	Up	Not diff. exp.	2.03182	0.000203143	0.06967	2.29585	8.45879e-05	0.00165667	3.01469	1.10456e-07	4.00821e-05	1.44731	0.0123773	0.0691951
ANXA8	3	Up	Up	Up	Up	Not diff. exp.	2.10749	0.0124815	0.204033	5.72068	0.000985857	0.00916089	8.53685	9.39763e-05	0.00142542	0.0027043	0.989687	0.996007
ANXA8L1	3	Up	Up	Up	NA	Up	1.95917	0.0121764	0.201464	6.23744	0.00133164	0.0113894	NA	NA	NA	4.27935	0.000234575	0.00686547
AOX1	4	Down	Down	Down	Down	Down	-1.00431	0.0103138	0.189426	-4.46599	1.93961e-06	0.000144096	-4.72555	0.00227297	0.0113259	-3.13565	1.00316e-05	0.00151282
AP5M1	3	Down	Not diff. exp.	Down	Down	Down	-0.118609	0.467892	0.700754	-1.30217	0.00195315	0.0148847	-1.86647	7.8676e-05	0.00127655	-1.06503	0.00385163	0.0329274
APOBEC3B	3	Up	Not diff. exp.	Up	Up	Up	0.00153391	0.989317	0.995183	2.76994	0.000304846	0.00394869	3.90737	0.00133551	0.00782161	4.70202	7.30047e-05	0.00371438
APOBEC3C	3	Up	Not diff. exp.	Up	Up	Up	0.641572	0.000280038	0.0723999	2.24661	6.40903e-05	0.00136997	2.85198	2.3687e-06	0.000188145	1.37996	0.00213346	0.0232199
APOBEC3G	3	Up	Not diff. exp.	Up	Up	Up	-0.0377097	0.738982	0.8685	2.4883	0.000270499	0.0036547	2.99682	1.38e-06	0.000144812	3.78372	2.95727e-05	0.00252171
APOL1	3	Up	Not diff. exp.	Up	Up	Up	0.184325	0.206593	0.504714	2.07488	0.00019782	0.00295863	3.28638	5.23782e-05	0.00099369	3.47239	0.000828248	0.0134275
APOO	3	Down	Not diff. exp.	Down	Down	Down	0.0360856	0.824528	0.915643	-1.19788	0.00318853	0.0211336	-1.11058	0.00260067	0.0124495	-1.46269	0.0042857	0.0350066
AQP1	3	Down	Not diff. exp.	Down	Down	Down	-1.33504	0.0617534	0.339926	-4.43894	1.8904e-08	1.05343e-05	-4.26192	0.000123746	0.00168638	-5.17585	3.15212e-06	0.000873732
AQP2	4	Down	Down	Down	Down	Down	-2.47823	0.000705925	0.0851875	-8.03133	2.20041e-07	3.78342e-05	-11.0686	1.17128e-05	0.000413265	-3.88182	5.36735e-05	0.00321458
AQP3	3	Down	Down	Down	Not diff. exp.	Down	-1.35745	0.00101864	0.0896119	-2.48637	0.000764497	0.00766319	-0.66358	0.678234	0.755014	-1.7907	0.000148581	0.00538849
AQP4	3	Down	Not diff. exp.	Down	Down	Down	-0.228002	0.0343016	0.283944	-2.50199	0.00901324	0.0435877	-6.64281	0.00511433	0.0199449	-2.85935	1.8754e-05	0.00197548
AQP6	3	Down	Not diff. exp.	Down	Down	Down	-0.386716	0.0102007	0.188277	-5.26777	1.64358e-06	0.000130358	-7.6852	0.000337126	0.00318205	-1.96623	3.545e-05	0.00269582
AQP7	3	Down	Not diff. exp.	Down	Down	Down	-0.222703	0.0308265	0.277708	-3.80532	9.41918e-05	0.0017793	-5.33146	0.00045837	0.00383056	-1.54146	0.000372476	0.00886247
ARG2	3	Down	Not diff. exp.	Down	Down	Down	-0.582828	0.0246784	0.256001	-2.38398	8.19316e-06	0.000358732	-4.04702	4.24347e-05	0.000871387	-1.24844	0.000672084	0.0120602
ARHGAP6	3	Down	Not diff. exp.	Down	Down	Down	-0.337617	0.000460854	0.0788938	-2.42722	4.24037e-05	0.00103616	-2.81026	2.64001e-06	0.000194305	-2.10629	0.00067214	0.0120602
ARHGAP9	3	Up	Not diff. exp.	Up	Up	Up	-0.118174	0.28031	0.566068	2.14176	0.000301462	0.00392334	2.77556	0.000193366	0.0022236	1.83931	3.8018e-05	0.00278762
ARHGEF12	3	Down	Not diff. exp.	Down	Down	Down	-0.113097	0.774534	0.888733	-1.51242	0.00695137	0.0364738	-1.17282	8.67058e-05	0.00135491	-1.13821	0.000418386	0.00947213
ARHGEF15	3	Down	Not diff. exp.	Down	Down	Down	-0.277019	0.00853224	0.173658	-1.83125	0.00118737	0.0104834	-1.30375	0.00466454	0.0186614	-1.00578	0.000562454	0.010945
ARHGEF9	3	Down	Not diff. exp.	Down	Down	Down	-0.0692903	0.251666	0.542295	-1.32616	0.000471361	0.00541628	-1.29499	0.000375708	0.00340129	-1.38281	0.000450203	0.00980515
ARL4C	3	Up	Not diff. exp.	Up	Up	Up	0.547151	0.0105185	0.190577	3.25935	2.3556e-05	0.000708665	2.86272	0.000999004	0.00646183	2.92348	0.000687379	0.0121696
ARL6IP6	3	Up	Not diff. exp.	Up	Up	Up	0.639672	0.00614814	0.159095	1.2939	0.00070861	0.00728447	1.21711	4.7777e-05	0.000945688	1.80119	0.000423516	0.00951076
ARNT2	3	Down	Not diff. exp.	Down	Down	Down	-0.461081	0.000629039	0.0832214	-1.93811	0.000628271	0.00669148	-1.4976	0.0157252	0.0443255	-1.69783	0.00554013	0.0412694
ARNTL2	3	Up	Not diff. exp.	Up	Up	Up	0.0013445	0.988807	0.995114	4.53327	1.4762e-06	0.000121833	4.31099	2.56448e-06	0.000191836	2.65575	0.000264293	0.00732248
ARPC1B	3	Up	Not diff. exp.	Up	Up	Up	0.475014	0.00820207	0.172314	1.75672	0.00607218	0.0332102	2.13123	0.000183984	0.00215838	2.14104	0.000122249	0.00480786
ARSD	3	Down	Not diff. exp.	Down	Down	Down	-0.146211	0.335523	0.608389	-1.40956	0.00144121	0.0120686	-1.71321	0.000115312	0.00162075	-2.1038	0.00275978	0.0268572
ASF1B	3	Up	Not diff. exp.	Up	Up	Up	0.160648	0.21321	0.509911	3.00559	8.96184e-05	0.00172465	5.0144	1.9476e-06	0.000166995	1.94326	0.000643087	0.0117944
ASPA	3	Down	Not diff. exp.	Down	Down	Down	-0.653358	0.0141193	0.212545	-5.30332	1.09852e-07	2.46445e-05	-6.48795	0.000100339	0.00148098	-4.35199	4.76812e-06	0.00105224
ASPM	3	Up	Not diff. exp.	Up	Up	Up	0.393331	0.13589	0.439701	4.5521	3.9114e-07	5.32583e-05	4.39439	9.41164e-05	0.00142598	2.97546	0.00135911	0.0177949
ASRGL1	3	Down	Not diff. exp.	Down	Down	Down	-0.364427	0.00109148	0.0923012	-2.68617	8.1309e-05	0.0016204	-3.01118	1.12592e-05	0.000405964	-2.25106	8.82589e-06	0.00145132
ASS1	3	Down	Down	Down	Not diff. exp.	Down	-1.24357	0.00230418	0.11541	-3.82721	8.21662e-07	8.55452e-05	-2.54939	0.0213055	0.0553041	-2.83366	0.00681045	0.0471624
ASXL3	3	Down	Not diff. exp.	Down	Down	Down	-0.234118	0.0171015	0.227689	-2.43316	0.00028288	0.0037541	-5.04235	2.85447e-07	6.50299e-05	-2.1869	7.74491e-05	0.00380045
ATAD2	3	Up	Not diff. exp.	Up	Up	Up	0.304562	0.0171961	0.227846	2.42183	3.07974e-05	0.000843563	2.2642	0.000167716	0.00204173	1.91061	4.97562e-05	0.0031544
ATP1A1	3	Down	Not diff. exp.	Down	Down	Down	-0.843142	0.134759	0.438912	-2.83779	7.64333e-05	0.0015548	-2.05155	5.8061e-06	0.000285586	-2.53198	0.000169935	0.00583009
ATP1B1	3	Down	Not diff. exp.	Down	Down	Down	-0.808809	0.0425472	0.302348	-3.31032	1.97783e-05	0.000626207	-4.43022	8.08519e-08	3.87182e-05	-1.14912	0.000296446	0.00779897
ATP1B2	3	Down	Not diff. exp.	Down	Down	Down	-0.978965	0.00128483	0.0972027	-2.93157	0.00110655	0.00994428	-3.37099	8.26575e-05	0.00131496	-1.13065	0.00108835	0.015594
ATP6V0A4	4	Down	Down	Down	Down	Down	-1.00487	0.000972325	0.0895924	-6.02823	1.76996e-07	3.28293e-05	-6.11152	2.53769e-09	1.46171e-05	-4.93368	6.92956e-06	0.00125028
ATP6V0D2	3	Down	Not diff. exp.	Down	Down	Down	-0.442067	0.00132341	0.0981946	-6.16268	1.43708e-07	2.86879e-05	-6.77487	8.96482e-08	3.87182e-05	-3.39013	1.08609e-05	0.00155816
ATP6V1A	3	Down	Not diff. exp.	Down	Down	Down	-0.0483075	0.831137	0.918973	-1.85589	0.000480706	0.00548138	-1.52626	2.15539e-05	0.000582411	-1.3008	0.00130304	0.0173755
ATPAF1	3	Down	Not diff. exp.	Down	Down	Down	-0.191067	0.0327615	0.281558	-1.36899	0.00130946	0.0112411	-1.25949	0.00262333	0.0125127	-1.45609	0.000789298	0.0131416
AUH	3	Down	Not diff. exp.	Down	Down	Down	-0.228172	0.144875	0.447802	-1.80489	8.20137e-05	0.00162249	-1.61647	0.000871381	0.00587379	-2.80132	0.000291333	0.00774009
AURKA	3	Up	Not diff. exp.	Up	Up	Up	0.403151	0.0443513	0.30764	2.33944	9.9483e-05	0.00185838	3.16093	1.23273e-06	0.000133972	2.31137	0.00626394	0.0446227
BASP1	3	Up	Not diff. exp.	Up	Up	Up	0.0120982	0.889044	0.948476	2.56935	8.6154e-06	0.000372689	3.38511	3.96721e-05	0.000838573	2.99412	1.28015e-05	0.00162633
BATF	3	Up	Not diff. exp.	Up	Up	Up	-0.0576692	0.609094	0.793871	4.51551	4.33504e-06	0.00023638	4.95925	0.000160978	0.00199298	1.40337	0.00251858	0.0255983
BBOX1	3	Down	Not diff. exp.	Down	Down	Down	-0.531326	0.4257	0.670929	-5.34943	7.60863e-09	8.10659e-06	-9.08262	0.00536072	0.0206161	-6.38213	0.000101322	0.00439733
BCKDHB	3	Down	Not diff. exp.	Down	Down	Down	0.0811993	0.375784	0.638487	-1.62815	6.62325e-05	0.00140177	-1.57001	0.00107255	0.00676287	-1.19716	0.00172683	0.0204855
BCL11B	3	Up	Not diff. exp.	Up	Up	Up	-0.0897327	0.331521	0.60552	2.03729	0.000159529	0.00257283	2.13799	0.00110033	0.00687617	2.8127	6.60621e-06	0.00123446
BCL2A1	3	Up	Not diff. exp.	Up	Up	Up	0.633678	0.00842014	0.172924	3.80775	2.27093e-06	0.000155055	4.06294	0.000295164	0.00290872	2.98998	0.00565554	0.0418613
BDH2	3	Down	Not diff. exp.	Down	Down	Down	-0.337425	0.153717	0.455626	-2.94351	1.27955e-06	0.000110813	-2.37363	0.00279108	0.0130917	-2.81741	0.000390171	0.00912807
BEX4	3	Down	Not diff. exp.	Down	Down	Down	-0.345056	0.016395	0.225549	-1.70256	0.00019967	0.00296933	-2.01226	5.37458e-05	0.00100512	-1.62467	0.000379601	0.00897091
BHMT	3	Down	Down	Down	Down	Not diff. exp.	-1.56282	0.000450592	0.0788938	-6.16275	3.24837e-08	1.27531e-05	-9.27099	0.00487081	0.019281	-4.20638	0.0247924	0.108203
BHMT2	4	Down	Down	Down	Down	Down	-1.11671	5.94294e-06	0.0216958	-4.79115	2.79448e-07	4.27553e-05	-6.29229	0.000340693	0.00320129	-6.37406	6.06506e-07	0.000563199
BID	3	Up	Not diff. exp.	Up	Up	Up	0.0340218	0.709128	0.852185	1.69531	0.00411669	0.0252674	2.01566	8.25257e-06	0.000337683	1.52403	0.000471223	0.0101207
BIRC3	3	Up	Not diff. exp.	Up	Up	Up	0.333812	0.418491	0.666461	2.21575	0.00250373	0.0177858	2.2969	0.00387	0.0163936	1.30508	0.000204433	0.00639905
BIRC5	3	Up	Not diff. exp.	Up	Up	Up	0.318052	0.139241	0.44113	3.43277	1.8505e-05	0.000603541	5.88213	1.97001e-06	0.000168107	2.4414	0.00384738	0.0329274
BMPR1B	3	Down	Not diff. exp.	Down	Down	Down	-0.320279	0.00842776	0.172924	-1.08478	0.0108929	0.0498338	-4.38013	0.000375692	0.00340129	-2.20076	0.000128668	0.0049483
BRIP1	3	Up	Not diff. exp.	Up	Up	Up	0.109875	0.239317	0.531742	3.03671	5.32425e-06	0.000265716	3.20857	6.07691e-06	0.000289146	1.0034	0.00168435	0.0201872
BSND	3	Down	Not diff. exp.	Down	Down	Down	-0.559453	0.00113485	0.0929321	-5.37462	1.52191e-05	0.000533307	-7.06136	0.000182589	0.00215101	-1.65706	0.000256071	0.00722443
BSPRY	3	Down	Not diff. exp.	Down	Down	Down	-0.0721183	0.726721	0.861342	-1.56039	0.0103323	0.048015	-2.16589	0.000445247	0.00376044	-1.33018	0.000288583	0.00769627
BTK	3	Up	Not diff. exp.	Up	Up	Up	0.0473156	0.730659	0.863531	2.62266	6.20426e-05	0.00134121	1.85373	0.0058696	0.0220218	1.03643	0.00446276	0.035856
BTN3A2	3	Up	Not diff. exp.	Up	Up	Up	0.0970386	0.469239	0.701635	1.16359	0.00489961	0.0285879	1.80835	0.000455239	0.00381685	1.71331	0.00576382	0.0424679
BTN3A3	3	Up	Not diff. exp.	Up	Up	Up	0.149781	0.164009	0.464899	1.01192	0.00752775	0.0383735	1.50059	0.00229256	0.0113884	1.06619	0.00656081	0.0459815
BUB1B	3	Up	NA	Up	Up	Up	NA	NA	NA	3.14569	3.00906e-05	0.000829992	3.4367	9.75386e-05	0.00145787	2.32378	0.00329773	0.0299381
BZW2	3	Up	Not diff. exp.	Up	Up	Up	0.902138	0.00218631	0.115224	1.25532	0.00915913	0.0441302	1.10449	0.00237356	0.0116553	1.99124	1.67013e-05	0.00182334
C11orf54	3	Down	Not diff. exp.	Down	Down	Down	-0.529308	0.147707	0.450357	-3.53747	5.4307e-07	6.52682e-05	-3.44524	0.00105094	0.00667078	-4.30473	0.00012271	0.00481693
C15orf48	3	Up	Not diff. exp.	Up	Up	Up	0.373955	0.286384	0.569532	4.17271	1.86778e-06	0.000140567	4.24998	2.14278e-06	0.00017632	4.08038	9.40149e-06	0.00148905
C16orf89	3	Down	Not diff. exp.	Down	Down	Down	-0.353117	0.00428659	0.136664	-3.16232	0.000794581	0.00785774	-5.99513	0.000636412	0.00472907	-3.59047	0.00140988	0.0181871
C1QA	3	Up	Not diff. exp.	Up	Up	Up	0.267117	0.336012	0.608757	2.23812	0.00566613	0.0317034	4.12423	0.000103625	0.00150823	2.58223	0.000248713	0.00714182
C1QB	3	Up	Not diff. exp.	Up	Up	Up	0.510969	0.149588	0.451885	2.95194	0.000696187	0.00719587	4.29662	0.000181599	0.00214346	3.37912	0.00040938	0.0093949
C1QC	3	Up	Not diff. exp.	Up	Up	Up	0.880806	0.0712308	0.355974	2.60652	0.000787982	0.00780888	4.25597	7.26398e-05	0.00121101	3.63112	6.04312e-06	0.00118389
C3AR1	3	Up	Not diff. exp.	Up	Up	Up	0.555837	0.115524	0.419981	2.14379	0.000878129	0.00846366	2.34637	0.00015294	0.00192764	1.53716	0.000109035	0.00452591
C4orf48	3	Up	Not diff. exp.	Up	Up	Up	-0.0322359	0.838919	0.923846	1.82124	0.00232412	0.0168764	2.59811	4.9355e-05	0.000960456	1.56362	0.00202453	0.0225065
C6orf132	3	Up	Not diff. exp.	Up	Up	Up	0.443345	0.0233473	0.249805	1.52856	0.00942308	0.0450518	2.25791	0.00947032	0.0308972	1.04059	0.00621966	0.0444364
C7	3	Down	Not diff. exp.	Down	Down	Down	-1.62044	0.0523575	0.322892	-3.82277	5.60839e-06	0.000275988	-4.25507	4.53525e-07	7.80803e-05	-3.67292	0.0039638	0.0334767
CA10	3	Down	Not diff. exp.	Down	Down	Down	-0.171116	0.189749	0.489204	-3.83053	0.000218677	0.00315828	-6.5036	6.23955e-05	0.00110414	-2.25565	1.85408e-05	0.00197285
CA12	3	Down	Not diff. exp.	Down	Down	Down	-0.794592	0.241128	0.533578	-3.72931	9.83869e-05	0.0018436	-1.95354	0.00144767	0.00830948	-2.90598	3.59086e-06	0.000929278
CA2	3	Down	Not diff. exp.	Down	Down	Down	-0.246781	0.370282	0.633968	-3.6811	4.34546e-06	0.000236401	-3.29993	0.000113944	0.00160665	-3.74799	0.000132244	0.00499479
CA4	3	Down	Not diff. exp.	Down	Down	Down	-0.232752	0.0680541	0.34955	-5.24739	2.13425e-06	0.000150974	-4.94834	0.000822984	0.00565679	-1.50285	9.89386e-05	0.00434791
CA8	3	Down	Not diff. exp.	Down	Down	Down	-0.477491	0.00625387	0.159937	-2.10695	0.00414733	0.0253752	-4.6791	1.95075e-05	0.000547444	-1.22177	0.000683823	0.0121271
CAB39L	3	Down	Not diff. exp.	Down	Down	Down	-0.107725	0.244384	0.536158	-1.28121	0.00341649	0.0222379	-1.50159	0.000612562	0.00460772	-1.37547	0.00273227	0.026715
CABLES1	3	Down	Not diff. exp.	Down	Down	Down	-0.374378	0.0723273	0.358613	-1.47572	0.00145519	0.0121426	-1.26699	0.00111663	0.00694391	-1.00398	0.00259813	0.0260211
CABLES2	3	Up	Not diff. exp.	Up	Up	Up	0.102125	0.40565	0.659154	1.117	0.00704273	0.0368009	1.3451	0.00186865	0.00989287	1.16508	0.00155327	0.0191189
CACNB3	3	Up	Not diff. exp.	Up	Up	Up	0.0286286	0.776315	0.889505	1.79574	0.000216479	0.00313173	1.82341	6.44484e-05	0.00112237	1.14681	0.00564934	0.0418451
CADPS2	3	Down	Not diff. exp.	Down	Down	Down	-0.539039	0.00329019	0.129528	-1.88125	0.000233548	0.00331613	-2.38844	5.18313e-06	0.000274004	-2.27504	0.00294815	0.0278124
CALB1	3	Down	Not diff. exp.	Down	Down	Down	0.127462	0.678038	0.833097	-8.27649	9.48617e-08	2.25713e-05	-9.63107	0.0024852	0.0120226	-7.83172	6.17955e-07	0.000563199
CALU	3	Up	Up	Not diff. exp.	Up	Up	1.06171	4.17792e-05	0.0539991	1.16992	0.0191118	0.0730484	1.434	0.000264951	0.00271069	1.325	0.00404923	0.0338463
CAMK1D	3	Up	Not diff. exp.	Up	Up	Up	0.356313	0.0143481	0.214079	2.05526	7.36608e-05	0.0015194	1.76401	9.92065e-05	0.00147086	1.51894	0.00279946	0.0270323
CAPS2	3	Down	Not diff. exp.	Down	Down	Down	-0.0844048	0.177373	0.478646	-1.16405	0.00689748	0.0363146	-2.15938	0.00026406	0.00270474	-1.39623	0.00153154	0.0189965
CASR	3	Down	Not diff. exp.	Down	Down	Down	-0.766515	0.00018437	0.06967	-4.57997	4.29959e-06	0.000235538	-8.33196	2.17987e-05	0.000582411	-2.27207	1.0528e-05	0.00154844
CAT	3	Down	Not diff. exp.	Down	Down	Down	-0.174572	0.625906	0.803036	-2.26249	0.000143308	0.0023764	-2.16196	0.000600962	0.0045551	-2.11751	2.25699e-05	0.0021505
CBR3	3	Up	Not diff. exp.	Up	Up	Up	-0.19485	0.299925	0.57963	1.67319	0.00606433	0.0331904	2.47818	0.000246015	0.00259294	1.12682	0.00424797	0.0347836
CBR4	3	Down	Not diff. exp.	Down	Down	Down	-0.169112	0.0710564	0.355516	-1.42281	0.000315261	0.00404703	-1.32745	0.000976392	0.00637283	-1.54156	0.00019588	0.00627833
CCDC178	3	Down	Not diff. exp.	Down	Down	Down	-0.179665	0.0613175	0.339404	-3.74179	4.07312e-05	0.00101095	-5.7132	3.79265e-05	0.000813619	-1.24763	0.00497901	0.0385984
CCL13	3	Up	Not diff. exp.	Up	Up	Up	0.0779684	0.542875	0.750987	3.97194	0.00126755	0.0109814	3.79702	0.0080072	0.0274898	1.30111	0.000568233	0.0110086
CCM2L	3	Down	Not diff. exp.	Down	Down	Down	-0.241797	0.0157509	0.221767	-1.73142	0.00473123	0.0278831	-1.58233	0.00597101	0.0223186	-1.78113	7.44508e-05	0.00374254
CCNB1	4	Up	Up	Up	Up	Up	1.34751	0.00559035	0.150793	2.13934	0.0001722	0.00267922	3.37554	4.26812e-07	7.65404e-05	2.8933	0.000499335	0.010415
CCNB2	3	Up	Not diff. exp.	Up	Up	Up	0.449688	0.0401421	0.297425	2.82425	1.73491e-05	0.000586336	4.53645	0.000156342	0.00195236	2.5599	0.00434123	0.0353048
CCR1	3	Up	Not diff. exp.	Up	Up	Up	0.303396	0.368851	0.633032	1.69342	0.00124728	0.0108698	2.13521	0.00277625	0.0130431	1.40342	0.00146203	0.0185042
CCSAP	3	Up	Not diff. exp.	Up	Up	Up	-0.222113	0.107655	0.408633	1.63961	0.000195919	0.00293953	1.85068	0.000279192	0.00281268	2.04644	7.32336e-05	0.003717
CD2	3	Up	Not diff. exp.	Up	Up	Up	0.276594	0.307735	0.585642	2.95204	0.00033239	0.00418577	2.05743	0.00778456	0.0269709	2.51721	0.00121903	0.0167607
CD247	3	Up	Not diff. exp.	Up	Up	Up	-0.0787188	0.503085	0.725377	2.3165	0.000760505	0.00763617	2.62845	0.000118865	0.00165277	1.4328	0.000156079	0.00558316
CD274	3	Up	Not diff. exp.	Up	Up	Up	0.00696083	0.95024	0.977739	2.37392	0.000226441	0.00324455	2.10737	8.04382e-05	0.00129511	1.24022	0.00288299	0.0274822
CD276	3	Up	Not diff. exp.	Up	Up	Up	-0.146411	0.36739	0.631691	1.77133	0.000205727	0.00302654	3.03241	6.65334e-05	0.00114398	1.4429	0.000323367	0.00817662
CD300A	3	Up	Not diff. exp.	Up	Up	Up	0.0107056	0.942411	0.974676	3.27214	4.93808e-06	0.000251778	3.76134	9.80743e-06	0.000368656	1.51985	0.000418586	0.00947213
CD300LF	3	Up	Not diff. exp.	Up	Up	Up	0.117505	0.265058	0.554183	3.55988	1.09467e-05	0.000426215	4.34991	3.57118e-06	0.000222378	1.81617	0.00191433	0.0218682
CD34	3	Down	Not diff. exp.	Down	Down	Down	-0.491841	0.210486	0.507229	-1.48572	0.000906817	0.00864118	-1.4244	2.35544e-05	0.00061183	-1.41311	0.000918325	0.0142381
CD37	3	Up	Not diff. exp.	Up	Up	Up	0.253159	0.263465	0.552255	1.51703	0.00241844	0.0173804	2.88041	0.00014058	0.00182641	2.36123	0.00347025	0.0309612
CD4	3	Up	Not diff. exp.	Up	Up	Up	0.0125135	0.95553	0.979785	1.98708	0.00290685	0.0198214	2.95873	4.11511e-05	0.00085448	1.18005	0.00308718	0.0286941
CD40	3	Up	Not diff. exp.	Up	Up	Up	-0.0263877	0.835675	0.921982	1.82542	0.000113773	0.00203032	2.2866	3.02416e-06	0.000206756	1.12207	0.00235613	0.0246965
CD44	4	Up	Up	Up	Up	Up	2.04755	4.3822e-05	0.0539991	2.4767	0.00154708	0.0126445	2.21172	0.000277507	0.00280106	2.65911	5.55012e-06	0.00113459
CD53	3	Up	Not diff. exp.	Up	Up	Up	0.540399	0.144063	0.44683	2.32972	0.00120165	0.0105856	2.60483	0.000696452	0.00504282	2.05118	0.000774049	0.0129909
CD68	4	Up	Up	Up	Up	Up	1.39022	0.00292938	0.126131	1.6286	0.00763135	0.0386823	3.54226	0.000190481	0.00220537	1.11732	0.000906929	0.0141136
CD72	3	Up	Not diff. exp.	Up	Up	Up	0.144506	0.283577	0.568026	2.96888	5.26154e-06	0.000263144	2.57504	6.19618e-05	0.00109815	1.12336	0.000529134	0.0106807
CD86	3	Up	Not diff. exp.	Up	Up	Up	0.345271	0.0137869	0.210609	2.64519	0.000104175	0.00191266	2.27625	0.00170279	0.00929236	2.90441	0.000227523	0.00681044
CDC20	3	Up	Not diff. exp.	Up	Up	Up	0.313462	0.168445	0.469602	3.3856	1.84736e-05	0.000603541	6.20709	1.39188e-05	0.000461726	2.98305	0.00436474	0.0354078
CDC6	3	Up	Not diff. exp.	Up	Up	Up	0.207292	0.0295936	0.274246	3.33443	8.06414e-05	0.00161392	4.06785	3.46919e-08	2.75621e-05	1.20749	0.000443237	0.00972201
CDCA5	3	Up	Not diff. exp.	Up	Up	Up	-0.0497177	0.72156	0.859422	3.74088	1.57015e-05	0.00054633	4.93084	5.35835e-06	0.000276166	1.76883	0.000325355	0.00820708
CDCA7	3	Up	Not diff. exp.	Up	Up	Up	0.213942	0.0520073	0.321575	4.64798	1.20876e-06	0.00010738	4.55453	3.71663e-06	0.000227743	2.61722	0.000182491	0.00607841
CDCA8	3	Up	Not diff. exp.	Up	Up	Up	0.175589	0.345884	0.616239	3.21066	1.33743e-05	0.000488442	4.78176	6.38556e-07	8.89563e-05	1.71461	6.8823e-05	0.00361571
CDCP1	4	Up	Up	Up	Up	Up	1.13537	0.000171942	0.06967	2.7779	3.52722e-05	0.000920825	3.88342	4.9132e-07	8.06937e-05	2.84317	0.000169874	0.00583009
CDH16	4	Down	Down	Down	Down	Down	-1.64131	0.00352083	0.131701	-5.91277	1.70783e-07	3.24433e-05	-4.87896	9.42976e-09	1.68582e-05	-5.81463	9.79869e-07	0.000637892
CDHR2	3	Down	Not diff. exp.	Down	Down	Down	-0.233094	0.0395378	0.296127	-4.01429	1.07899e-06	9.96733e-05	-6.12905	0.00632386	0.0232616	-1.46043	0.00112557	0.015912
CDK1	3	Up	Not diff. exp.	Up	Up	Up	0.180536	0.0994014	0.399328	2.72058	1.79965e-05	0.000596947	2.5208	9.07283e-06	0.000354529	2.92053	1.34116e-05	0.00168344
CDKL1	3	Down	Not diff. exp.	Down	Down	Down	-0.149272	0.116521	0.420884	-2.23404	4.71784e-06	0.000246963	-2.59715	0.000224923	0.00244721	-2.67792	0.000348249	0.00849936
CDKL2	3	Down	Not diff. exp.	Down	Down	Down	-0.408839	0.000212798	0.0699598	-1.1845	0.00993785	0.0466513	-4.13652	2.78085e-05	0.00067728	-2.30567	0.000143349	0.00528198
CDKN3	3	Up	Not diff. exp.	Up	Up	Up	0.425038	0.0120099	0.201464	3.39394	2.6719e-05	0.00077226	4.21413	6.18556e-05	0.00109796	2.44582	5.89276e-05	0.00332054
CEBPB	3	Up	Not diff. exp.	Up	Up	Up	0.261692	0.356361	0.623416	2.12291	0.000155692	0.00253806	3.09768	0.000119902	0.00166317	1.80875	0.000820894	0.0133599
CENPF	3	Up	Not diff. exp.	Up	Up	Up	0.578162	0.00247377	0.118107	4.20876	6.71061e-07	7.51357e-05	3.89675	3.19282e-05	0.000736362	2.82852	0.0025508	0.0257907
CENPH	3	Up	Not diff. exp.	Up	Up	Up	-0.0365429	0.70822	0.851647	2.0922	0.000163198	0.00260163	2.67663	6.05317e-06	0.000289146	1.48698	0.000239927	0.00697553
CENPK	3	Up	Not diff. exp.	Up	Up	Up	0.109758	0.134223	0.438436	2.6726	0.000117725	0.0020788	2.80545	0.000215773	0.00237867	1.33561	0.00450478	0.0361159
CENPL	3	Up	Not diff. exp.	Up	Up	Up	-0.0186792	0.832864	0.919966	1.59776	0.0017245	0.0136454	1.14197	0.00418719	0.0172873	1.07936	0.000412532	0.00941993
CENPU	3	Up	Not diff. exp.	Up	Up	Up	0.144683	0.0538906	0.325944	2.42207	5.36611e-05	0.00121542	3.10663	1.80881e-05	0.000516466	3.21242	3.58617e-05	0.00269582
CENPW	3	Up	Not diff. exp.	Up	Up	Up	0.290513	0.0232763	0.249579	2.7177	0.000165266	0.00261894	2.84951	0.000104141	0.00151383	2.5501	0.000996323	0.0148649
CEP55	3	Up	Not diff. exp.	Up	Up	Up	0.233743	0.0690211	0.351656	4.96146	6.88216e-07	7.61109e-05	4.02706	6.88575e-05	0.00116739	3.25667	0.000141349	0.00525347
CGNL1	4	Down	Down	Down	Down	Down	-1.46615	0.000176048	0.06967	-3.78759	5.64292e-07	6.72107e-05	-4.5385	3.12182e-08	2.75621e-05	-4.33284	1.2453e-05	0.00162137
CHDH	3	Down	Not diff. exp.	Down	Down	Down	-0.372218	0.0200227	0.238219	-3.49353	9.42203e-06	0.00039213	-4.12838	0.000451556	0.00380118	-2.60709	0.000149679	0.00540961
CHEK2	3	Up	Not diff. exp.	Up	Up	Up	0.0136435	0.830054	0.91844	1.72365	0.000599112	0.00646126	1.64321	0.000164241	0.00201852	1.51376	0.000216855	0.00662784
CHST11	3	Up	Not diff. exp.	Up	Up	Up	0.404629	0.0448741	0.309199	2.71291	5.45901e-05	0.00122703	2.86675	5.57551e-06	0.00028048	2.1257	0.00288823	0.027507
CKAP2	4	Up	Up	Up	Up	Up	1.11048	0.000114194	0.06967	1.31998	0.0024985	0.0177702	1.56296	0.00121815	0.00732995	1.213	0.000652789	0.0118783
CKAP2L	3	Up	Not diff. exp.	Up	Up	Up	0.194454	0.0800845	0.373416	4.45564	1.60983e-05	0.000553594	5.14957	1.93277e-05	0.000544388	1.13597	0.00035887	0.00867662
CKAP4	3	Up	Not diff. exp.	Up	Up	Up	-0.157938	0.226505	0.520705	1.19499	0.00393058	0.024562	2.08031	1.78659e-05	0.00051542	2.42372	8.4241e-05	0.00392413
CKLF	3	Up	Not diff. exp.	Up	Up	Up	0.202481	0.0787688	0.370947	1.64191	0.00683112	0.0361971	2.33571	1.92163e-05	0.000542578	1.15996	0.00307839	0.0286404
CKMT2	3	Down	Not diff. exp.	Down	Down	Down	-0.242344	0.176486	0.477663	-3.11568	8.74479e-06	0.000375906	-4.6697	9.96452e-05	0.00147357	-2.83953	4.87599e-05	0.00313894
CKS1B	4	Up	Up	Up	Up	Up	1.03561	0.0188282	0.23379	1.65314	0.00106014	0.00965125	2.7972	0.000190187	0.00220307	1.5774	0.00368303	0.0321147
CKS2	3	Up	Up	Up	Up	Not diff. exp.	1.26105	0.00988213	0.185978	1.94516	0.000160301	0.00257928	3.2172	3.7713e-05	0.000812063	2.59514	0.00788031	0.0515726
CLCN5	3	Down	Not diff. exp.	Down	Down	Down	-0.639197	0.000232515	0.0699626	-3.37117	3.59329e-07	4.97143e-05	-3.1647	7.32851e-06	0.00031679	-4.2059	1.14589e-06	0.000637892
CLCNKA	4	Down	Down	Down	Down	Down	-1.05028	0.00116271	0.0930665	-5.49535	2.25875e-06	0.000154926	-7.85751	0.00116236	0.00712049	-5.24178	1.53507e-05	0.00175661
CLCNKB	4	Down	Down	Down	Down	Down	-1.37695	0.00106081	0.0902978	-6.85856	1.0884e-07	2.46445e-05	-9.00103	1.97823e-06	0.000168186	-3.84152	1.12281e-05	0.00156212
CLDN1	4	Up	Up	Up	Up	Up	2.32948	0.000494183	0.0798253	3.72318	4.10044e-06	0.00022943	3.36916	7.08358e-06	0.000310868	4.68826	1.92489e-06	0.000733081
CLDN10	3	Down	Down	Down	Down	Not diff. exp.	-1.59959	0.0139846	0.212039	-2.67118	0.0013452	0.0114602	-7.72106	1.84795e-06	0.000164659	-3.75288	0.0190212	0.0913242
CLDN19	3	Down	Not diff. exp.	Down	Down	Down	-0.6159	0.00089269	0.0888467	-4.58473	1.58152e-05	0.000549474	-4.84756	0.00343782	0.0151564	-2.35529	0.000119829	0.00478449
CLEC2B	3	Up	Not diff. exp.	Up	Up	Up	0.316954	0.163969	0.464899	2.66753	2.69492e-05	0.000774847	2.0165	0.0060383	0.0224826	2.24016	0.000405583	0.00934663
CLEC3B	3	Down	Not diff. exp.	Down	Down	Down	-0.724634	0.000854574	0.0868782	-4.52996	8.73533e-07	8.8684e-05	-2.839	2.45041e-05	0.000628135	-3.50221	1.91082e-05	0.00199687
CLEC4A	3	Up	Not diff. exp.	Up	Up	Up	0.0977651	0.347221	0.616741	2.10966	0.000328733	0.00416763	1.90367	0.007188	0.0254669	2.04259	0.000602523	0.0113565
CLEC7A	3	Up	Not diff. exp.	Up	Up	Up	0.0594869	0.586591	0.780222	2.36183	5.11219e-05	0.00117143	1.47951	0.00802649	0.0275337	3.32753	1.05633e-05	0.00154844
CLIC5	3	Down	Not diff. exp.	Down	Down	Down	-0.829756	0.0313693	0.278994	-4.13172	6.95244e-08	1.88243e-05	-2.93603	0.000122041	0.0016776	-2.41164	0.000401906	0.00931454
CLMN	3	Down	Not diff. exp.	Down	Down	Down	-0.386066	0.153048	0.454969	-2.1556	3.34607e-05	0.000890621	-3.4968	2.37719e-08	2.60812e-05	-2.00213	0.000422643	0.00951076
CLN5	3	Down	Not diff. exp.	Down	Down	Down	-0.213363	0.0228648	0.248729	-1.68984	0.000198995	0.002964	-1.4944	0.000181378	0.00214346	-1.42675	0.0041985	0.034554
CLYBL	3	Down	Not diff. exp.	Down	Down	Down	-0.26492	0.00518622	0.146192	-2.28522	3.1488e-05	0.000854528	-2.34926	0.000755996	0.00533317	-3.05783	2.02944e-05	0.0020651
CMTM3	3	Up	Not diff. exp.	Up	Up	Up	0.401667	0.014166	0.21281	1.43785	0.000493661	0.00558803	2.61649	5.8081e-05	0.00105618	1.33812	0.000113957	0.00467112
CMTM4	3	Down	Not diff. exp.	Down	Down	Down	-0.0263453	0.862032	0.935884	-1.88113	8.829e-05	0.00170233	-2.09818	0.00244051	0.0118753	-1.98726	0.000295208	0.00779897
CNTN3	3	Down	Not diff. exp.	Down	Down	Down	0.00316529	0.980704	0.99142	-2.51965	0.000719246	0.00735035	-6.25706	0.00022088	0.00241728	-2.67392	0.00124162	0.0168628
COBL	3	Down	Not diff. exp.	Down	Down	Down	-0.236118	0.0529307	0.323967	-2.16393	8.18182e-05	0.00162249	-2.40757	0.000255147	0.00265519	-2.71154	0.0032838	0.0298633
COL11A1	3	Up	Not diff. exp.	Up	Up	Up	0.975297	0.00392634	0.133921	5.36756	4.43468e-07	5.83593e-05	6.80464	2.72678e-05	0.000671451	3.014	0.00612913	0.0440556
COL1A1	4	Up	Up	Up	Up	Up	2.26499	1.60073e-06	0.0138074	3.92148	1.83678e-05	0.000603317	5.74733	0.0003136	0.00303077	2.6044	0.000230092	0.00682983
COL1A2	4	Up	Up	Up	Up	Up	2.39779	3.6979e-06	0.0159484	2.5471	0.000146201	0.00241338	3.93768	0.00218374	0.0110312	2.44887	0.000910054	0.0141445
COL3A1	4	Up	Up	Up	Up	Up	2.02924	0.000156563	0.06967	2.09625	0.0068745	0.0362763	3.70413	0.00559426	0.0212728	3.22532	3.24665e-06	0.000883848
COL4A3	3	Down	Not diff. exp.	Down	Down	Down	-0.563669	0.000461251	0.0788938	-3.22737	6.78332e-07	7.53716e-05	-3.06448	0.00146753	0.0083734	-4.33498	8.29611e-05	0.00391436
COL4A4	3	Down	Not diff. exp.	Down	Down	Down	-0.699621	0.104584	0.405138	-2.80459	1.6496e-05	0.000565617	-1.86566	0.00770441	0.0267492	-2.47991	4.89664e-05	0.00313894
COL5A1	3	Up	Not diff. exp.	Up	Up	Up	0.619351	0.00640202	0.161198	2.90443	0.000201512	0.00298918	3.8531	0.00248164	0.0120094	2.6964	0.000289282	0.00770513
COL5A2	4	Up	Up	Up	Up	Up	1.28588	0.0010695	0.0907393	2.11664	0.000353229	0.0043607	3.03896	0.00396961	0.0166792	4.32111	0.000114371	0.00467336
COL6A3	3	Up	Up	Up	Up	Not diff. exp.	1.36157	0.000189988	0.06967	1.80715	0.00749766	0.0383112	3.35176	0.00430405	0.0176137	2.13662	0.0387085	0.144972
COL8A1	3	Up	Not diff. exp.	Up	Up	Up	0.685505	0.000736479	0.0854613	1.51703	0.00503673	0.0291083	2.72062	0.000423102	0.00365515	2.81956	0.00271258	0.0266328
COLGALT1	4	Up	Up	Up	Up	Up	1.08959	0.000144253	0.06967	1.82494	0.000166882	0.00263831	2.81887	1.88205e-06	0.000166779	1.00313	0.000579518	0.0111346
CORO1A	3	Up	Not diff. exp.	Up	Up	Up	-0.00112979	0.992228	0.996271	2.20062	0.0019185	0.0146969	3.04631	7.66957e-05	0.00125324	2.14961	0.00323983	0.0296606
CORO2A	3	Up	Not diff. exp.	Up	Up	Up	0.20396	0.108269	0.409766	3.54703	2.24283e-06	0.000154926	1.58165	0.0011029	0.00688221	3.17801	0.000988295	0.0148069
COX20	3	Down	Not diff. exp.	Down	Down	Down	-0.0200943	0.883248	0.946025	-1.84735	0.00636596	0.034449	-1.83761	0.000257602	0.0026627	-2.53535	2.09801e-05	0.00208811
COX7B	3	Down	Not diff. exp.	Down	Down	Down	0.346534	0.410461	0.662147	-1.4607	0.00574808	0.0320174	-1.34243	0.00242774	0.0118306	-1.03173	0.00073265	0.0125779
CPEB4	3	Down	Not diff. exp.	Down	Down	Down	-0.606124	0.0117509	0.19963	-2.15285	4.74169e-05	0.00111807	-2.21621	5.66309e-06	0.000283647	-1.57184	0.00142249	0.0182387
CPOX	3	Up	Not diff. exp.	Up	Up	Up	-0.00598395	0.941145	0.974239	1.08399	0.00241578	0.0173706	1.18145	0.000410287	0.00359977	1.45408	0.00127585	0.0171109
CPT1A	3	Down	Not diff. exp.	Down	Down	Down	-0.298934	0.188473	0.488184	-1.7179	0.000302527	0.00393068	-1.32255	9.21675e-06	0.000356897	-2.03462	0.000530146	0.0106807
CPZ	3	Up	Not diff. exp.	Up	Up	Up	-0.0408591	0.711441	0.853578	3.93594	9.94156e-06	0.000405162	3.02334	0.000355498	0.0032934	1.18124	0.000499181	0.010415
CRHBP	3	Down	Not diff. exp.	Down	Down	Down	-0.487644	0.0849044	0.380935	-5.59318	8.94372e-07	8.96503e-05	-6.05475	0.00322698	0.0144734	-3.01132	5.62467e-05	0.00324143
CRYL1	3	Down	Not diff. exp.	Down	Down	Down	-0.556154	0.0351517	0.286494	-3.47746	2.60747e-07	4.20696e-05	-2.4155	0.00210584	0.0107773	-3.98623	3.8015e-07	0.0004705
CRYZ	3	Down	Not diff. exp.	Down	Down	Down	-0.469446	0.190946	0.490562	-2.36274	0.000202837	0.00300288	-2.4531	0.00260987	0.0124757	-2.47671	0.00140434	0.0181602
CSDC2	3	Down	Not diff. exp.	Down	Down	Down	-0.320791	0.00832744	0.172529	-3.57698	3.33591e-07	4.79151e-05	-3.56792	0.00393759	0.0165793	-1.35041	0.00017441	0.00590778
CSF2RB	3	Up	Not diff. exp.	Up	Up	Up	-0.050491	0.66862	0.82792	2.24737	0.000267084	0.00362764	3.62153	1.10338e-06	0.000125519	2.55855	0.00236705	0.0247245
CSTA	4	Up	Up	Up	Up	Up	1.09972	0.0067586	0.163844	4.21091	3.02705e-05	0.000832151	4.6975	0.000582329	0.00444561	5.4584	0.000268828	0.00738555
CTHRC1	3	Up	Not diff. exp.	Up	Up	Up	0.79672	0.000161395	0.06967	4.96668	6.54097e-09	8.10659e-06	5.07342	0.00026005	0.00268198	6.64081	2.54411e-08	0.000112116
CUBN	3	Down	Not diff. exp.	Down	Down	Down	-1.46799	0.0351867	0.286552	-6.3781	3.5182e-08	1.32625e-05	-8.00149	0.000141801	0.00183505	-3.6559	0.00211868	0.023119
CWH43	3	Down	Not diff. exp.	Down	Down	Down	-0.113753	0.187644	0.487516	-2.88292	0.000274462	0.00367931	-7.1005	0.00115345	0.0070887	-2.36732	0.000747895	0.0127458
CXCL10	3	Up	Not diff. exp.	Up	Up	Up	0.995174	0.190248	0.489613	3.48372	7.11334e-05	0.00147762	3.31775	0.000133234	0.00176929	4.46933	2.71379e-07	0.0004705
CXCL11	3	Up	Not diff. exp.	Up	Up	Up	0.022363	0.912904	0.960064	3.92372	0.000113906	0.00203117	3.26211	0.00424217	0.0174449	3.49539	1.16818e-06	0.000637892
CXCL12	3	Down	Not diff. exp.	Down	Down	Down	-0.937169	0.00443072	0.138032	-2.95009	1.89132e-05	0.000608457	-1.46956	0.0132303	0.0392734	-2.73959	1.19172e-05	0.00159113
CXCL13	3	Up	Not diff. exp.	Up	Up	Up	0.491532	0.201275	0.499439	6.21006	9.95056e-07	9.52827e-05	6.03275	1.1459e-05	0.000409325	6.4357	2.64163e-08	0.000112116
CXCL5	3	Up	Not diff. exp.	Up	Up	Up	0.185383	0.59842	0.787082	7.53677	3.57698e-07	4.97143e-05	7.11366	0.00038111	0.00343133	1.1937	0.000524049	0.0106652
CXCL6	3	Up	Not diff. exp.	Up	Up	Up	-0.306221	0.207804	0.505709	6.10026	6.94184e-07	7.64121e-05	3.65454	0.01047	0.0331416	3.3625	0.000791951	0.0131613
CXCL8	3	Up	Not diff. exp.	Up	Up	Up	0.461418	0.202415	0.500634	4.74638	3.23054e-07	4.69744e-05	4.1589	0.000177659	0.00210976	3.07601	5.23294e-05	0.0032004
CXCL9	3	Up	Not diff. exp.	Up	Up	Up	0.859363	0.225193	0.519645	2.83033	0.00480984	0.0282327	3.09559	0.00670234	0.0242154	4.05618	0.0056265	0.0417862
CYB5A	4	Down	Down	Down	Down	Down	-1.07822	0.00384499	0.133912	-2.99645	8.93153e-06	0.000379907	-2.00678	0.00274571	0.0129236	-2.43239	0.0017334	0.0205068
CYFIP2	3	Down	Not diff. exp.	Down	Down	Down	-0.849438	0.0268232	0.265555	-3.15693	5.77398e-06	0.000280569	-3.03149	5.13324e-05	0.000981664	-3.81803	6.32673e-06	0.00121671
CYP4A11	3	Down	Down	Down	Not diff. exp.	Down	-1.35965	0.0016764	0.107456	-7.50594	2.98308e-09	8.10659e-06	-11.3046	0.0330773	0.0761264	-2.43551	8.93142e-06	0.00145132
CYP4V2	3	Down	Not diff. exp.	Down	Down	Down	-0.292799	0.000941373	0.0895174	-2.42853	9.82048e-06	0.000403016	-2.08492	0.00103532	0.00661319	-2.77566	0.000285847	0.00767211
CYS1	3	Down	Not diff. exp.	Down	Down	Down	-0.961123	0.00358056	0.132174	-4.50919	1.14288e-06	0.000103321	-2.8784	5.72335e-07	8.67539e-05	-4.84352	0.000728319	0.0125242
CYTH4	3	Up	Not diff. exp.	Up	Up	Up	-0.107921	0.410863	0.662328	1.37341	0.00411498	0.0252674	2.67344	0.000239619	0.00255594	1.01335	0.00369385	0.0321483
CYYR1	3	Down	Not diff. exp.	Down	Down	Down	-0.353178	0.11675	0.421351	-1.34975	0.00142561	0.0119721	-1.69527	0.0011886	0.00721996	-2.24906	0.00552427	0.0411806
DAB2	3	Down	Not diff. exp.	Down	Down	Down	-0.175736	0.675825	0.831712	-2.12716	0.000295617	0.0038751	-1.62535	0.00334616	0.0148481	-1.18143	0.00633083	0.0449245
DACH1	3	Down	Not diff. exp.	Down	Down	Down	-0.671942	0.00254356	0.120109	-3.58656	4.59483e-05	0.00109666	-3.71099	1.01446e-05	0.000378206	-2.31585	0.000348816	0.00849936
DDAH1	3	Down	Not diff. exp.	Down	Down	Down	-0.433545	0.00300091	0.126345	-2.38313	0.00013355	0.00225675	-2.86594	8.50623e-05	0.00133908	-2.29398	2.8311e-05	0.00246849
DDN	3	Down	Not diff. exp.	Down	Down	Down	-0.294299	0.0333717	0.282899	-5.40727	7.68831e-08	2.0349e-05	-5.51627	0.00249591	0.0120583	-1.21198	0.000277441	0.00758242
DEPDC1	3	Up	Not diff. exp.	Up	Up	Up	0.0697894	0.422211	0.669013	3.71269	2.93381e-05	0.000814002	4.92635	7.75427e-06	0.000329392	2.56302	0.00133554	0.0176517
DEPTOR	3	Down	Not diff. exp.	Down	Down	Down	-0.33737	0.140779	0.443065	-1.43886	0.00727156	0.0375222	-2.67236	1.02565e-05	0.000381145	-2.22608	9.30613e-06	0.00148905
DGKA	3	Up	Not diff. exp.	Up	Up	Up	0.141657	0.405754	0.65923	2.44399	6.28228e-06	0.000297159	2.38918	0.00012362	0.00168638	2.20255	0.000557362	0.0109098
DLGAP5	3	Up	Not diff. exp.	Up	Up	Up	0.321854	0.0251075	0.257923	4.10043	1.34318e-05	0.000489783	4.28548	0.000347437	0.00324244	2.81298	0.000571208	0.0110399
DMGDH	3	Down	Not diff. exp.	Down	Down	Down	-0.516588	1.57824e-05	0.0340334	-4.26137	3.08322e-06	0.00018575	-5.26125	0.000406581	0.00358364	-4.73227	8.39573e-05	0.00391963
DMRT2	3	Down	Not diff. exp.	Down	Down	Down	-0.342443	0.0345484	0.284807	-5.17054	1.10878e-05	0.00042747	-6.5057	6.75516e-08	3.53725e-05	-1.51601	6.99318e-05	0.00363749
DMXL1	3	Down	Not diff. exp.	Down	Down	Down	-0.169075	0.200485	0.499074	-1.50941	0.00118729	0.0104834	-1.49374	0.000460889	0.003843	-1.62786	0.00351899	0.0312035
DNALI1	3	Down	Not diff. exp.	Down	Down	Down	-0.314344	0.00834221	0.17267	-1.37437	0.00242209	0.0173947	-2.34792	9.19758e-06	0.000356755	-2.33856	0.00050893	0.0105105
DNASE1	3	Down	Not diff. exp.	Down	Down	Down	-0.243265	0.160702	0.462201	-2.04253	0.00016983	0.00265992	-1.38925	0.007498	0.0262327	-1.50238	0.000343579	0.00844327
DNASE1L3	3	Down	Not diff. exp.	Down	Down	Down	-0.702205	0.00757853	0.168268	-4.01617	1.33687e-05	0.000488442	-4.22525	7.90195e-05	0.00127856	-3.11304	1.5947e-05	0.00178195
DNMT1	3	Up	Not diff. exp.	Up	Up	Up	0.21242	0.149433	0.451686	1.16013	0.00512132	0.0293952	2.51412	2.71887e-05	0.000671451	1.24173	0.000665716	0.0120092
DOCK2	3	Up	Not diff. exp.	Up	Up	Up	0.129277	0.397854	0.653585	2.28771	0.000584683	0.00633313	2.00045	0.00916263	0.0302359	1.49711	0.00194556	0.0220687
DPEP1	3	Down	Not diff. exp.	Down	Down	Down	-0.550772	0.065696	0.346516	-7.35536	1.76632e-09	8.10659e-06	-5.48347	0.00696616	0.024876	-3.52593	4.78502e-05	0.00309579
DPP4	3	Down	Not diff. exp.	Down	Down	Down	-0.459505	0.0464033	0.311278	-1.48825	0.0107604	0.0494195	-3.06562	0.0102973	0.0327647	-4.08326	3.56409e-06	0.000929278
DPYS	3	Down	Not diff. exp.	Down	Down	Down	-0.646748	0.00379537	0.13353	-6.14062	9.79872e-08	2.30819e-05	-8.58338	0.00764784	0.0265932	-5.75973	2.23948e-06	0.00077013
DPYSL3	3	Up	Not diff. exp.	Up	Up	Up	0.590456	0.00104748	0.0900522	1.85985	0.000963486	0.00901796	2.28562	0.00101232	0.00652277	2.17737	0.000199183	0.00632618
DSCC1	3	Up	Not diff. exp.	Up	Up	Up	-0.169601	0.116948	0.421444	1.9562	0.00201587	0.0152234	1.60586	0.00129693	0.00765057	1.01544	0.00409543	0.0340668
DTL	3	Up	Not diff. exp.	Up	Up	Up	0.383631	0.0139013	0.211354	3.60901	1.20537e-05	0.000454298	4.64184	4.06474e-07	7.65404e-05	2.56185	1.95049e-05	0.00200839
DUSP10	3	Up	Not diff. exp.	Up	Up	Up	0.150457	0.254057	0.543729	2.93125	2.243e-06	0.000154926	2.3714	5.00833e-07	8.06937e-05	2.42622	0.000604318	0.0113612
ECHDC2	3	Down	Not diff. exp.	Down	Down	Down	-0.416609	0.000772082	0.0865615	-1.99504	4.64866e-05	0.00110165	-1.14068	0.000440259	0.003732	-2.04112	0.0001767	0.0059601
ECHDC3	3	Down	Not diff. exp.	Down	Down	Down	-0.453987	0.000183173	0.06967	-2.65732	9.41835e-06	0.00039213	-2.19477	0.0093321	0.0305936	-3.46267	0.00233636	0.0245857
ECI2	3	Down	Not diff. exp.	Down	Down	Down	-0.201239	0.36462	0.629815	-1.93164	0.000214804	0.00312471	-1.97018	0.0140149	0.0407913	-3.14625	1.77624e-06	0.000733081
ECT2	3	Up	Not diff. exp.	Up	Up	Up	0.319091	0.0133797	0.208247	2.21916	0.0002707	0.0036547	2.14577	0.000484068	0.00397042	2.60016	0.000593502	0.0112612
EFHD1	3	Down	Not diff. exp.	Down	Down	Down	-0.693268	0.000718828	0.0854613	-3.86488	2.30234e-06	0.000155844	-3.82969	6.34332e-05	0.00111267	-4.40948	6.01509e-05	0.0033376
EFHD2	3	Up	Not diff. exp.	Up	Up	Up	0.389062	0.0335318	0.283192	1.70289	0.00134981	0.0114953	2.97772	2.09851e-06	0.000174548	2.39634	0.00198904	0.0223502
EGF	4	Down	Down	Down	Down	Down	-1.09101	0.00323922	0.128708	-5.46679	5.75044e-06	0.00028045	-10.0755	0.000732207	0.00520888	-6.38486	1.05735e-06	0.000637892
EGOT	3	Down	Down	Down	Not diff. exp.	Down	-1.15745	0.021552	0.245575	-1.46954	0.00727718	0.0375425	-2.89187	0.0298769	0.0708412	-2.63339	2.56134e-05	0.00232428
EHHADH	3	Down	Not diff. exp.	Down	Down	Down	-0.479105	0.0640469	0.344251	-3.49767	6.62722e-08	1.8366e-05	-4.6647	0.00147495	0.00840538	-3.83039	9.49452e-05	0.00425971
ELF4	3	Up	Not diff. exp.	Up	Up	Up	0.503214	0.0312069	0.278994	1.51282	0.000255271	0.00351647	2.6004	1.63155e-05	0.000495923	2.65252	0.00159985	0.0195431
ELF5	3	Down	Not diff. exp.	Down	Down	Down	-0.644869	0.0642674	0.344511	-3.24014	0.00986644	0.0464549	-4.8569	0.0127476	0.0382478	-2.74277	0.00118779	0.0164673
EMCN	3	Down	Not diff. exp.	Down	Down	Down	-0.654112	0.0248968	0.256879	-4.80996	1.17722e-08	8.40322e-06	-5.1797	3.08838e-06	0.000209195	-4.28239	7.02555e-06	0.00125028
EMILIN2	3	Up	Not diff. exp.	Up	Up	Up	-0.10311	0.470747	0.702592	2.31567	0.000474433	0.00543303	2.66834	0.000345697	0.00323641	2.92746	8.68316e-05	0.00400036
EMX2OS	3	Down	Not diff. exp.	Down	Down	Down	-0.502734	0.000548449	0.0816682	-3.92264	1.98351e-06	0.000144403	-5.55141	1.26869e-08	1.82691e-05	-3.08009	0.00111479	0.0158321
ENAM	3	Down	Not diff. exp.	Down	Down	Down	-0.063359	0.455985	0.692234	-3.40519	0.000175169	0.00271109	-7.95562	1.7828e-06	0.000164659	-2.24252	8.75147e-06	0.00145132
ENC1	3	Up	Not diff. exp.	Up	Up	Up	0.486807	0.0336951	0.283609	1.52093	0.00157526	0.0127911	1.76084	0.0035425	0.0154589	1.5	0.00335729	0.0303343
ENO2	3	Up	Not diff. exp.	Up	Up	Up	0.545602	0.0929321	0.391716	3.53005	4.46048e-07	5.83728e-05	4.07736	1.36059e-07	4.41522e-05	1.86282	2.20161e-05	0.00211698
ENOSF1	3	Down	Not diff. exp.	Down	Down	Down	-0.359854	0.0314268	0.278994	-1.70096	0.000290562	0.00382374	-1.97744	3.38248e-05	0.000759101	-1.69106	0.0036934	0.0321483
ENPEP	3	Down	Not diff. exp.	Down	Down	Down	-0.751645	0.0414903	0.300369	-4.67895	2.09188e-08	1.05343e-05	-4.47772	0.000363537	0.00333568	-5.30424	0.00016693	0.00579209
ENTPD5	3	Down	Not diff. exp.	Down	Down	Down	-0.648287	0.00326953	0.129157	-2.33043	2.61468e-05	0.00076511	-2.72076	0.0142958	0.0413631	-2.73388	0.000306965	0.00791601
EPB41L4A	3	Down	Not diff. exp.	Down	Down	Down	-0.251196	0.0465816	0.311793	-1.25175	0.00315721	0.0209858	-1.8466	0.00440849	0.0178949	-1.70286	0.00634771	0.0449985
EPB41L5	3	Down	Not diff. exp.	Down	Down	Down	-0.369922	0.00419948	0.136422	-1.99106	2.38093e-05	0.000714365	-1.7263	4.35143e-05	0.000887229	-2.58714	0.000225352	0.00676765
EPHX2	3	Down	Not diff. exp.	Down	Down	Down	-0.749752	0.000169342	0.06967	-3.74357	2.59008e-07	4.20696e-05	-4.12129	0.000430951	0.00368975	-3.8067	5.47628e-05	0.00322086
EPM2A	3	Down	Not diff. exp.	Down	Down	Down	-0.193958	0.0255502	0.259891	-1.79946	0.000260409	0.00356846	-1.8715	3.66108e-05	0.000800195	-1.26131	0.000475112	0.0101626
EPSTI1	3	Up	Not diff. exp.	Up	Up	Up	0.135794	0.396726	0.65277	1.35848	0.00369847	0.0234948	2.06756	0.0008143	0.00561217	2.05369	0.00134931	0.0177442
ERBB4	3	Down	Not diff. exp.	Down	Down	Down	-0.51751	0.000476308	0.0793774	-3.47702	1.38089e-06	0.000116172	-6.18405	5.91395e-06	0.000285655	-4.22744	8.79175e-05	0.00404136
ERO1A	3	Up	Up	NA	Up	Up	1.77199	2.59987e-06	0.0159484	NA	NA	NA	1.75453	0.000573764	0.00440739	1.63497	0.000826704	0.0134128
ESRRB	3	Down	Not diff. exp.	Down	Down	Down	-0.427812	0.00766396	0.168927	-4.22897	2.70757e-06	0.000169176	-5.92044	0.00224828	0.0112512	-1.78492	0.000486276	0.0102445
ESRRG	3	Down	Not diff. exp.	Down	Down	Down	-0.877761	0.000670692	0.0834398	-3.94484	9.36183e-07	9.15051e-05	-6.70136	4.6475e-08	3.02111e-05	-4.98054	0.000718788	0.0124317
ETFDH	3	Down	Not diff. exp.	Down	Down	Down	-0.273039	0.00198277	0.112925	-2.035	7.0553e-06	0.000321738	-2.05569	0.000146082	0.00186985	-1.37748	0.000358709	0.00867662
ETNK2	3	Down	Not diff. exp.	Down	Down	Down	-0.237704	0.0295551	0.274207	-3.23574	1.6887e-06	0.000131542	-3.11232	0.0158768	0.0446261	-1.57385	7.14373e-05	0.00367928
EVI2A	3	Up	Not diff. exp.	Up	Up	Up	0.0339119	0.798487	0.90151	1.66217	0.0023865	0.0172021	2.48346	0.00446824	0.0180738	2.29897	0.00613694	0.0440556
EZH2	3	Up	Not diff. exp.	Up	Up	Up	0.193574	0.051307	0.320502	1.94774	3.55009e-05	0.000923023	2.10357	0.000740626	0.00524402	1.85327	4.59402e-05	0.00306385
F11	3	Down	Not diff. exp.	Down	Down	Down	-0.559235	0.000534992	0.0814352	-5.64952	4.65734e-05	0.0011026	-9.57216	0.000200358	0.00227256	-1.30037	0.00290981	0.0276151
F8	3	Down	Not diff. exp.	Down	Down	Down	-0.479448	0.0281427	0.269795	-1.70231	0.000881795	0.00848511	-3.35004	2.23789e-05	0.000594482	-1.60062	0.000107108	0.00448759
FABP3	3	Down	Not diff. exp.	Down	Down	Down	-0.513205	0.0495477	0.318108	-3.40048	5.35854e-07	6.52682e-05	-2.90286	0.000502249	0.00405887	-1.88423	0.00198696	0.0223502
FABP5	3	Up	Not diff. exp.	Up	Up	Up	-0.00441575	0.968018	0.985235	3.31843	4.59592e-06	0.000242739	2.89261	1.46295e-05	0.00047407	4.24984	9.58979e-06	0.00148905
FAM107A	3	Down	Not diff. exp.	Down	Down	Down	-0.540243	0.000432247	0.0787621	-4.1264	7.24239e-07	7.93497e-05	-4.29272	3.57924e-07	7.28481e-05	-3.55348	2.14303e-06	0.00077013
FAM110A	3	Up	Not diff. exp.	Up	Up	Up	-0.0458741	0.684698	0.837186	1.47972	0.0033118	0.0217185	2.96948	0.000756766	0.00533697	1.29067	0.000182973	0.00607841
FAM124A	3	Down	Not diff. exp.	Down	Down	Down	-0.114025	0.290847	0.573205	-1.93724	0.000238103	0.00335452	-1.76828	0.00363591	0.0157465	-1.07709	0.000928025	0.0143249
FAM149A	3	Down	Not diff. exp.	Down	Down	Down	-0.358856	0.000363764	0.0739693	-2.41983	0.000116079	0.002059	-1.93894	0.000103553	0.00150823	-2.89317	3.16687e-05	0.00257914
FAM162B	3	Down	Not diff. exp.	Down	Down	Down	-0.338143	0.0155959	0.22105	-2.36915	0.00351015	0.0225805	-1.70765	0.00324611	0.0145362	-1.37424	0.000792365	0.0131613
FAM171A1	3	Down	Not diff. exp.	Down	Down	Down	-0.402138	0.0108781	0.193343	-1.73782	0.000523771	0.00583631	-2.87932	3.40668e-05	0.000762598	-2.82775	0.000594167	0.0112612
FAM184A	3	Down	Not diff. exp.	Down	Down	Down	-0.21488	0.00601022	0.157415	-2.40193	0.000111003	0.00200213	-3.91543	2.79378e-06	0.000198254	-1.37589	0.00205337	0.0227018
FAM83A	3	Up	Not diff. exp.	Up	Up	Up	0.262927	0.120656	0.425488	7.13511	0.000125395	0.00215292	10.3793	1.10894e-08	1.77849e-05	1.17087	0.00392321	0.0332814
FAP	3	Up	Not diff. exp.	Up	Up	Up	0.742354	0.000525898	0.0813608	5.54099	2.43783e-06	0.000161305	3.94849	0.000120276	0.00166568	2.3816	0.000328938	0.00823968
FAT4	3	Down	Not diff. exp.	Down	Down	Down	-0.35353	0.0034261	0.13103	-1.50401	0.00496829	0.028833	-1.23704	8.50873e-05	0.00133908	-1.3944	0.000120479	0.0048013
FBLN5	3	Down	Not diff. exp.	Down	Down	Down	-0.93089	0.099223	0.399297	-3.21616	5.16535e-05	0.00118131	-2.35405	4.08498e-05	0.000851702	-2.88491	0.000282434	0.00759998
FBN1	3	Up	Up	Not diff. exp.	Up	Up	1.28256	0.000952041	0.0895174	0.879188	0.0747961	0.18342	2.42381	0.000418308	0.00363033	1.04673	0.000407425	0.00936453
FBXO17	3	Down	Not diff. exp.	Down	Down	Down	-0.262085	0.0635533	0.343406	-1.24729	0.00241935	0.0173804	-1.19534	0.00306974	0.0140053	-1.03707	0.00476183	0.0374831
FBXO41	3	Up	Not diff. exp.	Up	Up	Up	-0.0692839	0.480577	0.709043	2.65602	2.94954e-05	0.000817405	2.7043	1.3716e-06	0.000144812	1.07628	0.0014233	0.0182387
FCER1G	4	Up	Up	Up	Up	Up	1.32503	0.0155688	0.22098	2.69251	0.000147183	0.00242567	3.51095	8.2662e-06	0.000337683	2.52683	0.000298014	0.00779897
FCGR1A	3	Up	Not diff. exp.	Up	Up	Up	0.528416	0.0545063	0.327474	2.8851	0.000273032	0.00366594	3.73085	2.50975e-05	0.000637539	2.40292	6.34015e-05	0.00344306
FCGR1B	3	Up	Not diff. exp.	Up	Up	Up	0.503215	0.0796857	0.372785	2.85356	0.0001974	0.00295863	2.99826	0.00590546	0.0221167	2.83129	0.000518227	0.0106231
FCGR2C	3	Up	Not diff. exp.	Up	Up	Up	0.846725	0.00751596	0.167968	2.24941	0.000101097	0.00187831	2.17973	0.00377626	0.016121	1.72058	4.02135e-05	0.00287909
FCGR3A	3	Up	Up	Up	Up	NA	1.00899	0.00059225	0.0822339	3.24718	0.000457369	0.00530989	4.14416	0.00014102	0.00182898	NA	NA	NA
FCGR3B	3	Up	Not diff. exp.	Up	Up	Up	0.54816	0.00162682	0.106306	3.81866	4.96299e-06	0.00025201	5.14892	0.003641	0.0157611	3.71804	1.45391e-05	0.00172186
FCN3	3	Down	Not diff. exp.	Down	Down	Down	-0.489304	0.0352132	0.286552	-3.48222	5.67174e-05	0.0012616	-2.00555	0.00670779	0.0242213	-1.96221	0.00441879	0.0357356
FECH	3	Down	Not diff. exp.	Down	Down	Down	-0.195452	0.119684	0.424546	-1.82949	4.66993e-05	0.00110447	-1.57332	0.000309291	0.0030036	-1.98107	7.44457e-05	0.00374254
FEN1	3	Up	Not diff. exp.	Up	Up	Up	0.28846	0.0459533	0.310845	1.32048	0.00394084	0.0246011	2.4127	1.69835e-06	0.000161694	1.77927	0.000931012	0.0143286
FGD6	3	Up	Up	Up	Up	Not diff. exp.	1.51712	0.00018533	0.06967	1.68316	0.000973782	0.00908092	1.02941	0.001029	0.00659712	1.09322	0.0301965	0.123244
FGF1	3	Down	Not diff. exp.	Down	Down	Down	-0.29671	0.037424	0.290269	-4.29783	1.3697e-07	2.82587e-05	-3.18631	7.35176e-05	0.00122123	-3.22509	0.000588933	0.0112229
FGF9	3	Down	Not diff. exp.	Down	Down	Down	-0.481663	0.000602641	0.082674	-4.52857	1.67249e-05	0.000570972	-8.23604	0.00013037	0.00174013	-4.59114	0.000117124	0.00473969
FGFR4	3	Down	Not diff. exp.	Down	Down	Down	-0.284679	0.0092653	0.181467	-1.93156	0.00388565	0.0243354	-1.94405	0.00689209	0.0247088	-1.74812	0.00344567	0.0308472
FH	3	Down	Not diff. exp.	Down	Down	Down	-0.136162	0.239187	0.531655	-1.25342	0.00276489	0.0191276	-1.15065	0.0117133	0.0359491	-1.03112	0.00139963	0.018146
FHIT	3	Down	Not diff. exp.	Down	Down	Down	-0.244579	0.00364113	0.13234	-1.72597	0.00082624	0.00809112	-2.16611	0.000149862	0.00189819	-1.90305	4.63345e-05	0.00306385
FHL2	3	Up	Not diff. exp.	Up	Up	Up	0.230326	0.0439135	0.306366	1.65988	0.00635287	0.0344019	2.19168	0.00866438	0.0290875	2.28552	0.000998779	0.0148802
FHL5	3	Down	Not diff. exp.	Down	Down	Down	-0.327801	0.110467	0.413392	-3.08647	0.000317819	0.00407009	-3.34554	0.000270757	0.00275541	-1.35807	0.00116208	0.0162504
FLRT1	3	Down	Not diff. exp.	Down	Down	Down	-0.247684	0.138711	0.440777	-2.47941	0.00363444	0.02318	-6.50116	0.000961062	0.00629775	-1.50798	0.00134835	0.0177428
FMO1	3	Down	Not diff. exp.	Down	Down	Down	-0.660676	0.0546617	0.327659	-6.6878	1.07275e-08	8.40322e-06	-7.42532	0.00876351	0.0292909	-5.96287	4.76876e-06	0.00105224
FMO5	3	Down	Not diff. exp.	Down	Down	Down	-0.649863	0.00125457	0.0967965	-2.5489	7.54736e-05	0.00154288	-3.89929	0.000703276	0.00506834	-2.83135	2.38428e-05	0.00220173
FN1	4	Up	Up	Up	Up	Up	2.93594	1.40065e-08	0.000362446	3.48179	5.91945e-05	0.00129698	4.78589	5.3118e-06	0.000275034	2.07946	0.00219313	0.0236362
FNDC1	3	Up	Up	Up	Not diff. exp.	Up	1.13268	0.00314947	0.128306	2.19835	0.00494811	0.0287701	2.78167	0.0891792	0.158639	1.81269	0.000121694	0.00480405
FNIP2	3	Down	Not diff. exp.	Down	Down	Down	-0.434393	0.137386	0.440484	-1.42888	0.00285627	0.0195645	-1.43088	0.000411559	0.00360281	-1.45164	0.0005938	0.0112612
FOXI1	3	Down	Not diff. exp.	Down	Down	Down	-0.915428	0.000226264	0.0699626	-5.54953	3.50915e-06	0.0002036	-6.16069	0.000253398	0.00264296	-2.40589	9.79266e-06	0.00149835
FOXM1	3	Up	Not diff. exp.	Up	Up	Up	0.618905	0.0318051	0.278994	2.76202	2.17264e-05	0.000671879	5.43481	2.28389e-06	0.000183989	2.04922	0.00369832	0.0321483
FPR1	3	Up	Not diff. exp.	Up	Up	Up	0.540201	0.0497697	0.318108	2.51602	0.000214766	0.00312471	4.17513	6.83976e-06	0.000304812	1.47332	0.000174225	0.00590778
FPR3	3	Up	Not diff. exp.	Up	Up	Up	0.807443	0.0122195	0.201705	3.07173	2.62986e-05	0.000767644	2.55688	0.000421158	0.00364658	1.63964	0.000312492	0.00798937
FREM1	3	Down	Not diff. exp.	Down	Down	Down	-0.561697	0.000205599	0.06967	-3.75435	1.73771e-05	0.000586336	-5.85337	6.8711e-06	0.00030519	-2.06217	0.000121501	0.00480405
FREM2	3	Down	Not diff. exp.	Down	Down	Down	-0.449545	0.00228457	0.11541	-3.82357	2.14079e-05	0.000664407	-4.93625	3.68327e-07	7.37936e-05	-3.40419	9.19147e-05	0.0041524
FRK	3	Down	Not diff. exp.	Down	Down	Down	-0.144625	0.498135	0.72198	-1.79035	5.5121e-05	0.00123471	-2.83554	7.1154e-07	9.67776e-05	-1.33709	0.00292804	0.0276971
FRMD3	3	Down	Not diff. exp.	Down	Down	Down	-0.345843	0.0154839	0.220395	-2.61106	4.71036e-05	0.00111291	-3.27577	8.7672e-05	0.00136203	-3.86738	1.92487e-06	0.000733081
FSCN1	3	Up	Not diff. exp.	Up	Up	Up	0.0327153	0.773939	0.888733	2.08487	0.000532937	0.00590771	4.03672	1.02806e-06	0.000121429	1.71105	0.00271215	0.0266328
FTCD	3	Down	Not diff. exp.	Down	Down	Down	-0.672059	0.00164691	0.106809	-6.44282	1.98225e-08	1.05343e-05	-8.58436	0.0159134	0.0447019	-2.32046	3.22647e-05	0.00259131
FUT6	3	Down	Not diff. exp.	Down	Down	Down	-0.443734	0.010487	0.190471	-6.58705	2.50415e-08	1.17256e-05	-9.35559	0.0012149	0.00731801	-1.63234	0.000891827	0.0139916
FXYD2	3	Down	Not diff. exp.	Down	Down	Down	-0.773322	0.00225687	0.11541	-4.32306	6.8623e-06	0.000315104	-5.31277	1.38276e-06	0.000144812	-5.85924	1.3832e-06	0.000658967
FXYD4	4	Down	Down	Down	Down	Down	-2.29866	0.00208055	0.113344	-4.57094	0.00041164	0.00488247	-6.0834	0.00478641	0.0190465	-5.62403	6.86093e-05	0.00361354
FXYD5	3	Up	Not diff. exp.	Up	Up	Up	0.657359	0.0782917	0.369835	3.03917	2.02245e-05	0.000635212	3.5542	9.71506e-05	0.00145528	2.54191	0.00142012	0.0182294
FZD4	3	Down	Not diff. exp.	Down	Down	Down	-0.184765	0.471064	0.70278	-2.49331	1.7754e-06	0.000134908	-2.98954	1.31044e-06	0.000141086	-2.03183	5.43709e-05	0.00322086
GALNT11	3	Down	Not diff. exp.	Down	Down	Down	-0.152105	0.368255	0.632445	-2.23209	0.000101667	0.00188144	-1.9335	0.00724232	0.0256043	-2.16707	0.000474733	0.0101626
GALNT6	3	Up	Not diff. exp.	Up	Up	Up	-0.0991932	0.205722	0.50398	2.07545	0.00322556	0.0213071	2.09277	0.0038254	0.0162555	2.04063	4.34695e-05	0.00300729
GATM	4	Down	Down	Down	Down	Down	-2.14833	0.00300274	0.126345	-5.55935	3.54605e-09	8.10659e-06	-5.63111	0.000824757	0.00566267	-5.09709	1.25693e-07	0.000323333
GBA3	4	Down	Down	Down	Down	Down	-1.14015	0.00140375	0.101535	-6.9308	1.74053e-08	1.05128e-05	-7.27018	0.00213791	0.0108952	-5.29459	1.70136e-06	0.000733081
GBP1	3	Up	Not diff. exp.	Up	Up	Up	0.28133	0.414442	0.664262	1.66256	0.00321447	0.0212577	2.09013	0.00162617	0.00901734	2.61427	2.34704e-05	0.00220173
GBP2	3	Up	Not diff. exp.	Up	Up	Up	0.575049	0.0535223	0.325276	1.90154	0.000469596	0.00541176	2.20638	0.00110597	0.0068906	3.81759	1.44507e-05	0.00172111
GBP5	3	Up	Not diff. exp.	Up	Up	Up	0.4672	0.258274	0.547682	4.07765	1.00639e-05	0.000407415	4.23933	0.00404724	0.0168836	3.10384	4.11997e-05	0.00290784
GCNT1	3	Up	Up	Up	Up	Not diff. exp.	1.80462	0.0133526	0.208148	2.342	1.95138e-06	0.000144096	2.59537	4.52674e-05	0.000909294	1.37809	0.0640895	0.200544
GCNT2	3	Down	Not diff. exp.	Down	Down	Down	-0.123266	0.198714	0.497382	-1.24797	0.00532734	0.0303411	-1.10661	0.00113923	0.00703317	-2.08262	0.00422131	0.034662
GDA	3	Down	Not diff. exp.	Down	Down	Down	-0.579596	0.00286823	0.125062	-3.76999	8.65748e-07	8.8684e-05	-3.96278	0.0168684	0.0466939	-2.85765	0.00655494	0.0459815
GFRA1	3	Down	Down	Not diff. exp.	Down	Down	-1.24074	0.00227056	0.11541	-1.87292	0.0513701	0.142522	-2.888	4.40565e-05	0.000893915	-1.38965	0.00212349	0.0231595
GINS1	3	Up	Not diff. exp.	Up	Up	Up	0.128159	0.121025	0.425955	1.77455	0.00208372	0.0155822	2.53995	6.05766e-06	0.000289146	2.53466	0.00160314	0.0195492
GINS2	3	Up	Not diff. exp.	Up	Up	Up	0.198273	0.179824	0.481027	2.32668	0.000562721	0.00616585	3.99916	4.62619e-06	0.00025378	1.33834	0.00192374	0.0219041
GIPC2	3	Down	Not diff. exp.	Down	Down	Down	-0.654956	0.00809634	0.172282	-5.18386	5.10839e-08	1.59857e-05	-5.2734	0.0014804	0.00842807	-3.4248	4.30173e-05	0.00300399
GJB1	3	Down	Not diff. exp.	Down	Down	Down	-0.485886	0.00115839	0.0930665	-3.78956	5.09295e-07	6.38769e-05	-5.87335	0.00603483	0.0224733	-1.29134	0.000467531	0.0100723
GJB3	3	Up	Not diff. exp.	Up	Up	Up	0.265914	0.113497	0.41742	4.43833	0.00076946	0.00768351	6.84984	0.00210938	0.010788	1.02813	0.00153637	0.0190226
GLIPR2	3	Up	Not diff. exp.	Up	Up	Up	0.029005	0.771655	0.887864	2.39332	3.45657e-05	0.000907725	2.76598	3.17208e-05	0.000733378	1.19555	0.00657885	0.0460762
GLYAT	4	Down	Down	Down	Down	Down	-1.2478	0.0152029	0.220395	-7.68257	9.47624e-09	8.10659e-06	-10.6255	0.0144945	0.0417703	-5.32297	6.73793e-07	0.000588502
GLYATL1	3	Down	Not diff. exp.	Down	Down	Down	-0.668308	0.0049498	0.144018	-5.76355	3.03291e-07	4.52172e-05	-7.56889	0.00748762	0.0262061	-6.20305	1.18912e-06	0.000637892
GLYCTK	3	Down	Not diff. exp.	Down	Down	Down	-0.224659	0.153022	0.454969	-2.41335	5.51417e-05	0.00123471	-1.70795	0.00817838	0.0279073	-1.54182	0.000144941	0.00530235
GMIP	3	Up	Not diff. exp.	Up	Up	Up	0.154004	0.157684	0.459748	1.98725	0.00011178	0.00200693	2.6511	5.78692e-05	0.001054	1.52669	0.00615972	0.0441738
GMPR	3	Down	Not diff. exp.	Down	Down	Down	-0.418277	0.0183892	0.232407	-1.70306	0.000637982	0.00677256	-2.05259	0.000116016	0.00162486	-1.73968	0.00245897	0.0252176
GNA15	3	Up	Not diff. exp.	Up	Up	Up	-0.0183336	0.870211	0.940204	3.37745	6.42159e-05	0.00137141	3.88393	6.71349e-05	0.0011494	3.43139	0.000163906	0.00576478
GPC3	3	Down	Not diff. exp.	Down	Down	Down	-0.602671	0.00691289	0.16533	-2.83183	0.000455289	0.00528835	-4.3647	5.42411e-07	8.27626e-05	-3.0477	0.00188642	0.0216793
GPD1	3	Down	Not diff. exp.	Down	Down	Down	-0.464585	0.002336	0.116512	-5.56899	3.60332e-08	1.32625e-05	-6.74994	0.00882635	0.0294382	-2.96695	5.51389e-06	0.00113459
GPHN	3	Down	Not diff. exp.	Down	Down	Down	-0.058108	0.530142	0.742725	-1.71526	3.98151e-05	0.00099775	-1.80884	0.00116578	0.00713594	-2.3321	0.000349105	0.00849936
GPNMB	4	Up	Up	Up	Up	Up	1.02856	0.00286929	0.125062	1.71293	0.00596935	0.0328461	2.39667	6.34355e-06	0.000293935	3.38154	0.000238906	0.00695548
GPR161	3	Up	Not diff. exp.	Up	Up	Up	-0.0678603	0.429508	0.673948	1.85669	5.53053e-05	0.0012372	1.38608	0.000850917	0.00577981	2.83775	0.000312531	0.00798937
GPR84	3	Up	Not diff. exp.	Up	Up	Up	0.0241967	0.845988	0.927828	3.88015	6.84776e-05	0.0014368	3.9921	4.32259e-06	0.000244025	1.5002	0.00126926	0.0170601
GPRASP1	3	Down	Not diff. exp.	Down	Down	Down	-0.204516	0.0154155	0.220395	-1.2718	0.00468512	0.0277015	-2.29587	1.943e-06	0.000166995	-1.67463	0.00312868	0.0289424
GPRC5A	3	Up	Up	Up	Up	Not diff. exp.	1.13073	0.0095092	0.182873	2.36947	0.00131597	0.0112929	3.23585	2.18363e-06	0.000178407	1.05467	0.1801	0.383597
GPX3	4	Down	Down	Down	Down	Down	-1.88539	0.00719529	0.165359	-6.3483	1.03769e-09	8.10659e-06	-5.158	0.000918453	0.0061094	-4.06404	0.000137321	0.00514577
GPX8	3	Up	Up	Up	Up	Not diff. exp.	1.0056	0.00148288	0.101939	1.56124	0.000264279	0.00359848	1.53269	0.00227224	0.0113259	2.03855	0.0353496	0.13682
GRAMD1C	3	Down	Not diff. exp.	Down	Down	Down	-0.15169	0.0321346	0.279983	-2.51044	4.21878e-06	0.000232191	-3.05944	2.3191e-06	0.000186174	-2.14798	0.000558329	0.0109108
GRB14	3	Down	Not diff. exp.	Down	Down	Down	-0.224787	0.0416305	0.300641	-2.6383	8.62267e-06	0.000372689	-3.52298	0.000281396	0.00282182	-3.39379	0.00404292	0.0338463
GSDMB	3	Up	Not diff. exp.	Up	Up	Up	-0.0336803	0.732616	0.864631	1.68943	0.000529667	0.00587975	1.05249	0.00121714	0.00732768	1.98619	0.00279847	0.0270323
GSTM3	3	Down	Not diff. exp.	Down	Down	Down	0.118695	0.8511	0.930613	-2.98286	3.80257e-06	0.000216885	-2.42966	0.000154949	0.00194234	-3.84569	0.000811257	0.0132947
GXYLT2	3	Up	Not diff. exp.	Up	Up	Up	0.462365	0.0460323	0.311119	2.577	4.07711e-05	0.00101095	2.22922	0.000176862	0.00210263	2.90543	0.000384501	0.00905608
GZMA	3	Up	Not diff. exp.	Up	Up	Up	0.238137	0.544668	0.752101	2.32169	0.0010688	0.00968799	2.81092	0.00245094	0.0119134	2.55802	0.000363149	0.00872968
HADH	3	Down	Not diff. exp.	Down	Down	Down	-0.11147	0.257719	0.547088	-2.34113	2.48235e-06	0.000162428	-1.80195	0.0140311	0.040828	-2.03642	3.04224e-05	0.00255504
HADHB	3	Down	Not diff. exp.	Down	Down	Down	0.25126	0.297418	0.578227	-1.60462	0.00360228	0.0230164	-1.01237	0.000522428	0.00415347	-1.2176	0.000441069	0.00972201
HAS3	3	Up	Not diff. exp.	Up	Up	Up	0.320196	0.121335	0.426219	2.0986	0.000332732	0.00418635	3.42634	0.00171076	0.00932257	4.62868	0.00105876	0.0153166
HCAR3	3	Up	Not diff. exp.	Up	Up	Up	0.349418	0.17001	0.47079	2.9614	0.000161119	0.00258225	5.74791	4.21678e-08	3.02111e-05	3.35789	0.000763642	0.0128677
HCK	3	Up	Not diff. exp.	Up	Up	Up	0.121859	0.447089	0.68589	2.23772	0.00054219	0.00599616	3.1041	3.71989e-05	0.000806267	2.44355	5.6576e-05	0.00324917
HCLS1	3	Up	Not diff. exp.	Up	Up	Up	-0.0516078	0.798368	0.901495	1.66164	0.00391186	0.0244683	1.42088	0.00331223	0.0147324	2.89726	0.000786933	0.0131335
HDHD2	3	Down	Not diff. exp.	Down	Down	Down	-0.285759	0.125913	0.431037	-1.37532	0.000331047	0.00418132	-1.1234	0.0108682	0.0340545	-1.29123	0.00124385	0.0168652
HEPACAM2	3	Down	Not diff. exp.	Down	Down	Down	-0.239583	0.0361072	0.2879	-5.65972	6.32375e-06	0.000298095	-6.29375	9.29297e-05	0.00141234	-3.54657	2.62178e-06	0.000841259
HGD	3	Down	Not diff. exp.	Down	Down	Down	-0.803429	0.0426671	0.302948	-3.56701	1.60649e-05	0.000553594	-4.20264	0.00273035	0.0128771	-3.92356	4.32298e-05	0.00300399
HIBADH	3	Down	Not diff. exp.	Down	Down	Down	0.112696	0.5566	0.759724	-1.45961	0.00302056	0.0203408	-1.49882	0.000771298	0.00540143	-2.46887	0.00105129	0.0152612
HIBCH	3	Down	Not diff. exp.	Down	Down	Down	-0.0219986	0.763016	0.883308	-2.07025	4.17826e-05	0.0010254	-1.96684	0.00120182	0.00726285	-2.44525	4.05855e-05	0.00288391
HIPK2	3	Down	Not diff. exp.	Down	Down	Down	-0.476583	0.314734	0.590601	-1.86761	0.000681842	0.00708803	-2.28552	7.15028e-06	0.000312604	-2.08466	0.00124088	0.0168628
HIST1H2AE	3	Up	Up	Up	Up	NA	1.93519	0.00217945	0.115097	2.01072	0.000477607	0.00545877	4.49866	1.7955e-06	0.000164659	NA	NA	NA
HIST1H2BJ	3	Up	Up	Up	Up	NA	1.24343	0.0073916	0.166859	2.75296	1.86922e-05	0.000606784	5.14126	2.46229e-06	0.000188878	NA	NA	NA
HIST1H2BK	3	Up	Up	Up	Up	NA	1.91308	0.000166257	0.06967	1.9485	0.000264051	0.00359744	4.06165	6.92868e-06	0.000306994	NA	NA	NA
HIST1H3H	3	Up	Up	Up	Up	NA	1.05282	0.000603833	0.082674	2.51979	8.83039e-05	0.00170233	4.9189	1.45698e-05	0.000473466	NA	NA	NA
HIST1H3I	3	Up	Up	Up	Up	NA	1.58359	0.00313108	0.128082	3.74352	2.89296e-05	0.000810705	5.8465	1.59255e-05	0.000492443	NA	NA	NA
HJURP	3	Up	Not diff. exp.	Up	Up	Up	0.226313	0.0742921	0.361561	3.9588	1.97393e-06	0.000144403	4.98642	1.46123e-05	0.00047407	1.15071	0.000816822	0.0133207
HK2	4	Up	Up	Up	Up	Up	1.04434	0.00170929	0.107456	4.61143	1.30937e-08	8.81244e-06	6.03172	4.23944e-07	7.65404e-05	4.01155	8.91998e-06	0.00145132
HLF	3	Down	Not diff. exp.	Down	Down	Down	-0.583034	0.00113895	0.0929738	-3.58159	8.43295e-06	0.000366507	-5.30119	1.7823e-06	0.000164659	-2.50665	0.000254773	0.00721344
HMGB3	3	Up	Up	Not diff. exp.	Up	Up	1.39492	0.00291547	0.126131	1.24856	0.0119963	0.0531844	1.98076	0.00158138	0.00884772	2.20598	4.55332e-05	0.00305919
HMGCS2	3	Down	Down	Down	Down	Not diff. exp.	-1.70202	0.000350445	0.0739693	-5.74563	3.70908e-05	0.000950718	-9.92489	0.000208223	0.00231986	-1.39794	0.440226	0.655166
HMMR	3	Up	Not diff. exp.	Up	Up	Up	-0.00751364	0.924912	0.966371	2.61475	2.12827e-05	0.000662265	2.88679	4.14451e-05	0.000857177	1.83263	0.00201401	0.0224664
HNF1A-AS1	3	Down	Down	Down	Down	NA	-1.2371	7.60988e-05	0.0646853	-3.36765	0.000162571	0.00259628	-5.35446	0.000126314	0.00170691	NA	NA	NA
HNF1B	3	Down	Not diff. exp.	Down	Down	Down	-0.691046	0.0279281	0.269462	-1.84203	0.00074444	0.00753749	-3.65794	0.016199	0.0453109	-1.84742	3.8088e-05	0.00278762
HNF4A	3	Down	Not diff. exp.	Down	Down	Down	-0.431678	0.0052478	0.146751	-5.68733	8.46037e-08	2.14293e-05	-8.5631	0.00242755	0.0118306	-3.24629	3.70878e-06	0.000947538
HOGA1	3	Down	Not diff. exp.	Down	Down	Down	-0.513763	0.000859318	0.0868782	-3.85189	6.42994e-06	0.000300523	-3.45062	0.000192562	0.0022194	-5.2551	3.41722e-05	0.00265303
HOXA1	3	Up	Not diff. exp.	Up	Up	Up	-0.215031	0.0739672	0.361382	1.87305	0.00966502	0.0457995	2.11545	0.000390914	0.0034896	1.71335	0.000618795	0.0115273
HOXB-AS3	3	Down	Not diff. exp.	Down	Down	Down	-0.3687	0.0115324	0.198553	-1.85637	0.000730052	0.00743177	-2.9567	6.75087e-05	0.00115133	-1.41397	0.000303007	0.00790004
HOXD3	3	Down	Not diff. exp.	Down	Down	Down	-0.30332	0.0046314	0.141711	-2.32057	0.000124759	0.00215141	-1.36709	0.00438608	0.017826	-1.92715	0.00606645	0.0438025
HOXD8	3	Down	Not diff. exp.	Down	Down	Down	-0.361102	0.00021724	0.0699598	-3.30325	4.49446e-06	0.000239528	-2.6617	1.19336e-06	0.000130308	-2.99453	0.000259675	0.00727716
HPD	3	Down	Down	Down	Not diff. exp.	Down	-1.25777	0.00488057	0.143354	-6.04831	4.77427e-08	1.58398e-05	-6.60421	0.0375337	0.0834551	-5.81333	7.99933e-07	0.000637892
HPN	3	Down	Not diff. exp.	Down	Down	Down	-0.69359	5.30004e-05	0.0623406	-3.88918	3.60891e-07	4.97143e-05	-6.10849	7.90365e-06	0.000331694	-3.10059	7.88663e-05	0.00380045
HRG	3	Down	Not diff. exp.	Down	Down	Down	-1.2665	0.0269638	0.265908	-4.61144	0.000787132	0.00780888	-8.62484	0.00122606	0.00737364	-4.53898	7.50049e-06	0.00129261
HS3ST2	3	Up	Not diff. exp.	Up	Up	Up	-0.0903284	0.490995	0.716304	2.31583	0.0106106	0.0489029	3.60055	0.00299111	0.0137418	1.25897	0.00369646	0.0321483
HS6ST2	3	Down	Not diff. exp.	Down	Down	Down	-0.237592	0.0243846	0.254449	-2.60462	0.000845822	0.00823505	-5.80155	0.00243764	0.0118638	-1.26621	0.000284067	0.00763413
HSD11B2	4	Down	Down	Down	Down	Down	-1.44493	0.0017934	0.108833	-6.93803	9.22686e-08	2.24915e-05	-6.17659	9.69447e-06	0.000367369	-6.59523	2.25085e-06	0.00077013
HSPA12A	3	Down	Not diff. exp.	Down	Down	Down	-0.130122	0.131	0.435537	-1.80992	0.000846019	0.00823505	-1.49444	0.00356355	0.0155247	-2.34452	0.00181426	0.0211516
HSPA4L	3	Down	Not diff. exp.	Down	Down	Down	0.13074	0.276027	0.563396	-1.45528	0.00645571	0.0348227	-2.03307	0.00198936	0.0103283	-1.85507	0.0032429	0.0296716
HSPA6	3	Up	Not diff. exp.	Up	Up	Up	-0.0644164	0.557199	0.759796	2.19618	4.64561e-05	0.00110165	3.19534	2.91546e-05	0.00069971	2.62728	0.00186964	0.0215574
HSPB7	3	Down	Not diff. exp.	Down	Down	Down	-0.501461	0.00227027	0.11541	-3.15353	0.000267345	0.00362764	-2.96813	0.0112545	0.0349513	-2.21002	9.43064e-05	0.00424217
HYAL1	3	Down	Not diff. exp.	Down	Down	Down	-0.446955	0.000364808	0.0739693	-3.72497	2.17836e-06	0.000153175	-3.27713	8.21482e-05	0.00131164	-3.94593	3.1867e-05	0.00257914
HYKK	3	Down	Not diff. exp.	Down	Down	Down	-0.148237	0.270628	0.558818	-2.34144	0.00359339	0.0229954	-3.09993	0.000197896	0.00225607	-1.02658	0.00196847	0.0222203
ICAM1	3	Up	Not diff. exp.	Up	Up	Up	0.833424	0.0881076	0.386583	2.12302	0.000395434	0.00474711	2.92951	7.04584e-05	0.00118928	1.86317	0.00326447	0.0298137
ID4	3	Down	Not diff. exp.	Down	Down	Down	-0.419883	0.0372442	0.290068	-2.05219	0.00189743	0.0145969	-1.8201	0.000149422	0.00189784	-2.14519	0.00591739	0.0431895
IDNK	3	Down	Not diff. exp.	Down	Down	Down	-0.259205	0.0851122	0.38123	-1.69688	0.00120631	0.0106108	-2.33735	0.00893531	0.0296873	-2.49977	6.51275e-06	0.00122991
IDO1	3	Up	Not diff. exp.	Up	Up	Up	0.256679	0.155826	0.458024	4.25112	9.17907e-06	0.000384054	5.13112	0.00115132	0.00708129	3.22825	0.00430065	0.035037
IER5	3	Up	Not diff. exp.	Up	Up	Up	0.209607	0.0947273	0.393803	2.22675	7.22269e-06	0.00032656	2.87952	6.17448e-06	0.000289146	1.67685	0.000197079	0.00627838
IFI16	4	Up	Up	Up	Up	Up	1.49271	0.0059487	0.156279	1.92211	0.00252602	0.017901	1.2211	0.0120146	0.0366218	2.8627	0.00244286	0.0251641
IFI30	4	Up	Up	Up	Up	Up	1.29376	0.00619662	0.159235	1.46846	0.00949407	0.0453061	2.91878	0.00353891	0.0154508	1.5851	6.02534e-05	0.0033376
IFT88	3	Down	Not diff. exp.	Down	Down	Down	-0.14895	0.0643211	0.344566	-1.58892	0.000162439	0.00259595	-1.73023	0.00115938	0.00711175	-1.76999	0.000275198	0.00753093
IGF2BP3	3	Up	Not diff. exp.	Up	Up	Up	0.329025	0.0927164	0.391716	4.77116	2.12211e-07	3.6833e-05	5.98075	1.07075e-06	0.000123596	4.73045	1.03826e-06	0.000637892
IGFBP3	3	Up	Not diff. exp.	Up	Up	Up	0.648681	0.0884561	0.387343	2.77715	0.00257841	0.0181639	3.85069	2.56808e-07	6.29453e-05	2.86536	2.95548e-06	0.000846115
IKBIP	3	Up	Not diff. exp.	Up	Up	Up	0.061845	0.648538	0.815642	1.62784	0.000228066	0.00326189	1.22462	0.0107758	0.0338756	1.34483	0.00354644	0.031354
IL15RA	3	Up	Not diff. exp.	Up	Up	Up	-0.0107384	0.903449	0.955577	1.74511	0.000434074	0.00508797	2.75526	1.24386e-06	0.000134548	1.1917	0.00162897	0.019818
IL17RB	3	Down	Not diff. exp.	Down	Down	Down	-0.231423	0.38199	0.642953	-3.26106	4.27731e-05	0.00104087	-5.60749	0.000195213	0.00223604	-4.07003	0.000679753	0.0121165
IL17RD	3	Down	Not diff. exp.	Down	Down	Down	-0.240157	0.00893545	0.17757	-1.79782	7.99899e-05	0.00160435	-2.76687	4.72805e-05	0.000937472	-1.62914	0.00376362	0.0325466
IL21R	3	Up	Not diff. exp.	Up	Up	Up	-0.00766701	0.944419	0.975444	3.36956	2.9091e-06	0.000177072	3.72139	1.81041e-06	0.000164659	1.61666	0.000253324	0.00720513
IL2RA	3	Up	Not diff. exp.	Up	Up	Up	0.364133	0.020886	0.241712	3.1794	8.91365e-06	0.000379907	3.25764	0.000189586	0.00219883	1.37712	0.000343191	0.00844327
IL2RB	3	Up	Not diff. exp.	Up	Up	Up	-0.0420166	0.699914	0.846508	2.99693	2.20428e-05	0.000675405	3.91421	9.73259e-06	0.000368208	1.84115	0.000307586	0.00791601
IL4I1	3	Up	Not diff. exp.	Up	Up	Up	0.12684	0.366114	0.630712	3.7758	1.65523e-06	0.000130841	4.35114	5.13459e-07	8.17421e-05	1.13903	0.00092728	0.014324
IL4R	3	Up	Not diff. exp.	Up	Up	Up	0.283711	0.0639768	0.344251	1.40896	0.00128764	0.0110942	2.11347	0.000186996	0.00218425	1.40951	0.00055879	0.0109108
INHBA	3	Up	Up	Up	Not diff. exp.	Up	1.34395	0.000218817	0.0699598	3.81364	0.000103377	0.00189948	2.0233	0.0612402	0.119625	2.70485	9.14515e-05	0.00414504
INHBB	3	Up	Not diff. exp.	Up	Up	Up	-0.0528946	0.833243	0.920148	2.45586	0.00012501	0.00215259	3.05969	0.00247225	0.011984	2.33296	0.00117969	0.0163983
IQGAP2	3	Down	Not diff. exp.	Down	Down	Down	-0.447169	0.0064742	0.161787	-2.20079	4.95115e-05	0.00114455	-1.17774	0.0128536	0.038467	-1.69044	0.000880177	0.0139037
IQGAP3	3	Up	Not diff. exp.	Up	Up	Up	0.291828	0.00636379	0.160816	3.43873	5.16307e-06	0.000259874	4.76669	1.61595e-06	0.0001565	2.13487	0.00538924	0.0405489
IRF1	3	Up	Not diff. exp.	Up	Up	Up	-0.0437154	0.758941	0.880639	1.43719	0.00446071	0.026703	3.04441	1.4893e-06	0.000150497	1.53552	0.000443119	0.00972201
ISG20	3	Up	Not diff. exp.	Up	Up	Up	-0.222702	0.0439875	0.306645	2.51952	4.04975e-05	0.00100629	2.59917	5.5849e-05	0.00102776	2.28717	0.000194346	0.00624827
ITGA5	3	Up	Not diff. exp.	Up	Up	Up	0.495352	0.0620335	0.34002	1.76384	0.00108676	0.00981016	3.08072	1.4404e-05	0.000469889	1.14795	0.00536884	0.0405047
ITGA8	3	Down	Not diff. exp.	Down	Down	Down	-0.608564	0.00377489	0.13353	-2.58013	1.19991e-05	0.000453693	-3.89794	1.15452e-06	0.000128894	-2.37383	0.00118238	0.0164248
ITGAM	3	Up	Not diff. exp.	Up	Up	Up	0.187409	0.114438	0.418375	2.35302	0.00013317	0.00225195	3.45013	4.70661e-06	0.000256968	1.73709	0.00444082	0.0357712
ITGB2	3	Up	Not diff. exp.	Up	Up	Up	0.126219	0.396416	0.65263	2.40544	0.000773997	0.00770921	3.22859	3.12257e-05	0.000729515	2.21933	0.00743887	0.0498509
ITGB4	4	Up	Up	Up	Up	Up	1.16435	0.00158661	0.105358	2.26694	0.000944855	0.00889214	4.87349	2.04954e-07	5.70984e-05	2.16864	2.16582e-05	0.00210797
ITIH5	3	Down	Not diff. exp.	Down	Down	Down	-0.479952	0.000569398	0.0822339	-2.86389	8.18963e-05	0.00162249	-2.72257	0.000876344	0.00589691	-2.38217	4.32785e-05	0.00300399
JAK3	3	Up	Not diff. exp.	Up	Up	Up	-0.151701	0.349018	0.618013	2.02493	0.00117936	0.0104322	2.28693	0.000995028	0.0064508	1.99169	0.000360571	0.00868943
KANSL1L	3	Down	Not diff. exp.	Down	Down	Down	-0.250773	0.0819447	0.376403	-1.67046	0.000503599	0.00567055	-2.74813	2.79166e-07	6.49695e-05	-2.05911	0.00729563	0.0492995
KCNJ1	4	Down	Down	Down	Down	Down	-1.56654	0.00556772	0.15055	-6.59901	9.34293e-07	9.15051e-05	-9.89152	4.98218e-07	8.06937e-05	-6.67632	9.3346e-07	0.000637892
KCNJ10	3	Down	Not diff. exp.	Down	Down	Down	-0.510328	0.00128073	0.0972027	-3.57437	6.52798e-05	0.00138534	-4.77271	0.00030249	0.0029594	-4.4568	3.73596e-05	0.00276725
KCNJ2	3	Up	Not diff. exp.	Up	Up	Up	0.244529	0.195738	0.494613	1.56427	0.000573131	0.00624871	1.70621	0.000613636	0.00460798	1.84786	0.00154921	0.0191102
KCNJ3	3	Down	Not diff. exp.	Down	Down	Down	-0.352652	0.000940074	0.0895174	-3.44636	0.000313276	0.00402593	-7.85589	3.42654e-07	7.15957e-05	-3.29698	2.89981e-05	0.00250147
KCNS3	3	Up	Not diff. exp.	Up	Up	Up	-0.0281946	0.802382	0.904031	2.09417	0.00560212	0.0314349	1.20548	0.00483012	0.0191695	1.89694	0.000192546	0.00622218
KHK	3	Down	Not diff. exp.	Down	Down	Down	-0.662166	0.000276222	0.0723999	-4.73582	9.35712e-08	2.24915e-05	-3.63467	0.0148272	0.042425	-2.68347	5.50632e-05	0.00322412
KIAA1958	3	Down	Not diff. exp.	Down	Down	Down	-0.298464	0.0206873	0.241215	-1.74071	0.000100722	0.00187516	-1.01966	0.00897408	0.0297972	-1.146	0.00350867	0.0311557
KIF11	3	Up	Not diff. exp.	Up	Up	Up	-0.0342073	0.853102	0.931416	2.73212	1.22553e-05	0.000458535	2.67863	5.5199e-05	0.00102202	2.23827	0.00121913	0.0167607
KIF12	3	Down	Not diff. exp.	Down	Down	Down	-0.751261	0.000778847	0.0867674	-2.8889	2.65485e-06	0.000167213	-3.98716	8.46114e-06	0.000342008	-1.23168	0.00417854	0.0344851
KIF13B	3	Down	Not diff. exp.	Down	Down	Down	-0.251112	0.287509	0.570211	-1.29911	0.00467334	0.0276944	-1.36286	3.1366e-05	0.000729515	-1.53947	0.00157181	0.0192679
KIF14	3	Up	Not diff. exp.	Up	Up	Up	0.128139	0.215463	0.51161	4.42061	7.78178e-07	8.20187e-05	3.95959	0.000105846	0.00152992	1.61673	0.0020297	0.022536
KIF18A	3	Up	Not diff. exp.	Up	Up	Up	0.253325	0.0939437	0.393224	3.35035	1.60607e-05	0.000553594	2.63854	0.000184322	0.00216011	1.02651	0.00236857	0.0247261
KIF20A	3	Up	Not diff. exp.	Up	Up	Up	0.350278	0.0191264	0.234738	2.68153	0.00011189	0.00200737	5.66385	3.37359e-05	0.000758318	3.13534	0.00481817	0.0377626
KIF2C	3	Up	Not diff. exp.	Up	Up	Up	0.160954	0.202522	0.50078	3.91309	4.76923e-06	0.000247815	4.86641	2.3694e-07	6.10768e-05	2.14449	0.00190014	0.0217536
KIF3C	3	Up	Not diff. exp.	Up	Up	Up	0.0366346	0.66133	0.823187	2.32023	1.08532e-05	0.000426147	1.81869	0.000262841	0.00269895	1.35539	0.00239627	0.0248885
KIF4A	3	Up	Not diff. exp.	Up	Up	Up	0.139227	0.299377	0.579517	3.96248	3.77788e-06	0.000215999	3.86423	9.46027e-05	0.00142647	2.50265	0.000592043	0.0112612
KL	4	Down	Down	Down	Down	Down	-1.09272	0.0163188	0.225337	-5.4568	1.99142e-07	3.52706e-05	-6.82575	0.000248288	0.00260855	-6.66872	3.16781e-06	0.000873732
KLF15	3	Down	Not diff. exp.	Down	Down	Down	-0.294207	0.0804068	0.37387	-4.90505	1.65743e-07	3.17418e-05	-3.94826	0.00655122	0.0238243	-1.94448	3.4459e-05	0.00265623
KLF9	3	Down	Not diff. exp.	Down	Down	Down	-0.761223	0.00215068	0.114526	-1.80371	0.000159928	0.00257679	-1.20058	0.00617861	0.0229014	-1.55625	0.000431711	0.00961223
KLHDC7A	3	Down	Not diff. exp.	Down	Down	Down	-0.353522	0.0699207	0.353432	-4.13031	2.47126e-06	0.000162153	-4.10691	0.000561271	0.00434234	-3.23734	0.000232339	0.00685957
KLHDC7B	3	Up	Not diff. exp.	Up	Up	Up	0.291609	0.40258	0.656928	3.54773	0.000106389	0.00194127	4.12439	0.00216755	0.0109807	4.537	7.0276e-05	0.00364635
KLHL3	3	Down	Not diff. exp.	Down	Down	Down	-0.117436	0.164853	0.465963	-2.37934	0.000279283	0.00372314	-2.55662	0.00130897	0.00770564	-1.72086	0.00149504	0.0187347
KLKB1	3	Down	Not diff. exp.	Down	Down	Down	-0.254537	0.121731	0.42657	-3.67071	0.000310292	0.00400506	-3.55832	0.000325514	0.00310424	-1.04074	0.00222305	0.0238619
KNG1	4	Down	Down	Down	Down	Down	-2.99078	3.63118e-06	0.0159484	-7.78856	9.11121e-07	9.08921e-05	-12.1323	0.000115366	0.00162075	-8.72066	6.33404e-08	0.000189677
KPNA2	4	Up	Up	Up	Up	Up	1.15622	0.0018154	0.109397	1.75045	0.00260823	0.018317	2.37971	1.1325e-05	0.000406431	2.64189	0.000949832	0.0144383
KRT16	4	Up	Up	Up	Up	Up	1.30927	0.00828951	0.172529	5.78094	1.20389e-05	0.000454298	8.37326	0.000715348	0.00512807	2.14841	0.00354521	0.031354
KRT17	4	Up	Up	Up	Up	Up	1.78195	0.0187424	0.233682	5.85781	5.64807e-05	0.00125752	8.93756	5.46827e-06	0.000278121	6.45792	0.000295205	0.00779897
KRT19	4	Up	Up	Up	Up	Up	1.94461	8.14283e-05	0.0646853	1.9982	0.00453126	0.0270498	3.9042	0.00127022	0.00753498	3.52661	9.78345e-05	0.00434607
KRT8	3	Up	Up	Not diff. exp.	Up	Up	1.35519	0.0101787	0.188265	0.0847687	0.912741	0.950089	3.31607	0.00233806	0.0115324	1.99616	0.000403666	0.009319
L2HGDH	3	Down	Not diff. exp.	Down	Down	Down	-0.0811303	0.168773	0.469934	-1.77067	5.18596e-05	0.00118403	-1.20215	0.0161789	0.0452766	-1.07714	0.00564108	0.0418134
LAMA4	3	Up	Not diff. exp.	Up	Up	Up	0.274867	0.246635	0.537839	1.74499	0.000480749	0.00548138	2.0961	0.000603318	0.00456474	2.73607	0.000266776	0.00733879
LAMB3	3	Up	Up	Up	Not diff. exp.	Up	1.52699	0.000643194	0.0834398	3.7858	4.26769e-05	0.0010396	3.72627	0.0187909	0.0505273	3.3927	0.00691748	0.0476205
LAMC2	3	Up	Up	Up	Up	Not diff. exp.	1.66879	2.21519e-05	0.0427459	3.81309	3.57928e-05	0.000927543	3.48244	0.000443516	0.00374995	1.69611	0.128138	0.311929
LAMP3	3	Up	Not diff. exp.	Up	Up	Up	-0.0327289	0.773945	0.888733	3.43299	2.68794e-05	0.000774847	2.27129	0.00600752	0.022412	4.24781	0.000191964	0.00621939
LAPTM5	4	Up	Up	Up	Up	Up	1.66146	0.00423627	0.136422	2.49632	0.00272758	0.0189363	3.43459	6.0146e-05	0.00107842	2.74476	7.64514e-05	0.00380045
LAT2	3	Up	Not diff. exp.	Up	Up	Up	-0.013566	0.897558	0.952568	2.50746	4.17786e-05	0.0010254	3.38163	1.6392e-06	0.000157363	1.42865	0.000206539	0.00642823
LCP1	3	Up	Not diff. exp.	Up	Up	Up	0.469567	0.0180817	0.231736	2.36698	0.00639341	0.0345499	2.73196	0.00204014	0.0105298	2.24107	5.10266e-05	0.00316455
LCP2	3	Up	Not diff. exp.	Up	Up	Up	0.0563525	0.780021	0.891586	2.27569	0.000114247	0.0020357	2.23506	0.00171264	0.00932837	2.16155	0.000402142	0.00931454
LDB2	3	Down	Not diff. exp.	Down	Down	Down	-0.597695	0.000253662	0.0723999	-1.57744	0.000361157	0.00443325	-2.06977	6.82903e-06	0.000304812	-2.1595	0.00186919	0.0215574
LDHB	3	Down	Not diff. exp.	Down	Down	Down	-0.0267012	0.950484	0.977765	-2.04933	0.00655587	0.0351857	-2.58227	0.00253709	0.0122009	-1.21431	0.000725518	0.0124966
LGALS1	4	Up	Up	Up	Up	Up	1.67724	0.00010487	0.06967	2.07858	5.55705e-05	0.00124078	4.09283	3.90451e-05	0.000831423	2.34476	0.000279203	0.00759998
LGALS9	3	Up	Not diff. exp.	Up	Up	Up	0.506062	0.137499	0.440571	2.53984	6.93555e-05	0.00144857	3.08376	1.5579e-06	0.000154179	2.72534	2.59162e-06	0.000841259
LHFPL2	3	Up	Not diff. exp.	Up	Up	Up	0.101049	0.27236	0.560365	2.81578	1.42998e-05	0.000512705	2.40967	3.27662e-05	0.000749685	2.17501	6.21458e-05	0.00339245
LILRB4	3	Up	Not diff. exp.	Up	Up	Up	0.169313	0.186864	0.486858	3.59681	9.47044e-06	0.00039251	5.04616	3.60446e-07	7.28481e-05	1.26408	0.00622629	0.0444384
LIN7A	3	Down	Not diff. exp.	Down	Down	Down	-0.561654	0.0216091	0.245915	-2.50696	0.000136768	0.00229794	-2.50787	3.15163e-05	0.000730519	-1.56635	0.000752389	0.0128016
LINC00472	3	Down	Not diff. exp.	Down	Down	Down	-0.653936	0.00349292	0.131701	-1.99639	0.000337135	0.00421441	-2.74582	0.00134544	0.00786573	-2.4708	6.55207e-05	0.0035307
LINC00622	3	Down	Not diff. exp.	Down	Down	Down	-0.398112	0.066404	0.34749	-2.46693	0.00424378	0.0257712	-3.48959	0.00427106	0.0175254	-1.82735	0.00121345	0.0167344
LINC00645	3	Down	Not diff. exp.	Down	Down	Down	-0.336992	0.00235153	0.116512	-2.69161	0.00489856	0.0285879	-7.2157	0.000206163	0.00231031	-4.93941	1.4239e-06	0.000663284
LINC00900	3	Up	Not diff. exp.	Up	Up	Up	-0.133318	0.29086	0.573205	2.87222	0.00280729	0.0193179	2.59395	0.00229659	0.0113989	1.19332	0.000265508	0.00733843
LINC01094	3	Up	Not diff. exp.	Up	Up	Up	0.138896	0.268845	0.557473	3.45451	3.84017e-06	0.000217974	2.87758	7.65143e-05	0.00125116	1.29112	0.00182931	0.0212915
LINC01159	3	Down	Not diff. exp.	Down	Down	Down	-0.35236	0.00936184	0.182148	-2.38008	0.000968045	0.00904264	-4.98786	0.00693566	0.0248201	-2.64948	2.72913e-05	0.00241437
LMBRD1	3	Down	Not diff. exp.	Down	Down	Down	0.0631919	0.749734	0.875038	-1.42891	0.00178823	0.0139908	-1.47573	0.000430133	0.00368686	-1.09137	0.00304623	0.0284305
LMNB2	3	Up	Not diff. exp.	Up	Up	Up	0.127709	0.345473	0.616222	1.91221	0.000860218	0.00832852	2.66453	3.82016e-06	0.000231089	1.20725	0.00177994	0.0208803
LOXL2	3	Up	Not diff. exp.	Up	Up	Up	0.268698	0.0480377	0.314781	3.68699	2.27008e-07	3.87492e-05	4.87412	3.26227e-08	2.75621e-05	3.45339	1.11107e-05	0.00156212
LPAR2	3	Up	Not diff. exp.	Up	Up	Up	-0.0538937	0.685483	0.837895	1.78046	0.000254514	0.0035136	2.18354	2.2828e-05	0.000601253	1.20141	0.00157376	0.0192806
LPAR5	3	Up	Not diff. exp.	Up	Up	Up	0.174303	0.0539446	0.326074	2.32781	0.000116639	0.00206654	2.76911	7.62744e-06	0.000325438	2.14721	0.00456609	0.0364904
LPL	3	Down	Not diff. exp.	Down	Down	Down	-0.22282	0.109689	0.412262	-2.33412	0.000227921	0.00326179	-3.1288	0.00124719	0.00744913	-2.62741	0.000329005	0.00823968
LRP2	3	Down	Not diff. exp.	Down	Down	Down	-1.55882	0.0462531	0.311119	-7.38506	7.35925e-09	8.10659e-06	-6.76078	0.000554729	0.00431093	-5.60811	4.15501e-06	0.00101276
LRP8	3	Up	Not diff. exp.	Up	Up	Up	0.0708821	0.444937	0.684399	1.93598	0.000163537	0.00260465	2.24207	0.000107811	0.00155054	2.40724	0.000604016	0.0113612
LRRC19	3	Down	Not diff. exp.	Down	Down	Down	-0.447907	0.000299405	0.0739693	-4.10891	3.15778e-07	4.62017e-05	-7.95069	0.000517921	0.00413476	-3.92596	2.94747e-05	0.00252171
LRRC2	3	Down	Not diff. exp.	Down	Down	Down	-0.426409	0.000842559	0.0868782	-3.00934	0.000125326	0.00215292	-3.7968	1.84751e-05	0.000524865	-1.71826	0.00365825	0.0319918
LRRC8E	3	Up	Not diff. exp.	Up	Up	Up	-0.118446	0.426734	0.671772	2.0746	3.47348e-05	0.000909125	2.04247	8.04275e-05	0.00129511	1.44175	0.000169264	0.00582613
LTBP2	3	Up	Not diff. exp.	Up	Up	Up	0.686854	0.000836268	0.0868782	1.15	0.00351227	0.0225805	2.16655	0.0036549	0.0157961	1.09869	0.00174351	0.0205785
LY86	3	Up	Not diff. exp.	Up	Up	Up	-0.0113705	0.891675	0.949855	2.43945	0.000798883	0.00788374	3.11463	0.000450504	0.00379684	1.72658	0.00023068	0.00682983
LY96	3	Up	Not diff. exp.	Up	Up	Up	0.373576	0.131949	0.436071	1.94333	0.00349541	0.0225213	1.90867	0.00194648	0.0101887	3.6241	0.000525001	0.0106683
LYG1	3	Down	Not diff. exp.	Down	Down	Down	-0.395664	0.00896831	0.17797	-2.47497	6.55934e-05	0.00139074	-3.63084	0.00242835	0.0118311	-1.96947	0.00448011	0.0359678
LYN	3	Up	Not diff. exp.	Up	Up	Up	0.482782	0.00708273	0.165359	1.8677	0.00112892	0.0100845	1.91103	0.000376242	0.00340282	2.56177	0.000100525	0.00438091
LYRM7	3	Down	Not diff. exp.	Down	Down	Down	-0.0172199	0.945327	0.975657	-1.15452	0.00176295	0.0138658	-1.5465	0.000279499	0.00281331	-1.46115	0.00053042	0.0106807
LYRM9	3	Down	Not diff. exp.	Down	Down	Down	-0.150189	0.0348271	0.285331	-1.8314	0.00294395	0.0199849	-1.03075	0.0153671	0.0435383	-1.86779	0.000544731	0.0107927
LZTS3	3	Down	Not diff. exp.	Down	Down	Down	-0.404918	0.0166803	0.226531	-1.72674	3.02748e-05	0.000832151	-2.11956	0.000131448	0.00175163	-1.27094	0.00228265	0.0241906
MAD2L1	3	Up	Not diff. exp.	Up	Up	Up	0.320735	0.00538968	0.148672	2.75448	6.05705e-05	0.00131867	2.77851	7.22329e-06	0.000315198	2.78348	0.00281356	0.0270846
MAGI1	3	Down	Not diff. exp.	Down	Down	Down	-0.296796	0.0510898	0.320433	-1.77652	9.01825e-05	0.00172851	-2.14578	5.29324e-07	8.24029e-05	-2.02194	0.000164923	0.00578112
MAGI2-AS3	3	Down	Not diff. exp.	Down	Down	Down	-0.37585	0.000735334	0.0854613	-2.28441	0.000166427	0.00263288	-1.91189	0.000123615	0.00168638	-2.23201	0.000678638	0.0121165
MAGI3	3	Down	Not diff. exp.	Down	Down	Down	-0.275903	0.00215536	0.114526	-1.45105	0.000362524	0.00444772	-1.85524	1.61228e-05	0.000494254	-1.36574	0.00173161	0.0205068
MAL	4	Down	Down	Down	Down	Down	-1.05318	0.017174	0.227689	-3.66354	0.000290352	0.00382374	-4.01236	1.7466e-05	0.000511329	-5.37685	2.38298e-05	0.00220173
MAN1A1	3	Down	Not diff. exp.	Down	Down	Down	-0.275338	0.194931	0.494156	-1.73569	0.00181911	0.01415	-1.23047	4.8886e-05	0.000955399	-1.26665	0.000266446	0.00733879
MAOA	3	Down	Not diff. exp.	Down	Down	Down	-0.40258	0.340863	0.612702	-2.304	0.000471969	0.00541881	-3.06603	0.000244992	0.00259035	-1.55274	7.11133e-05	0.00367162
MAOB	3	Down	Not diff. exp.	Down	Down	Down	-0.761959	8.49905e-05	0.0646853	-3.32484	9.94152e-08	2.31864e-05	-3.49451	0.000987644	0.00641982	-3.30791	1.22106e-05	0.00160981
MAP4K4	3	Up	Not diff. exp.	Up	Up	Up	0.618355	0.00125654	0.0967965	1.1995	0.0108825	0.0498151	1.3093	3.91809e-05	0.000832824	1.08156	0.000659771	0.0119328
MARC2	3	Down	Not diff. exp.	Down	Down	Down	-0.637913	0.000153243	0.06967	-3.08344	3.24614e-06	0.000193096	-3.69129	0.000450395	0.00379684	-2.24399	0.00226876	0.0241114
MARCKS	4	Up	Up	Up	Up	Up	1.60673	0.000322883	0.0739693	1.41996	0.00871956	0.042596	2.60589	6.19097e-05	0.00109807	1.77553	5.04398e-05	0.00315929
MARCKSL1	3	Up	Not diff. exp.	Up	Up	Up	-0.153526	0.267413	0.556035	1.47085	0.00148851	0.0122737	2.58124	1.10544e-05	0.000401726	2.77692	0.000173522	0.00590481
MCCC1	3	Down	Not diff. exp.	Down	Down	Down	-0.0344561	0.769075	0.88677	-1.19846	0.00190856	0.0146491	-1.55561	0.000119501	0.00166024	-1.33627	0.00229916	0.0242918
MCCC2	3	Down	Not diff. exp.	Down	Down	Down	-0.0761631	0.382226	0.643057	-1.45091	0.00111177	0.00996535	-1.19674	0.00925942	0.0304506	-1.21026	0.000255176	0.00721344
MCM2	3	Up	Not diff. exp.	Up	Up	Up	0.188375	0.129082	0.434516	1.89053	0.000228781	0.0032633	3.74762	6.35329e-06	0.000293935	1.63896	0.000391417	0.00913684
MCM5	3	Up	Not diff. exp.	Up	Up	Up	0.06187	0.671362	0.829609	1.35607	0.00149355	0.0123029	2.78189	8.22719e-05	0.0013127	1.55761	5.16552e-05	0.00317752
MDK	3	Up	Not diff. exp.	Up	Up	Up	-0.0974445	0.533587	0.744828	3.22986	1.10034e-06	0.000100779	3.06076	1.47974e-05	0.000475554	3.59151	6.08422e-07	0.000563199
MEIS2	3	Down	Not diff. exp.	Down	Down	Down	-0.313302	0.0443562	0.30764	-1.45116	0.00303791	0.0204227	-1.21287	0.000224197	0.00244347	-1.50731	0.00033418	0.00831957
MELK	3	Up	Not diff. exp.	Up	Up	Up	0.201433	0.0567516	0.33113	4.46346	1.98618e-06	0.000144403	5.64996	6.18491e-07	8.84338e-05	2.56788	0.000936765	0.0143583
METTL7A	3	Down	Not diff. exp.	Down	Down	Down	-0.69541	0.000649079	0.0834398	-2.98494	7.58624e-07	8.1228e-05	-2.98197	8.1971e-05	0.00130972	-2.15502	0.000562983	0.010945
MFAP2	3	Up	Not diff. exp.	Up	Up	Up	0.0841921	0.409733	0.661757	2.16951	0.00143796	0.0120572	3.73984	0.00140719	0.00813999	3.24517	6.14662e-05	0.00337292
MFAP3L	3	Down	Not diff. exp.	Down	Down	Down	-0.230535	0.0749525	0.362939	-2.62267	3.23503e-06	0.000192923	-2.78834	2.38581e-07	6.10768e-05	-2.39229	0.00570763	0.0421874
MICAL2	3	Up	Not diff. exp.	Up	Up	Up	0.541239	0.000794135	0.0867674	2.2339	0.000125356	0.00215292	1.77576	0.00700415	0.0249676	1.69595	0.00171362	0.0203864
MICALL1	3	Up	Not diff. exp.	Up	Up	Up	0.261975	0.0337694	0.283609	1.0599	0.00433251	0.0261549	2.43891	0.0131657	0.0391369	1.21836	0.00537939	0.0405184
MICALL2	3	Up	Not diff. exp.	Up	Up	Up	-0.257218	0.152927	0.454969	1.79778	0.000168559	0.00264953	2.21408	0.000349832	0.00325793	1.74349	7.55032e-05	0.00377732
MIOX	3	Down	Not diff. exp.	Down	Down	Down	-0.747864	0.0081295	0.172282	-7.87003	1.48398e-10	3.49566e-06	-6.86396	0.00438524	0.0178257	-6.70646	2.60717e-07	0.0004705
MITF	3	Down	Not diff. exp.	Down	Down	Down	-0.30996	0.22935	0.52312	-1.17017	0.00297785	0.0201281	-1.23845	0.00437579	0.0177971	-2.10668	0.0013367	0.0176559
MKI67	3	Up	Not diff. exp.	Up	Up	Up	0.549709	0.0392231	0.295383	4.22937	1.23575e-06	0.000108617	4.83805	6.75082e-05	0.00115133	2.45631	8.21302e-05	0.00391276
MLKL	3	Up	Not diff. exp.	Up	Up	Up	-0.158769	0.188416	0.488184	1.32715	0.00102995	0.0094677	1.30463	0.00766947	0.0266523	1.32884	0.000421145	0.00949252
MLLT11	3	Up	Not diff. exp.	Up	Up	Up	0.215653	0.0846273	0.380323	1.88753	0.000282805	0.0037541	2.02818	0.00071129	0.00510852	4.12188	7.58237e-05	0.00378432
MMP12	3	Up	Not diff. exp.	Up	Up	Up	0.795394	0.123589	0.428398	4.55948	4.11264e-05	0.00101549	6.56667	9.00068e-09	1.68582e-05	7.13945	1.38822e-07	0.000323333
MMP14	3	Up	Up	Up	Up	Not diff. exp.	1.73945	5.9394e-05	0.0646853	1.53821	0.00234432	0.0169812	3.32757	0.000821879	0.00565171	0.848062	0.00497553	0.0385984
MNDA	3	Up	Not diff. exp.	Up	Up	Up	0.0111983	0.924919	0.966371	2.28252	0.000302144	0.00392826	2.46094	0.00556038	0.0211964	2.43057	1.18721e-05	0.00159113
MOB1B	3	Down	Not diff. exp.	Down	Down	Down	-0.183053	0.0673517	0.348181	-1.47254	0.000756122	0.00761403	-1.48987	0.000240369	0.00256156	-1.24443	0.000706073	0.0123289
MOCS2	3	Down	Not diff. exp.	Down	Down	Down	-0.126812	0.161728	0.463073	-1.82407	5.02124e-05	0.00115362	-1.647	0.000695488	0.00503901	-2.26409	0.00423675	0.034746
MOGAT1	3	Down	Not diff. exp.	Down	Down	Down	-0.147396	0.178266	0.479815	-3.06101	0.00699796	0.0366238	-4.85752	0.0039904	0.0167374	-1.60947	0.000638346	0.011748
MPC1	3	Down	Not diff. exp.	Down	Down	Down	-0.541338	0.00123987	0.0966386	-2.61231	8.96707e-06	0.000379907	-2.71991	1.69258e-05	0.000506455	-2.44929	1.73027e-05	0.00185999
MPP5	3	Down	Not diff. exp.	Down	Down	Down	-0.0528641	0.678558	0.833406	-1.55544	0.000686349	0.00712381	-1.63381	0.000507268	0.0040854	-1.44325	0.00164896	0.0199455
MPP7	3	Down	Not diff. exp.	Down	Down	Down	0.0950587	0.631077	0.806096	-1.29948	0.000798775	0.00788374	-3.32416	2.84548e-07	6.50299e-05	-1.76037	5.76621e-05	0.00328455
MPPED2	3	Down	Not diff. exp.	Down	Down	Down	-0.286677	0.0198861	0.237613	-3.01436	0.00147511	0.0122168	-6.24595	5.07412e-06	0.000269995	-1.28267	0.00180701	0.0211022
MPZL1	3	Up	Not diff. exp.	Up	Up	Up	0.393265	0.00877621	0.176048	1.29228	0.0039735	0.0247472	1.80479	4.30155e-06	0.000244025	1.07364	0.00148628	0.0186746
MST1	3	Down	Not diff. exp.	Down	Down	Down	-0.567351	0.000814578	0.0867674	-2.46845	6.69902e-05	0.00141273	-1.5939	0.0171594	0.047257	-2.27961	0.000229112	0.00682983
MST1L	3	Down	Not diff. exp.	Down	Down	Down	-0.483605	0.172124	0.4727	-2.82259	0.00012535	0.00215292	-5.85364	0.000414508	0.00361479	-2.78442	0.000167384	0.00579209
MT1G	4	Down	Down	Down	Down	Down	-2.47165	0.0109889	0.194102	-6.12583	1.13677e-08	8.40322e-06	-3.58666	0.00738251	0.0259763	-2.99784	0.000119247	0.00478449
MT1H	3	Down	Not diff. exp.	Down	Down	Down	-1.60167	0.0417122	0.300817	-5.88389	1.43504e-08	9.38997e-06	-5.10951	0.0064872	0.0236683	-2.52765	0.00145313	0.0184731
MTFR2	3	Up	Not diff. exp.	Up	Up	Up	0.0300208	0.743448	0.871414	2.48811	0.000593637	0.00641454	2.13162	0.000666354	0.00489254	3.09317	0.00532078	0.0402505
MTHFD1L	3	Up	Not diff. exp.	Up	Up	Up	0.314231	0.0050448	0.144248	1.51946	0.00045388	0.00527719	2.10104	4.08485e-05	0.000851702	1.48583	0.00042977	0.00960236
MTHFD2	4	Up	Up	Up	Up	Up	1.05271	0.000484663	0.0793774	2.1745	0.000367245	0.00448694	2.30125	4.79093e-05	0.00094587	3.23858	0.000287875	0.00769362
MTR	3	Down	Not diff. exp.	Down	Down	Down	-0.627053	0.0488599	0.316734	-1.13678	0.00547192	0.0309179	-1.18417	9.45932e-05	0.00142647	-1.52722	0.00126962	0.0170601
MTURN	3	Down	Not diff. exp.	Down	Down	Down	-0.576915	0.00581018	0.154334	-2.5879	1.09839e-05	0.000426255	-3.02652	3.19705e-06	0.000212277	-3.95903	1.42176e-05	0.00172111
MUC15	3	Down	Not diff. exp.	Down	Down	Down	-0.652266	0.00313313	0.128082	-3.68736	0.000447917	0.00521301	-7.63596	0.00125521	0.00747286	-4.10878	0.000680749	0.0121187
MX2	3	Up	Not diff. exp.	Up	Up	Up	-0.0589482	0.555458	0.759222	2.16022	0.000727617	0.00741659	2.02716	0.000154635	0.00194157	2.83378	0.00228873	0.024227
MYH10	3	Down	Not diff. exp.	Down	Down	Down	0.0825793	0.81234	0.909642	-1.19043	0.0084943	0.0418427	-1.7164	7.83783e-05	0.00127441	-1.25244	0.000874135	0.013871
MYO1F	3	Up	Not diff. exp.	Up	Up	Up	-0.152831	0.546773	0.75368	2.04353	0.000907483	0.00864358	2.67926	0.000286224	0.00284631	1.0839	0.00742487	0.0497889
MYO9A	3	Down	Not diff. exp.	Down	Down	Down	-0.338793	0.358868	0.625475	-1.41148	0.00136818	0.011614	-1.74517	0.000174742	0.00208498	-2.07968	0.00235867	0.0246965
MYOF	3	Up	Up	Not diff. exp.	Up	Up	1.47397	0.000347657	0.0739693	1.39806	0.0123959	0.0543821	2.27365	7.90221e-05	0.00127856	1.95241	0.00102831	0.0151161
MYOM3	3	Down	Not diff. exp.	Down	Down	Down	-0.399343	0.0200199	0.238219	-3.20335	4.56149e-06	0.000242552	-4.63796	0.00868171	0.0291244	-1.69153	0.000441353	0.00972201
MYRIP	3	Down	Not diff. exp.	Down	Down	Down	-0.248554	0.0503542	0.319445	-1.97909	0.00214587	0.0159107	-5.48554	0.000410164	0.00359977	-1.28044	0.000243665	0.00706191
NANS	3	Up	Not diff. exp.	Up	Up	Up	0.133857	0.064096	0.344253	1.11281	0.00612092	0.033407	2.12929	1.82067e-06	0.000164659	1.26506	0.00589058	0.0430667
NAT8	3	Down	Not diff. exp.	Down	Down	Down	-1.31261	0.0312748	0.278994	-7.85708	6.84783e-10	8.06537e-06	-8.29518	0.00888162	0.0295787	-7.49471	1.08756e-06	0.000637892
NAV1	3	Up	Not diff. exp.	Up	Up	Up	0.430498	0.0125007	0.204217	1.73598	3.75922e-05	0.000956287	2.12594	4.71331e-05	0.000936969	1.10414	0.00576983	0.0424679
NCAPG	3	Up	Not diff. exp.	Up	Up	Up	0.231577	0.083547	0.378824	3.37443	1.07805e-05	0.000426147	4.30394	0.000133521	0.00177106	1.70226	0.0029409	0.0277734
NCAPG2	3	Up	Not diff. exp.	Up	Up	Up	0.152631	0.0479507	0.31445	1.37003	0.00323766	0.0213639	1.43457	0.00102451	0.0065767	1.24255	0.00372224	0.0322954
NCAPH	3	Up	Not diff. exp.	Up	Up	Up	0.167419	0.123545	0.428398	3.97146	1.84109e-06	0.000139002	4.32234	1.91593e-06	0.000166995	1.83645	0.000690905	0.0122114
NCF2	3	Up	Not diff. exp.	Up	Up	Up	0.190519	0.1738	0.474811	2.61733	5.41509e-05	0.00122299	3.18808	0.000100518	0.00148265	3.61631	2.16068e-05	0.00210797
NCF4	3	Up	Not diff. exp.	Up	Up	Up	-0.0114413	0.901332	0.954484	1.89325	0.00060449	0.00650199	3.32036	0.00015383	0.0019358	1.27192	0.000668337	0.0120263
NCR3LG1	3	Down	Not diff. exp.	Down	Down	Down	-0.255431	0.0414018	0.300099	-1.2943	0.00374282	0.0236687	-2.11548	0.0011223	0.00696599	-1.2811	0.00102937	0.0151209
NDC80	3	Up	Not diff. exp.	Up	Up	Up	0.150958	0.183366	0.48423	3.01315	1.19305e-05	0.000452551	3.3128	0.000194845	0.00223345	2.82481	1.50877e-05	0.00175661
NDNF	3	Down	Not diff. exp.	Down	Down	Down	-0.39836	0.00269599	0.123576	-5.51783	2.12654e-07	3.6833e-05	-3.88129	0.000903193	0.00603526	-2.28899	0.00506072	0.039001
NDRG2	3	Down	Not diff. exp.	Down	Down	Down	-0.696493	9.84882e-05	0.06967	-2.685	5.6665e-06	0.000277505	-2.74107	5.34066e-05	0.00100203	-1.16809	0.000264436	0.00732248
NDUFA5	3	Down	Not diff. exp.	Down	Down	Down	-0.0287901	0.749274	0.875038	-1.47356	0.0004968	0.00561277	-1.8548	0.000169028	0.00204861	-1.69882	7.16866e-05	0.00368307
NEBL	3	Down	Not diff. exp.	Down	Down	Down	-0.115706	0.274188	0.561816	-2.28846	7.78122e-05	0.00157609	-2.04407	0.000576763	0.00441764	-2.57171	1.17177e-05	0.00158515
NEGR1	3	Down	Not diff. exp.	Down	Down	Down	-0.282795	0.00997609	0.187066	-3.05978	1.31545e-05	0.000484077	-2.57042	8.07911e-05	0.00129807	-1.33712	0.00038624	0.00907664
NELL1	3	Down	Not diff. exp.	Down	Down	Down	-0.31641	0.00657165	0.161803	-4.70247	0.00170671	0.0135474	-6.23073	0.00279996	0.0131253	-3.7505	4.54937e-05	0.00305919
NES	3	Down	Not diff. exp.	Down	Down	Down	-0.63229	0.00101852	0.0896119	-2.04375	1.92954e-05	0.000615885	-1.48944	0.000351008	0.00326003	-1.99875	0.000102477	0.00441555
NIPAL4	3	Up	Not diff. exp.	Up	Up	Up	-0.207303	0.113072	0.417143	4.31291	1.97483e-05	0.000626097	3.26155	0.00642356	0.0234919	1.23858	0.000550579	0.0108646
NLRC5	3	Up	Not diff. exp.	Up	Up	Up	-0.0717961	0.517112	0.734776	1.77512	5.38855e-05	0.00121933	2.55686	1.92974e-05	0.000544202	1.3764	0.00292932	0.0276971
NME5	3	Down	Not diff. exp.	Down	Down	Down	-0.128928	0.311885	0.589308	-1.94442	0.000187745	0.00285879	-2.86282	0.00429558	0.0175916	-2.28223	0.000191861	0.00621939
NMI	3	Up	Not diff. exp.	Up	Up	Up	0.19158	0.0543814	0.327474	1.76362	0.000343517	0.00427013	1.92938	6.42166e-05	0.00112002	2.03321	0.000333715	0.00831789
NNMT	3	Up	Not diff. exp.	Up	Up	Up	-0.0121103	0.954332	0.979328	3.1066	0.000193426	0.00292047	4.13591	0.000163925	0.00201852	3.6414	0.000207752	0.00643264
NOSTRIN	3	Down	Not diff. exp.	Down	Down	Down	-0.346232	0.00596856	0.156641	-2.8145	1.35399e-06	0.000114728	-3.97382	2.1644e-05	0.000582411	-2.41419	0.000156751	0.00559764
NOVA1	3	Down	Not diff. exp.	Down	Down	Down	-0.302278	0.00189176	0.110993	-1.51163	0.00137076	0.0116317	-3.39746	0.000947023	0.00624125	-1.47486	0.00485191	0.0379216
NPHS2	3	Down	Not diff. exp.	Down	Down	Down	-1.07394	0.0268018	0.265555	-6.78331	5.41586e-07	6.52682e-05	-6.59214	0.000290791	0.00287669	-4.69233	5.36294e-05	0.00321458
NPR1	3	Down	Not diff. exp.	Down	Down	Down	-0.487374	0.00204146	0.112925	-3.16767	2.44896e-06	0.000161305	-3.0005	1.67965e-07	5.12355e-05	-1.63329	0.000133193	0.00502157
NPR3	3	Down	Not diff. exp.	Down	Down	Down	-0.125297	0.507397	0.728306	-4.34602	8.94287e-07	8.96503e-05	-4.92836	6.64327e-05	0.0011431	-2.51701	0.00366975	0.0320655
NPTX2	3	Up	Not diff. exp.	Up	Up	Up	-0.0877811	0.69792	0.845507	4.75879	3.54738e-05	0.000923023	3.82254	0.00109931	0.00687617	4.13129	0.00441446	0.0357356
NPY1R	3	Down	Not diff. exp.	Down	Down	Down	-0.737872	0.000626509	0.0832214	-2.18363	0.00604594	0.0331237	-2.55614	0.0015119	0.00856297	-4.9292	3.29675e-07	0.0004705
NR0B2	3	Down	Not diff. exp.	Down	Down	Down	-0.139383	0.41088	0.662328	-3.9649	0.000117969	0.00208052	-6.36872	5.23436e-05	0.00099369	-1.54291	0.000648215	0.0118336
NR2F2-AS1	3	Down	Not diff. exp.	Down	Down	Down	-0.5402	0.0101095	0.188101	-1.27221	0.00478605	0.0281218	-1.80954	0.000328163	0.00312033	-1.27939	0.000342845	0.00844327
NR3C2	3	Down	Not diff. exp.	Down	Down	Down	-0.499817	0.000346033	0.0739693	-3.48897	3.55805e-07	4.97143e-05	-2.79385	5.07216e-06	0.000269995	-3.31672	0.00180227	0.0210703
NR4A1	3	Down	Down	Down	Not diff. exp.	Down	-1.29643	0.000625768	0.0832214	-2.81089	7.92677e-05	0.00159353	-0.551289	0.432355	0.536803	-2.51762	0.00228515	0.0242048
NRK	3	Down	Not diff. exp.	Down	Down	Down	-0.335859	0.00327423	0.129157	-3.59371	0.000331368	0.00418312	-6.69608	0.000690067	0.00500765	-3.70652	9.19904e-07	0.000637892
NTM	3	Up	Not diff. exp.	Up	Up	Up	0.0904107	0.345822	0.616239	3.37885	2.99945e-05	0.000829955	2.37358	0.00843948	0.028553	3.04915	0.000304312	0.00790759
NTRK2	3	Down	Not diff. exp.	Down	Down	Down	-0.261815	0.00281673	0.125062	-2.33523	0.000242285	0.00339516	-4.5966	9.67535e-08	3.87182e-05	-4.21635	0.000106506	0.00448759
NUDT1	3	Up	Not diff. exp.	Up	Up	Up	-0.137213	0.274225	0.561825	1.95251	0.000352397	0.00435523	3.15856	0.000125644	0.0017023	1.23859	0.00278012	0.0269926
NUDT12	3	Down	Not diff. exp.	Down	Down	Down	-0.00647642	0.929168	0.968504	-2.16757	6.39536e-05	0.00136829	-2.77122	0.000245432	0.00259035	-2.3264	0.000201938	0.00636391
NUDT16	3	Down	Not diff. exp.	Down	Down	Down	-0.306989	0.0519856	0.321545	-1.22879	0.00163663	0.0131619	-1.16102	0.0103838	0.0329717	-1.22593	0.00063923	0.011754
NUSAP1	3	Up	Not diff. exp.	Up	Up	Up	0.363052	0.0519178	0.321474	2.1119	4.18326e-05	0.0010254	3.09997	4.91805e-06	0.000264747	3.03374	0.00211062	0.0230551
OAS2	3	Up	Not diff. exp.	Up	Up	Up	0.281907	0.239591	0.531769	2.20153	0.00101724	0.00937434	2.67803	7.63179e-05	0.00124973	2.65409	0.00136219	0.0178094
OAS3	3	Up	Not diff. exp.	Up	Up	Up	0.367147	0.0993371	0.399328	1.7428	0.00780494	0.0393297	3.12046	1.4404e-05	0.000469889	2.52671	7.87655e-05	0.00380045
OGDHL	3	Down	Not diff. exp.	Down	Down	Down	-0.882052	0.000381719	0.0748314	-5.44559	3.15693e-07	4.62017e-05	-6.91436	4.42525e-06	0.00024747	-3.84233	0.000906739	0.0141136
OLFML2B	3	Up	Not diff. exp.	Up	Up	Up	0.701699	0.00284765	0.125062	2.40346	0.000470957	0.00541428	3.42258	0.000367123	0.00335656	2.1437	1.11806e-05	0.00156212
OLR1	3	Up	Up	Up	Up	Not diff. exp.	1.1368	2.31264e-05	0.0427459	1.62479	0.00192116	0.0147123	2.89053	0.00131683	0.0077437	1.21396	0.0356512	0.137603
ORC6	3	Up	Not diff. exp.	Up	Up	Up	0.0664979	0.63048	0.805716	2.29269	0.000327601	0.004166	2.75667	1.80458e-06	0.000164659	1.67281	0.00570723	0.0421874
OXCT1	3	Down	Not diff. exp.	Down	Down	Down	-0.354238	0.000588339	0.0822339	-1.94769	2.39867e-05	0.000716102	-1.83983	0.00131365	0.00772892	-3.09536	6.00776e-05	0.0033376
P2RX7	3	Up	Not diff. exp.	Up	Up	Up	0.0162123	0.862126	0.935947	2.08021	7.35951e-05	0.0015194	1.81435	0.0106516	0.0335767	2.70245	1.79111e-05	0.00191558
PACRG	3	Down	Not diff. exp.	Down	Down	Down	-0.339043	0.0021728	0.115078	-3.07207	0.000298635	0.003893	-4.19176	6.07111e-05	0.00108433	-1.20946	0.000643116	0.0117944
PAH	4	Down	Down	Down	Down	Down	-1.61932	0.0121404	0.201464	-7.23001	2.29415e-07	3.88785e-05	-10.7121	0.00671618	0.0242342	-7.12763	2.14951e-06	0.00077013
PAIP2B	3	Down	Not diff. exp.	Down	Down	Down	-0.4018	0.0804249	0.37387	-2.56285	0.000288211	0.00380341	-3.14259	0.000130247	0.00174013	-1.52084	0.003078	0.0286404
PALM	3	Down	Not diff. exp.	Down	Down	Down	-0.206354	0.121534	0.426431	-1.48705	0.00833332	0.0412741	-2.09391	0.00528164	0.0203903	-1.67529	0.000994789	0.014863
PANK1	3	Down	Not diff. exp.	Down	Down	Down	-0.22776	0.0110937	0.19498	-2.96189	1.80452e-06	0.000136679	-3.66089	0.000434542	0.00370672	-3.47883	5.33499e-05	0.00321458
PAQR5	3	Down	Not diff. exp.	Down	Down	Down	-0.639088	0.0241376	0.254021	-2.83473	2.24873e-06	0.000154926	-4.0992	3.39988e-05	0.000761996	-4.78475	4.51707e-06	0.00105208
PARD6B	3	Down	Not diff. exp.	Down	Down	Down	-0.0847661	0.593077	0.784236	-1.29087	0.00183235	0.0141983	-1.67544	2.18263e-05	0.000582411	-3.23698	9.13277e-05	0.00414504
PAX2	3	Down	Not diff. exp.	Down	Down	Down	-0.682808	0.00039044	0.0759655	-3.6785	4.89861e-06	0.000250852	-6.71443	1.91956e-09	1.46171e-05	-3.46465	0.000327616	0.00822453
PAX8	3	Down	Not diff. exp.	Down	Down	Down	-0.73051	0.134698	0.438824	-1.57063	0.00429889	0.0260187	-2.04432	0.00349767	0.0153206	-2.37816	4.67928e-05	0.00306385
PBK	3	Up	Not diff. exp.	Up	Up	Up	0.172284	0.284299	0.568617	3.27434	9.00228e-05	0.00172686	4.48123	6.10528e-05	0.0010879	2.24648	0.000227751	0.00681044
PBLD	3	Down	Not diff. exp.	Down	Down	Down	-0.726121	0.00408618	0.136009	-4.19748	6.23497e-08	1.76953e-05	-4.68879	0.000424756	0.00366297	-5.44276	7.82538e-05	0.00380045
PCBD2	3	Down	Not diff. exp.	Down	Down	Down	-0.153801	0.0447029	0.308718	-1.4028	0.000912169	0.00866065	-1.25667	0.000438906	0.00372787	-1.40672	0.000804909	0.013275
PCCA	3	Down	Not diff. exp.	Down	Down	Down	-0.162878	0.222282	0.517675	-2.21783	1.84713e-05	0.000603541	-2.10847	5.24016e-05	0.00099369	-3.08306	1.68661e-05	0.00182334
PCED1B	3	Up	Not diff. exp.	Up	Up	Up	0.271081	0.00794296	0.171367	1.57732	0.000857042	0.00830308	2.06338	4.80298e-06	0.000260992	1.478	0.00517029	0.0395472
PCK1	4	Down	Down	Down	Down	Down	-1.82066	0.000437417	0.0787621	-7.78939	4.49387e-09	8.10659e-06	-6.49658	0.00514477	0.0200229	-8.1477	1.4953e-08	0.000112116
PDE1A	3	Down	Not diff. exp.	Down	Down	Down	-0.614374	0.00664863	0.163077	-2.4142	1.39746e-05	0.000502592	-2.74729	0.00215755	0.0109469	-2.54542	0.00128581	0.0172224
PDE2A	3	Down	Not diff. exp.	Down	Down	Down	-0.376338	0.000550353	0.0816682	-1.49887	0.00100102	0.00927248	-1.75248	0.000172718	0.00207912	-1.85126	0.000233372	0.00686547
PDE8B	3	Down	Not diff. exp.	Down	Down	Down	-0.427525	0.00618441	0.159235	-1.70962	0.00208074	0.0155649	-4.61816	0.000607398	0.00458233	-1.62462	0.000223755	0.00675787
PDHA1	3	Down	Not diff. exp.	Down	Down	Down	-0.17796	0.298287	0.578577	-1.56129	0.000569624	0.00622071	-1.41517	4.51584e-05	0.000907898	-1.16693	0.00125906	0.0169508
PDLIM7	3	Up	Not diff. exp.	Up	Up	Up	0.120793	0.286162	0.569532	1.54641	0.000271827	0.00366523	2.20048	0.000218095	0.0023951	1.16466	0.00649541	0.0456902
PDZK1	3	Down	Not diff. exp.	Down	Down	Down	-0.637914	0.185778	0.485543	-4.58293	7.54479e-06	0.000335964	-7.28599	6.3879e-05	0.00111667	-6.73169	3.75182e-06	0.000947538
PER3	3	Down	Not diff. exp.	Down	Down	Down	-0.217929	0.0530586	0.324279	-1.38677	0.00051535	0.00576428	-1.83668	0.000368753	0.00336346	-1.44076	0.00123653	0.0168248
PERP	4	Up	Up	Up	Up	Up	1.35837	0.000645151	0.0834398	1.89108	0.000910217	0.00865532	2.17926	0.000736495	0.00522279	2.29832	3.15815e-05	0.00257914
PEX3	3	Down	Not diff. exp.	Down	Down	Down	-0.0221767	0.767955	0.886278	-1.00259	0.00586844	0.0324195	-1.1561	0.00288586	0.0134134	-2.03519	8.84729e-05	0.00404136
PFKFB2	3	Down	Not diff. exp.	Down	Down	Down	-0.0724025	0.512833	0.731484	-1.81396	0.000160859	0.00258225	-2.00388	0.00250265	0.0120807	-1.72499	0.000338398	0.00837484
PGM5	3	Down	Not diff. exp.	Down	Down	Down	-0.632107	0.000140875	0.06967	-2.41896	8.38811e-05	0.00164659	-3.26365	1.68151e-05	0.000504452	-2.73861	2.37797e-05	0.00220173
PHLDA3	3	Up	Not diff. exp.	Up	Up	Up	-0.238173	0.217087	0.512738	2.25565	2.9101e-05	0.000811177	3.14235	0.000113918	0.00160665	1.25339	0.00372937	0.0323171
PHYH	3	Down	Not diff. exp.	Down	Down	Down	-0.316076	0.193599	0.492989	-2.58558	1.6943e-06	0.000131542	-2.41269	0.0126524	0.0380181	-2.02587	0.000873192	0.013871
PHYHD1	3	Down	Not diff. exp.	Down	Down	Down	-0.280547	0.00675735	0.163844	-2.45598	7.52544e-05	0.00154281	-1.53283	0.00039216	0.00349801	-2.60671	8.53825e-05	0.00394226
PHYHIPL	3	Down	Not diff. exp.	Down	Down	Down	-0.177003	0.0357391	0.287834	-4.15403	5.94125e-06	0.000287376	-8.11497	5.90574e-05	0.00106711	-2.82357	1.27566e-05	0.00162633
PIK3C2G	3	Down	Not diff. exp.	Down	Down	Down	-0.289597	0.000847261	0.0868782	-4.17756	3.0054e-05	0.000829955	-6.46194	0.00010793	0.00155129	-1.66711	4.71139e-05	0.00306385
PIK3R5	3	Up	Not diff. exp.	Up	Up	Up	-0.0877527	0.476399	0.705694	2.14648	7.4674e-05	0.00153492	2.52464	0.000374382	0.00339374	1.03066	0.000992993	0.0148467
PIP5K1B	3	Down	Not diff. exp.	Down	Down	Down	-0.223818	0.00725218	0.165928	-2.38055	0.000898726	0.00859967	-2.46527	1.27677e-05	0.000437137	-1.82068	7.10883e-05	0.00367162
PKHD1	3	Down	Down	Down	Down	Not diff. exp.	-1.32041	0.0131677	0.207012	-3.40072	3.83075e-06	0.000217964	-4.18472	0.000491431	0.00400886	-3.15368	0.011651	0.0664712
PKP3	3	Up	Not diff. exp.	Up	Up	Up	0.514856	0.0120387	0.201464	4.2967	0.000101593	0.00188144	5.48357	0.000125626	0.0017023	1.50763	0.00279763	0.0270323
PKP4	3	Down	Not diff. exp.	Down	Down	Down	-0.275519	0.261196	0.55027	-1.67987	0.000369135	0.00449837	-1.55153	1.10989e-05	0.000402073	-2.15532	1.27236e-05	0.00162633
PLA2R1	3	Down	Not diff. exp.	Down	Down	Down	-0.471526	0.0441113	0.306846	-2.74598	2.55326e-06	0.000164483	-1.8944	0.000419261	0.00363423	-1.81685	0.00520361	0.0396648
PLAUR	3	Up	Not diff. exp.	Up	Up	Up	0.575811	0.0127002	0.20462	3.53063	1.69603e-06	0.000131542	3.85492	9.8193e-05	0.00146337	2.34707	0.000234832	0.00686547
PLCD4	3	Down	Not diff. exp.	Down	Down	Down	-0.107357	0.158215	0.460321	-1.42547	0.0062081	0.033781	-3.1259	0.000919764	0.00611085	-1.20861	0.00192928	0.0219434
PLCG2	3	Down	Not diff. exp.	Down	Down	Down	-0.138892	0.282047	0.566765	-1.57075	0.000736512	0.00747814	-1.64387	5.85282e-05	0.00106097	-1.58124	0.00236169	0.0247112
PLCL1	3	Down	Not diff. exp.	Down	Down	Down	-0.92126	0.000155479	0.06967	-3.917	1.75869e-07	3.28293e-05	-4.95387	5.8131e-08	3.26668e-05	-4.13072	0.00132491	0.0175666
PLCL2	3	Down	Not diff. exp.	Down	Down	Down	-0.246639	0.00225971	0.11541	-1.15121	0.00519928	0.0297556	-1.18549	0.00186865	0.00989287	-1.93422	0.00210881	0.0230473
PLP2	4	Up	Up	Up	Up	Up	1.854	0.000145489	0.06967	2.25326	0.000106604	0.00194346	3.10286	1.12513e-06	0.000126454	2.00739	7.37655e-05	0.00373292
PLXNA1	3	Up	Not diff. exp.	Up	Up	Up	0.285635	0.0650144	0.345812	1.56075	0.00443317	0.0265774	2.52688	0.000162576	0.00200813	2.37834	4.49013e-05	0.00305591
PLXNC1	3	Up	Not diff. exp.	Up	Up	Up	0.427184	0.00814163	0.172282	1.74357	0.000779744	0.00775334	2.47732	1.21994e-05	0.000423242	2.51571	0.000879658	0.0139037
PMAIP1	3	Up	Not diff. exp.	Up	Up	Up	0.593636	0.0233046	0.249579	3.47341	4.48007e-06	0.000239528	3.78826	4.32054e-06	0.000244025	4.87271	5.61747e-06	0.00113459
PMEPA1	3	Up	Not diff. exp.	Up	Up	Up	0.744442	0.00355979	0.132034	1.93711	0.00184747	0.0142966	2.21037	2.28618e-07	5.98563e-05	2.37686	0.00169592	0.0202678
PODXL	3	Down	Not diff. exp.	Down	Down	Down	-0.484707	0.0551758	0.328408	-3.2261	2.26246e-06	0.000154926	-2.26192	0.000134454	0.00177798	-2.61164	0.00026331	0.00731061
POU3F3	3	Down	Not diff. exp.	Down	Down	Down	-0.679024	0.0153729	0.220395	-2.28377	0.000460484	0.0053303	-2.77242	0.0150263	0.0428313	-4.5732	0.00356221	0.0314537
PPARA	3	Down	Not diff. exp.	Down	Down	Down	-0.683082	0.0107856	0.192216	-2.00147	3.84955e-05	0.000970878	-2.28129	0.000261322	0.0026883	-1.55373	0.00148777	0.0186746
PPARGC1A	3	Down	Not diff. exp.	Down	Down	Down	-0.833883	1.26822e-05	0.0340334	-4.36312	5.94039e-07	6.99659e-05	-5.74468	3.54575e-06	0.000221393	-3.80566	0.000747579	0.0127458
PPM1K	3	Down	Not diff. exp.	Down	Down	Down	0.0060255	0.973226	0.987537	-1.13354	0.00292219	0.0198716	-1.93175	8.4588e-06	0.000342008	-1.40884	0.000216902	0.00662784
PPM1L	3	Down	Not diff. exp.	Down	Down	Down	-0.39333	0.0276786	0.268859	-1.57652	0.000656631	0.00690442	-2.0152	7.02327e-06	0.000309992	-1.94876	0.000131064	0.00499479
PPP1R1A	4	Down	Down	Down	Down	Down	-1.00556	0.00524708	0.146751	-4.09495	2.77222e-07	4.27553e-05	-6.75746	7.21854e-05	0.00120739	-5.03489	0.000181006	0.00605144
PRC1	3	Up	Not diff. exp.	Up	Up	Up	0.449252	0.0194068	0.235652	2.45627	1.10468e-05	0.000426762	2.29065	0.000122597	0.00167973	3.05964	7.86227e-05	0.00380045
PRDM1	3	Up	Not diff. exp.	Up	Up	Up	0.0767294	0.502593	0.725032	2.36429	9.08393e-06	0.00038275	3.24778	4.0192e-06	0.000238052	1.08603	0.000392706	0.00915674
PRDX4	3	Up	Not diff. exp.	Up	Up	Up	0.293979	0.130694	0.435428	1.36361	0.00742112	0.0380522	1.78114	2.36922e-05	0.000614716	1.53548	0.00115932	0.0162227
PRIM1	3	Up	Not diff. exp.	Up	Up	Up	0.244442	0.10704	0.408248	1.47841	0.00248813	0.0177124	1.16814	0.00754966	0.0263399	1.3679	0.000147297	0.00536047
PRKAA2	3	Down	Not diff. exp.	Down	Down	Down	-0.710907	0.00831366	0.172529	-2.60258	1.18839e-05	0.000451512	-3.78034	0.000683298	0.00496631	-3.45748	0.00186044	0.0214868
PRKAB1	3	Down	Not diff. exp.	Down	Down	Down	-0.279351	0.0864644	0.383274	-1.76834	8.20077e-05	0.00162249	-1.27139	7.57067e-05	0.00124325	-1.71868	0.000286387	0.00767679
PROC	3	Down	Not diff. exp.	Down	Down	Down	-0.426771	0.0223179	0.247962	-3.50809	8.8636e-05	0.0017072	-4.86022	0.0109865	0.0343412	-1.33634	0.000191273	0.00621939
PRODH2	3	Down	Not diff. exp.	Down	Down	Down	-0.624362	0.002598	0.12157	-8.05738	1.94238e-08	1.05343e-05	-8.3911	0.00997776	0.0320752	-2.91517	1.04105e-05	0.00154844
PROZ	3	Down	Not diff. exp.	Down	Down	Down	-0.186811	0.0917796	0.390719	-4.22522	0.00114886	0.0102238	-6.95663	0.0141455	0.0410677	-1.35074	0.000516007	0.0106149
PRR15L	3	Down	Not diff. exp.	Down	Down	Down	-0.295655	0.224534	0.519097	-2.06675	0.00256154	0.0180766	-4.87073	0.000328285	0.00312033	-1.58431	0.00326852	0.029828
PRR16	3	Up	Not diff. exp.	Up	Up	Up	-0.0363627	0.719179	0.857757	1.45773	0.00980014	0.0462259	2.6857	9.53393e-05	0.00143476	1.08037	0.00698431	0.0479074
PRRX1	3	Up	Not diff. exp.	Up	Up	Up	0.443957	0.0709087	0.355258	3.28995	8.53169e-05	0.00166782	3.02359	0.000298399	0.00292733	2.69765	0.000143317	0.00528198
PSMB10	3	Up	Not diff. exp.	Up	Up	Up	0.0743871	0.394116	0.651118	1.00666	0.00917256	0.0441768	3.10471	1.46334e-06	0.000149846	2.03726	0.000516947	0.0106231
PSTPIP2	3	Up	Not diff. exp.	Up	Up	Up	0.452937	0.0133492	0.208148	2.18653	2.33788e-05	0.000706201	1.85075	0.0016819	0.00921766	1.53008	0.0049937	0.0386694
PTAFR	3	Up	Not diff. exp.	Up	Up	Up	0.685636	0.0394302	0.295751	2.26512	0.000281654	0.00374204	2.80382	3.08641e-05	0.000723406	1.39421	0.000767467	0.0129114
PTGER3	4	Down	Down	Down	Down	Down	-1.01251	0.0048361	0.142795	-5.32496	5.70863e-06	0.000278989	-7.72159	9.05092e-06	0.000354529	-5.33968	0.000260599	0.00727934
PTGFRN	3	Up	Not diff. exp.	Up	Up	Up	0.296563	0.052433	0.322971	1.5923	0.000472731	0.00541881	2.42036	0.000140627	0.00182641	2.17569	3.2432e-05	0.00259481
PTGR2	3	Down	Not diff. exp.	Down	Down	Down	0.0558351	0.522534	0.738203	-1.27916	0.0015433	0.0126229	-1.41462	0.0127675	0.0382926	-1.14412	0.00507836	0.0390795
PTH1R	3	Down	Not diff. exp.	Down	Down	Down	-0.654813	0.0132547	0.207554	-6.51461	3.02129e-08	1.27088e-05	-5.7169	8.7863e-05	0.00136321	-4.16571	4.94178e-07	0.000545208
PTPN22	3	Up	Not diff. exp.	Up	Up	Up	0.0183102	0.889528	0.948616	3.01866	1.16052e-05	0.000444507	2.3571	0.00714908	0.0253641	1.2803	0.000813805	0.0133169
PTPN3	3	Down	Not diff. exp.	Down	Down	Down	-0.0702509	0.749923	0.875158	-1.46102	0.000407075	0.00484051	-1.52635	1.11413e-06	0.000125832	-1.91859	0.00267892	0.0264385
PTPRB	3	Down	Not diff. exp.	Down	Down	Down	-0.518637	0.0924678	0.391716	-2.22394	9.00978e-06	0.000380348	-2.84227	7.79149e-07	0.000102581	-2.74296	0.000209727	0.00646867
PTPRE	3	Up	Not diff. exp.	Up	Up	Up	0.00300418	0.98432	0.993212	1.60082	0.000225748	0.00323895	1.50958	0.00233493	0.0115221	1.81336	0.000409697	0.0093949
PTPRG	3	Down	Not diff. exp.	Down	Down	Down	-0.275271	0.370081	0.633911	-1.64034	0.000495219	0.00559861	-1.27104	1.18036e-05	0.000414632	-1.83545	0.000561778	0.010945
PTTG1	3	Up	Not diff. exp.	Up	Up	Up	0.385446	0.00581824	0.154334	3.58009	3.14401e-06	0.00018893	5.12779	5.19703e-06	0.000274004	2.99625	2.90601e-06	0.000846115
PVT1	3	Up	Not diff. exp.	Up	Up	Up	0.0315321	0.785531	0.895037	3.93067	2.70707e-06	0.000169176	3.95257	4.45101e-08	3.02111e-05	1.65417	0.000429591	0.00960236
PXDN	3	Up	Not diff. exp.	Up	Up	Up	0.541867	0.011318	0.196958	1.86117	0.000202583	0.00300129	2.83828	5.31208e-06	0.000275034	2.41198	0.00208068	0.0229072
PYCARD	3	Up	Not diff. exp.	Up	Up	Up	0.00758456	0.953345	0.978987	2.87055	3.53901e-05	0.000922179	3.73425	2.40035e-06	0.000188145	3.10548	9.57987e-06	0.00148905
PYCR1	3	Up	Not diff. exp.	Up	Up	Up	0.173451	0.281177	0.566256	3.22686	2.49004e-05	0.000733678	4.77084	9.87383e-05	0.0014677	1.12381	0.00329169	0.0298962
PYGL	4	Up	Up	Up	Up	Up	1.29359	0.000343895	0.0739693	1.68083	0.0074512	0.0381436	2.82117	4.55502e-06	0.000252278	1.96075	4.8867e-05	0.00313894
QSOX1	3	Up	Not diff. exp.	Up	Up	Up	0.42991	0.0247109	0.256087	1.24693	0.0044143	0.0265125	2.74922	5.26882e-07	8.24029e-05	1.18328	0.00380957	0.0327145
RAB17	3	Down	Not diff. exp.	Down	Down	Down	-0.488492	0.00601639	0.157418	-3.01076	1.80179e-05	0.000596947	-3.32736	4.69384e-05	0.000936532	-2.58547	0.000143801	0.00528198
RAB27B	3	Up	Not diff. exp.	Up	Up	Up	0.479974	0.00266452	0.123125	4.34438	1.1921e-07	2.64917e-05	3.73321	0.000111259	0.00158044	3.4557	0.000161516	0.00572877
RAB31	3	Up	Up	Not diff. exp.	Up	Up	1.32735	0.000220003	0.0699598	1.26634	0.0273209	0.0931631	2.26215	1.50492e-05	0.000477355	2.67183	6.84151e-05	0.00361239
RAB40B	3	Down	Not diff. exp.	Down	Down	Down	-0.1524	0.10184	0.401194	-1.9637	0.000166259	0.00263199	-1.44613	0.000398614	0.00353778	-1.2977	0.0074017	0.0496847
RAC2	3	Up	Not diff. exp.	Up	Up	Up	-0.0120801	0.947672	0.97649	2.60279	0.000254514	0.0035136	3.36772	5.38188e-06	0.000276166	3.32721	0.000162266	0.00573597
RACGAP1	3	Up	Not diff. exp.	Up	Up	Up	0.347454	0.0321049	0.279976	2.08099	5.40434e-05	0.00122173	2.06629	5.78224e-06	0.000285586	2.6585	0.00196523	0.0222023
RALYL	3	Down	Not diff. exp.	Down	Down	Down	-0.191612	0.124756	0.42941	-4.50881	7.38397e-05	0.00152176	-8.13786	0.000136614	0.00179555	-3.97187	3.87594e-06	0.00096723
RAP1GAP	3	Down	Not diff. exp.	Down	Down	Down	-0.657673	0.000230551	0.0699626	-4.03841	1.29782e-07	2.82587e-05	-5.26694	0.000201589	0.00228237	-2.823	0.00025484	0.00721344
RAP2B	3	Up	Not diff. exp.	Up	Up	Up	0.248129	0.156993	0.459195	1.49165	0.00195799	0.0149167	2.23937	0.000126161	0.00170584	2.35726	0.000441849	0.00972201
RAPGEF3	3	Down	Not diff. exp.	Down	Down	Down	-0.330002	0.0131613	0.207012	-2.07738	0.000187953	0.00286009	-2.13443	8.27407e-05	0.00131496	-1.56704	0.00034557	0.00846663
RARRES1	3	Up	Not diff. exp.	Up	Up	Up	0.243277	0.346273	0.616437	3.54621	2.17343e-05	0.000671879	2.91851	0.0121535	0.0369221	2.74634	0.00699184	0.0479434
RASD1	3	Down	Down	Down	Not diff. exp.	Down	-1.59883	0.00356145	0.132034	-3.01741	6.32737e-06	0.000298095	-1.25809	0.0374985	0.0833943	-3.41895	0.00335433	0.0303337
RASSF5	3	Up	Not diff. exp.	Up	Up	Up	0.0564613	0.659097	0.821712	2.09184	0.000112452	0.00201439	2.39661	0.000192657	0.0022194	2.60555	0.000100233	0.00438091
RASSF8-AS1	3	Down	Not diff. exp.	Down	Down	Down	-0.247319	0.0120369	0.201464	-2.25237	0.000104863	0.00192229	-2.06864	0.00141	0.00815013	-2.43848	9.87879e-05	0.00434791
RBM47	3	Down	Not diff. exp.	Down	Down	Down	-0.406436	0.243608	0.535284	-1.80284	0.00100085	0.00927248	-1.02005	0.00226767	0.0113155	-2.17588	5.04895e-05	0.00315929
RBP5	4	Down	Down	Down	Down	Down	-1.13107	0.00409726	0.136009	-4.37893	6.00164e-08	1.74474e-05	-6.48945	0.00225063	0.0112556	-4.74379	1.52638e-05	0.00175661
RBPMS2	3	Down	Not diff. exp.	Down	Down	Down	-0.537705	0.00102544	0.0896119	-2.31423	0.000400647	0.00479544	-2.46802	0.0010934	0.00686226	-1.8465	6.16341e-05	0.0033733
RCAN2	3	Down	Not diff. exp.	Down	Down	Down	-0.684997	0.000282582	0.0723999	-2.78247	9.4311e-05	0.00178012	-3.32353	5.91385e-06	0.000285655	-2.3282	0.00255545	0.0257907
RCC1	3	Up	Not diff. exp.	Up	Up	Up	0.231221	0.0244351	0.254449	1.5374	0.00349402	0.0225213	3.09882	3.42293e-06	0.000219593	1.15722	0.00111821	0.0158485
REEP4	3	Up	Not diff. exp.	Up	Up	Up	0.328448	0.00819713	0.172314	1.77285	0.000395794	0.00474711	3.21948	4.39603e-06	0.000247035	1.7432	4.5278e-05	0.00305919
RELB	3	Up	Not diff. exp.	Up	Up	Up	-0.109101	0.285652	0.56939	1.6572	0.000287683	0.00379858	2.08741	0.00168505	0.00922834	1.17674	0.00682433	0.0471962
REPS2	3	Down	Not diff. exp.	Down	Down	Down	-0.123077	0.510649	0.730434	-1.68304	0.00025249	0.00349656	-3.04474	0.00166323	0.00914798	-1.22292	0.00228956	0.024227
RERG	3	Down	Not diff. exp.	Down	Down	Down	-0.591655	0.00155775	0.104047	-1.62114	0.00878764	0.0428841	-2.09259	8.25506e-05	0.00131468	-2.3963	0.000126181	0.00490724
RERGL	3	Down	Not diff. exp.	Down	Down	Down	-0.171998	0.0336758	0.283609	-3.67991	0.00181786	0.0141465	-5.88799	0.00178697	0.00959523	-2.89461	2.26037e-06	0.00077013
RFC4	3	Up	Not diff. exp.	Up	Up	Up	0.17582	0.0348277	0.285331	1.38879	0.00174568	0.0137668	1.64549	5.04988e-05	0.000974174	1.75015	0.00196055	0.0221847
RGN	3	Down	Not diff. exp.	Down	Down	Down	-0.620437	0.000906774	0.089219	-3.91599	5.02794e-07	6.3743e-05	-5.05595	0.000411625	0.00360281	-2.5572	0.000537099	0.0106914
RGS1	3	Up	Not diff. exp.	Up	Up	Up	0.323722	0.399186	0.65465	3.62847	1.08318e-05	0.000426147	2.4668	0.00483446	0.0191714	2.89712	0.000637395	0.0117408
RGS10	3	Up	Not diff. exp.	Up	Up	Up	0.341807	0.0557036	0.32942	2.01615	0.000650761	0.00686773	1.88553	0.000166701	0.00203216	1.5875	0.00262939	0.0261964
RGS19	3	Up	Not diff. exp.	Up	Up	Up	0.118932	0.293023	0.575014	1.8568	0.00047224	0.00541881	3.0372	3.46181e-06	0.000220332	1.26705	0.00189828	0.0217536
RHBDF2	3	Up	Not diff. exp.	Up	Up	Up	0.168905	0.130363	0.435222	2.28372	2.81647e-05	0.000799336	2.70579	5.25015e-06	0.000274917	1.12956	0.000681615	0.0121187
RHOH	3	Up	Not diff. exp.	Up	Up	Up	-0.207972	0.0260484	0.262639	3.04097	5.83318e-05	0.0012902	2.68634	0.000691992	0.00501841	1.27471	0.00254363	0.025769
RIPK2	3	Up	Not diff. exp.	Up	Up	Up	0.606489	0.000423713	0.0783173	2.03905	1.92402e-05	0.000615792	1.78534	0.000826557	0.00567288	1.63876	0.000225333	0.00676765
RNASE6	3	Up	Not diff. exp.	Up	Up	Up	0.317528	0.52692	0.741039	1.94857	0.00178467	0.0139831	2.37698	0.000267883	0.00273023	1.8959	0.000261489	0.00727934
RNASEH2A	3	Up	Not diff. exp.	Up	Up	Up	0.352083	0.0534206	0.324977	1.5267	0.0036024	0.0230164	2.56477	0.000677625	0.00494121	1.57497	0.000620701	0.0115347
RNF150	3	Down	Not diff. exp.	Down	Down	Down	-0.482342	0.00582212	0.154334	-2.63856	3.7649e-05	0.0009567	-2.45878	0.000167751	0.00204173	-1.75347	0.000808577	0.0132947
RNF152	3	Down	Down	Down	Down	Not diff. exp.	-1.36464	0.00237088	0.116637	-4.73953	8.96842e-08	2.22379e-05	-4.64483	0.000138611	0.00181146	-0.429562	0.0551029	0.182084
RNF180	3	Down	Not diff. exp.	Down	Down	Down	-0.224837	0.00654815	0.161798	-2.21514	4.12739e-05	0.001017	-3.89484	1.3541e-07	4.41522e-05	-1.89333	0.000542058	0.0107601
ROBO4	3	Down	Not diff. exp.	Down	Down	Down	-0.246153	0.0528132	0.323568	-2.02142	1.7585e-05	0.000587562	-1.25515	0.00136849	0.00795808	-1.54896	0.000184183	0.0060925
RORA	3	Down	Not diff. exp.	Down	Down	Down	-0.229439	0.206711	0.504867	-1.35974	0.00171927	0.0136131	-2.1743	1.0778e-05	0.000394793	-1.55823	0.00189428	0.0217339
RORC	3	Down	Not diff. exp.	Down	Down	Down	-0.151854	0.138675	0.440747	-1.95796	8.65057e-05	0.0016881	-3.01425	0.00210349	0.0107723	-1.74764	0.000338023	0.00837484
RPL18A	3	Up	Up	Not diff. exp.	Up	Up	1.211	0.0156612	0.221181	0.3994	0.482641	0.642346	2.5332	5.03482e-05	0.000973819	1.10504	0.00123686	0.0168248
RPL22L1	3	Up	Not diff. exp.	Up	Up	Up	0.0701496	0.581184	0.77658	2.03514	0.000180113	0.00276735	2.13981	0.00016302	0.0020107	1.528	0.00477483	0.0375622
RRM2	3	Up	Not diff. exp.	Up	Up	Up	0.234085	0.0508117	0.319994	2.65877	0.000110988	0.00200213	3.855	3.43113e-06	0.000219593	3.8678	1.33655e-06	0.000658967
RSPH14	3	Down	Not diff. exp.	Down	Down	Down	-0.212544	0.0178296	0.230895	-1.96768	0.00492643	0.0287032	-3.25755	0.00042921	0.00368305	-1.46761	0.000247877	0.00712757
RUNX1	3	Up	Not diff. exp.	Up	Up	Up	0.113043	0.138952	0.44093	2.95269	3.45043e-05	0.000907725	2.63206	0.000127706	0.00172168	3.08476	7.39034e-05	0.00373292
RUNX2	3	Up	Not diff. exp.	Up	Up	Up	0.204542	0.0353056	0.287025	2.3064	1.60943e-05	0.000553594	2.69998	3.06133e-06	0.000208677	3.17709	4.76342e-06	0.00105224
S100A11	4	Up	Up	Up	Up	Up	1.47781	1.42459e-05	0.0340334	1.64604	0.00290025	0.0198196	3.25061	3.12414e-05	0.000729515	1.81508	0.000199885	0.00633885
S100A9	4	Up	Up	Up	Up	Up	1.40112	0.0141809	0.212811	3.15521	0.000366167	0.00448074	6.52251	5.09664e-05	0.00097774	3.62141	0.00346471	0.0309448
SALL1	3	Down	Not diff. exp.	Down	Down	Down	-0.477959	0.0078686	0.171367	-3.12592	7.88523e-06	0.000348715	-3.985	9.75957e-08	3.87182e-05	-3.88941	0.00544775	0.0408718
SAMSN1	3	Up	Not diff. exp.	Up	Up	Up	-0.0130816	0.928536	0.968079	2.7329	1.69189e-05	0.000575928	2.00963	0.00824855	0.0280843	1.72448	0.00199741	0.0224022
SAP30	3	Up	Not diff. exp.	Up	Up	Up	0.0253908	0.907668	0.957549	1.24551	0.00154869	0.0126494	2.00898	6.1683e-05	0.00109659	1.25114	0.00151217	0.0188455
SASH3	3	Up	Not diff. exp.	Up	Up	Up	0.0110235	0.93875	0.972867	2.18018	0.00079364	0.00785423	3.12505	4.96975e-05	0.000965456	1.04858	0.00517686	0.0395472
SCD	3	Up	Not diff. exp.	Up	Up	Up	0.952766	0.0979666	0.397823	2.05012	0.00313002	0.0208988	4.25246	1.71059e-05	0.000508542	3.27764	0.00131806	0.017509
SCIN	3	Down	Not diff. exp.	Down	Down	Down	-0.577918	0.0189282	0.234469	-2.48886	8.6706e-05	0.00168937	-4.23503	2.23197e-08	2.60812e-05	-2.8491	3.38769e-06	0.000910421
SCNN1A	3	Down	Not diff. exp.	Down	Down	Down	0.0708491	0.830581	0.918728	-2.78881	2.49169e-05	0.000733678	-1.49003	0.0116285	0.0357896	-3.72631	0.00494608	0.0384704
SDC3	3	Up	Not diff. exp.	Up	Up	Up	-0.0414225	0.708007	0.85147	1.29033	0.00719551	0.0372964	2.22337	4.27179e-06	0.000244025	1.51015	0.000127068	0.00492286
SDHD	3	Down	Not diff. exp.	Down	Down	Down	0.151569	0.372498	0.6357	-1.62194	0.00147864	0.0122257	-1.81294	0.000496458	0.00403247	-1.53348	8.27546e-05	0.00391436
SEC24D	3	Up	Not diff. exp.	Up	Up	Up	0.216757	0.0146859	0.216058	1.62758	0.000569163	0.00621855	1.63774	3.41774e-05	0.000763771	1.80642	3.58808e-05	0.00269582
SECISBP2L	3	Down	Not diff. exp.	Down	Down	Down	-0.413822	0.107227	0.408408	-1.2839	0.00617751	0.0336534	-1.17822	0.00375223	0.0160631	-1.66697	0.000129002	0.0049483
SELENBP1	3	Down	Not diff. exp.	Down	Down	Down	-0.410247	0.000259017	0.0723999	-2.16497	0.00018402	0.00281478	-1.51363	0.00668732	0.0241687	-2.92204	0.00193704	0.0220078
SEMA3C	4	Up	Up	Up	Up	Up	1.35165	7.136e-05	0.0646853	2.01375	0.000310567	0.00400642	1.35626	0.00365288	0.0157933	3.00316	6.9724e-06	0.00125028
SEMA3G	3	Down	Not diff. exp.	Down	Down	Down	-0.32574	0.000465895	0.0788938	-3.91994	2.28963e-06	0.000155844	-2.92566	1.39321e-05	0.000461726	-2.78782	3.18061e-05	0.00257914
SERPINA5	3	Down	Not diff. exp.	Down	Down	Down	-0.766947	0.00168422	0.107456	-3.90788	1.2693e-06	0.000110515	-6.67908	2.65263e-05	0.000661593	-3.99795	0.000642464	0.0117944
SERPINH1	3	Up	Not diff. exp.	Up	Up	Up	0.402852	0.00861432	0.174015	1.81845	0.000512955	0.00574568	2.76203	0.000554777	0.00431093	1.75117	0.00113456	0.0159938
SETBP1	3	Down	Not diff. exp.	Down	Down	Down	-0.781474	0.0307475	0.27733	-1.88709	0.000203153	0.00300406	-1.72716	2.97627e-06	0.000206422	-1.93465	0.000533893	0.0106914
SEZ6L2	3	Up	Not diff. exp.	Up	Up	Up	0.326595	0.0569671	0.331313	2.34722	4.15317e-06	0.000231656	2.80789	9.37858e-06	0.000358941	2.52407	0.000254205	0.00721344
SFN	4	Up	Up	Up	Up	Up	2.47439	6.70735e-06	0.0216958	5.10054	4.97789e-06	0.00025217	8.17342	1.72514e-05	0.000509855	5.39282	4.50142e-07	0.000524215
SFRP1	3	Down	Not diff. exp.	Down	Down	Down	-0.96599	0.239302	0.531742	-5.01139	1.40935e-06	0.000118145	-3.85852	2.93538e-07	6.50299e-05	-4.39884	0.000937743	0.0143586
SFRP2	3	Up	Up	Up	Not diff. exp.	Up	1.80362	0.0177154	0.230712	4.33195	1.51865e-05	0.000533134	4.10715	0.0294857	0.0701445	6.75363	7.53494e-06	0.00129261
SFXN2	3	Down	Not diff. exp.	Down	Down	Down	-0.204164	0.0278035	0.26924	-2.86772	9.48115e-06	0.00039251	-2.43489	0.0091431	0.0301887	-2.08398	0.000703468	0.0122987
SGK2	3	Down	Not diff. exp.	Down	Down	Down	-0.619423	0.118359	0.4226	-4.19502	2.02462e-07	3.5591e-05	-4.50615	7.7295e-08	3.87147e-05	-1.67828	0.000342843	0.00844327
SH3BGRL2	3	Down	Not diff. exp.	Down	Down	Down	0.0435622	0.859199	0.93422	-1.94258	1.74714e-05	0.000586471	-2.74026	1.97673e-07	5.69299e-05	-1.41899	0.000656879	0.0119162
SH3PXD2A	3	Up	Not diff. exp.	Up	Up	Up	0.114648	0.326137	0.600673	1.03396	0.00665716	0.0355562	1.69742	0.0139467	0.0406636	1.1703	0.00222083	0.0238612
SH3PXD2B	3	Up	Not diff. exp.	Up	Up	Up	0.362594	0.0253777	0.259155	2.4082	3.28687e-06	0.000194536	3.07974	6.55899e-05	0.00113529	1.84721	0.00124206	0.0168628
SHANK2	3	Down	Not diff. exp.	Down	Down	Down	0.284895	0.300305	0.579966	-1.0498	0.00675195	0.0359027	-1.80282	0.00550007	0.0210292	-1.42781	0.00100992	0.0149568
SHANK3	3	Down	Not diff. exp.	Down	Down	Down	-0.443178	0.00276382	0.124816	-1.77953	8.68345e-05	0.00169047	-1.65527	0.00028708	0.002851	-1.31346	0.000733243	0.0125779
SHE	3	Down	Not diff. exp.	Down	Down	Down	-0.380852	0.000434993	0.0787621	-1.46528	0.00150581	0.0123779	-2.34148	3.75717e-06	0.000228404	-1.28962	0.000585518	0.0111884
SHISA3	3	Down	Not diff. exp.	Down	Down	Down	-0.682696	0.00293957	0.126296	-2.09375	0.00736905	0.0378842	-4.32332	3.33527e-06	0.000217075	-2.75707	0.000811122	0.0132947
SHKBP1	3	Up	Not diff. exp.	Up	Up	Up	0.302309	0.0424361	0.302198	1.00242	0.00884738	0.0430953	2.07346	1.4477e-06	0.000149574	1.30292	0.00274565	0.0267819
SIGLEC10	3	Up	Not diff. exp.	Up	Up	Up	0.255024	0.215288	0.511507	4.03368	7.77887e-07	8.20187e-05	4.50752	4.03058e-07	7.65404e-05	2.11802	3.56243e-05	0.00269582
SIM1	3	Down	Not diff. exp.	Down	Down	Down	-0.393896	0.066945	0.347779	-3.00674	0.00039144	0.00471168	-3.48785	0.00391728	0.016521	-2.92377	0.00634558	0.0449985
SIM2	3	Down	Not diff. exp.	Down	Down	Down	-0.528852	0.0126445	0.20462	-1.19197	0.00407705	0.0251543	-6.63005	0.00100782	0.00649694	-1.32417	0.000570173	0.011036
SLAMF7	3	Up	Not diff. exp.	Up	Up	Up	0.230152	0.221259	0.517284	3.70351	3.99665e-05	0.000998356	2.98234	0.00173196	0.00940473	3.84108	0.00080474	0.013275
SLAMF8	3	Up	Not diff. exp.	Up	Up	Up	0.391397	0.122178	0.427055	2.87963	6.65537e-05	0.00140731	3.94054	7.94512e-06	0.000332224	1.48307	0.00418691	0.0345263
SLC12A1	4	Down	Down	Down	Down	Down	-2.85986	0.00202064	0.112925	-7.47176	1.15565e-06	0.000103508	-12.0722	1.2216e-05	0.000423242	-1.65928	0.00095384	0.0144677
SLC13A1	3	Down	Not diff. exp.	Down	Down	Down	-0.672092	0.0201859	0.238954	-8.11414	6.55997e-08	1.8366e-05	-10.717	0.0103967	0.033007	-5.09595	0.00268086	0.0264453
SLC13A3	3	Down	Not diff. exp.	Down	Down	Down	-0.646571	0.117835	0.422082	-5.83456	3.83611e-09	8.10659e-06	-8.45887	0.00304982	0.0139463	-3.95031	0.000154244	0.00552696
SLC15A3	3	Up	Not diff. exp.	Up	Up	Up	0.286834	0.214908	0.511472	1.74522	0.000713736	0.00732144	3.04187	5.29034e-06	0.000275034	1.77247	5.81257e-05	0.00328634
SLC16A3	3	Up	Not diff. exp.	Up	Up	Up	0.154892	0.241254	0.533654	3.05202	1.04778e-06	9.75557e-05	4.79802	6.25639e-07	8.84338e-05	2.3669	0.000229659	0.00682983
SLC16A9	3	Down	Not diff. exp.	Down	Down	Down	-0.520589	0.0100444	0.187755	-4.88685	7.92759e-08	2.04304e-05	-10.8789	0.0176174	0.0481386	-5.39212	0.000138935	0.00517294
SLC17A1	3	Down	Not diff. exp.	Down	Down	Down	-1.01663	0.0533417	0.324977	-5.2798	7.97927e-08	2.04304e-05	-8.01134	0.00424563	0.0174522	-4.14504	0.000256859	0.00723693
SLC17A3	3	Down	Not diff. exp.	Down	Down	Down	-0.457987	0.207489	0.505472	-3.90059	0.000200613	0.00297959	-6.53008	0.00377042	0.016102	-4.13275	4.70288e-05	0.00306385
SLC1A1	3	Down	Not diff. exp.	Down	Down	Down	-0.449644	0.160064	0.461549	-1.84407	0.000916424	0.00868005	-2.43108	0.00611889	0.0227276	-4.35838	0.000115389	0.00468756
SLC1A4	3	Up	Not diff. exp.	Up	Up	Up	-0.0122229	0.872888	0.941869	1.38168	0.00114724	0.0102133	2.73149	0.000133933	0.00177448	2.34091	0.000440693	0.00972201
SLC22A2	3	Down	Not diff. exp.	Down	Down	Down	-0.85304	0.00834941	0.17267	-6.18336	1.37958e-07	2.82587e-05	-8.86405	4.81983e-05	0.000949948	-4.87569	1.09398e-06	0.000637892
SLC25A25-AS1	3	Down	Not diff. exp.	Down	Down	Down	-0.114256	0.463414	0.69748	-2.06021	0.000249525	0.00346631	-1.78473	4.12034e-05	0.00085448	-1.15969	0.000302994	0.00790004
SLC25A30	3	Down	Not diff. exp.	Down	Down	Down	-0.308381	0.0217173	0.246094	-1.65474	0.00021051	0.00308382	-1.5423	0.000162977	0.0020107	-2.24752	0.000114004	0.00467112
SLC25A34	3	Down	Not diff. exp.	Down	Down	Down	-0.156577	0.177266	0.478601	-3.00853	0.000752179	0.00758815	-2.71456	0.0123761	0.037344	-1.30248	0.000305735	0.00791601
SLC25A4	3	Down	Not diff. exp.	Down	Down	Down	-0.361558	0.0332404	0.282576	-2.3567	3.45463e-06	0.000201429	-1.23227	0.00207211	0.0106662	-1.65087	0.00287031	0.0274486
SLC26A7	3	Down	NA	Down	Down	Down	NA	NA	NA	-6.26276	2.50261e-07	4.18096e-05	-6.67904	4.1572e-06	0.000242224	-5.55354	2.57425e-05	0.00232593
SLC27A2	3	Down	Not diff. exp.	Down	Down	Down	-0.6667	0.00441503	0.137886	-4.3456	9.63899e-07	9.34387e-05	-4.94616	0.0121207	0.0368516	-3.84707	0.000758387	0.0128481
SLC28A1	3	Down	Not diff. exp.	Down	Down	Down	-0.469136	0.00891602	0.17757	-5.91815	4.77423e-08	1.58398e-05	-7.75448	0.000291823	0.00288567	-1.37683	0.0012268	0.0167874
SLC2A1	3	Up	Up	Up	Up	Not diff. exp.	1.43033	0.00619231	0.159235	2.41401	0.000100269	0.0018701	4.39907	2.26165e-06	0.000182837	1.44526	0.0497834	0.169982
SLC2A13	3	Down	Not diff. exp.	Down	Down	Down	-0.148346	0.058737	0.334493	-1.50898	0.00023904	0.00335997	-1.77795	2.65326e-05	0.000661593	-2.29473	0.000584633	0.0111816
SLC34A1	3	Down	Not diff. exp.	Down	Down	Down	-0.474639	0.0920969	0.390751	-7.71338	1.50817e-07	2.96054e-05	-8.96862	0.00267009	0.0126493	-2.83924	0.000529615	0.0106807
SLC35B4	3	Down	Not diff. exp.	Down	Down	Down	-0.0684461	0.47915	0.707658	-1.20512	0.00126064	0.0109416	-1.12049	0.00223656	0.0112095	-1.30896	0.000883571	0.0139364
SLC39A5	3	Down	Not diff. exp.	Down	Down	Down	-0.479114	0.000482187	0.0793774	-6.14792	7.62826e-08	2.0349e-05	-8.80168	0.017411	0.0477729	-1.85109	5.10008e-05	0.00316455
SLC3A1	3	Down	Not diff. exp.	Down	Down	Down	-1.17197	0.0668447	0.347757	-4.4087	6.02555e-06	0.000289079	-7.58002	4.70881e-07	7.91904e-05	-6.15803	0.00170007	0.0202832
SLC43A3	3	Up	Not diff. exp.	Up	Up	Up	0.00392534	0.982476	0.992099	2.65309	0.000161155	0.00258225	2.92997	5.28238e-06	0.000275034	1.23323	0.000645213	0.0118122
SLC47A1	4	Down	Down	Down	Down	Down	-1.06749	0.00746364	0.167499	-5.38515	2.60377e-08	1.17256e-05	-5.7841	0.000452515	0.00380489	-5.27115	5.55964e-05	0.00323725
SLC47A2	3	Down	Not diff. exp.	Down	Down	Down	0.0720563	0.724647	0.860701	-6.49322	1.82912e-07	3.36616e-05	-5.05735	0.0134372	0.0396801	-2.81803	0.00168601	0.0201955
SLC4A1	3	Down	Not diff. exp.	Down	Down	Down	-0.640396	0.00630544	0.160124	-6.80431	2.58189e-06	0.000164483	-9.57286	0.000189055	0.00219717	-3.48177	1.83084e-06	0.000733081
SLC4A4	3	Down	Not diff. exp.	Down	Down	Down	-0.888345	0.0268268	0.265555	-5.44528	2.6382e-08	1.17256e-05	-5.36582	0.00199108	0.0103297	-4.83252	0.0034734	0.0309695
SLC5A10	3	Down	Not diff. exp.	Down	Down	Down	-0.429854	0.0016417	0.106739	-3.82853	4.04887e-06	0.000227626	-7.86159	0.00994427	0.0319816	-3.08465	0.000721117	0.0124514
SLC5A12	3	Down	Not diff. exp.	Down	Down	Down	-0.695162	0.205656	0.50398	-7.73467	1.79973e-08	1.05343e-05	-12.0111	0.00671239	0.024229	-3.8311	0.00434288	0.0353048
SLC5A9	3	Down	Not diff. exp.	Down	Down	Down	-0.232514	0.119282	0.423992	-2.79556	5.35539e-05	0.00121512	-5.02142	0.00881299	0.0293979	-1.84639	0.000574399	0.0110769
SLC6A12	3	Down	Not diff. exp.	Down	Down	Down	-0.537223	0.003934	0.133921	-2.80175	2.78395e-05	0.000792013	-3.99846	9.01314e-08	3.87182e-05	-2.41045	1.1677e-05	0.00158515
SLC6A13	3	Down	Not diff. exp.	Down	Down	Down	-0.650116	0.0612111	0.339177	-6.27237	6.50748e-07	7.36973e-05	-7.20277	0.000408647	0.00359634	-7.59337	2.53214e-07	0.0004705
SLC6A19	3	Down	Not diff. exp.	Down	Down	Down	-0.371813	0.112516	0.416305	-8.66415	2.80622e-09	8.10659e-06	-9.78356	0.0158154	0.0445077	-3.72073	4.38443e-05	0.00301714
SLC7A11	3	Up	Up	Up	Up	Not diff. exp.	1.36596	0.00379567	0.13353	3.50178	5.32574e-07	6.52682e-05	4.39937	0.00468122	0.0187122	2.84016	0.0170057	0.0847735
SLC7A5	4	Up	Up	Up	Up	Up	1.20549	0.0166128	0.226231	1.6852	0.00391665	0.0244918	4.34531	2.04692e-05	0.000562672	2.40356	0.00198279	0.0223218
SLC9A3	3	Down	Down	Down	Down	Not diff. exp.	-1.32704	0.00143796	0.101655	-4.71173	1.10379e-06	0.000100779	-7.33607	1.83041e-07	5.38212e-05	-1.12771	0.0442487	0.158095
SLCO4C1	3	Down	Not diff. exp.	Down	Down	Down	-0.49004	0.0585165	0.334152	-4.13051	1.03599e-06	9.75557e-05	-5.49287	9.94556e-06	0.00037199	-4.25173	0.00112235	0.0158857
SLFN11	3	Up	Not diff. exp.	Up	Up	Up	0.0437676	0.752074	0.876751	1.7239	0.000585063	0.00633352	1.92621	0.0046087	0.018499	1.42575	0.000167639	0.00579209
SLIT3	3	Down	Not diff. exp.	Down	Down	Down	-0.653359	0.0379707	0.291711	-2.21242	0.00290271	0.0198214	-1.86979	0.0030502	0.0139463	-1.20898	0.000567656	0.0110076
SLITRK4	3	Down	Not diff. exp.	Down	Down	Down	-0.212577	0.0316265	0.278994	-2.19806	0.000952599	0.00895071	-4.21426	8.2869e-06	0.000337929	-1.91126	0.00533256	0.0403251
SMAD6	3	Down	Not diff. exp.	Down	Down	Down	-0.486124	0.000631864	0.0832214	-1.57087	0.00333673	0.0218516	-1.2809	0.00198411	0.0103153	-1.31827	0.00134198	0.0176811
SMAD9	3	Down	Not diff. exp.	Down	Down	Down	-0.181364	0.054243	0.327114	-1.22679	0.00127779	0.0110498	-2.99327	5.37219e-05	0.00100512	-2.58445	0.000527563	0.0106807
SMC4	3	Up	Not diff. exp.	Up	Up	Up	0.267704	0.0114104	0.197937	1.53172	0.000618516	0.00661554	2.01658	4.08538e-05	0.000851702	1.91731	0.00053739	0.0106914
SMIM24	4	Down	Down	Down	Down	Down	-2.03586	0.0109498	0.193966	-6.29697	8.91704e-08	2.22379e-05	-7.92561	0.0127913	0.0383441	-5.61636	7.89394e-06	0.00133446
SMTNL2	3	Down	Not diff. exp.	Down	Down	Down	-0.478306	0.00175132	0.107639	-3.4997	4.90016e-05	0.00113722	-5.9531	1.54782e-07	4.81917e-05	-3.11694	5.48539e-05	0.00322086
SNHG12	3	Up	Not diff. exp.	Up	Up	Up	0.277441	0.0132664	0.207554	1.61589	0.00014496	0.00239627	3.76765	2.01192e-05	0.000559838	2.09522	0.0030355	0.0283826
SNORA71C	3	Up	Up	Up	Up	NA	2.15107	0.00364772	0.13234	2.44385	0.0011154	0.00998648	1.8351	0.00855984	0.0288602	NA	NA	NA
SNORD12B	3	Up	Up	Up	Up	NA	1.42387	0.0154621	0.220395	2.04519	0.003165	0.0210131	1.56709	0.0049716	0.0195537	NA	NA	NA
SNX20	3	Up	Not diff. exp.	Up	Up	Up	-0.0966478	0.380582	0.641668	2.62406	0.000137779	0.00231162	3.15304	6.76125e-05	0.00115221	1.49562	0.00670122	0.0467457
SNX30	3	Down	Not diff. exp.	Down	Down	Down	-0.164946	0.201731	0.499924	-1.35949	0.0034051	0.0221944	-1.28798	0.0129099	0.038594	-1.57137	0.00380304	0.0327145
SOCS3	3	Up	Not diff. exp.	Up	Up	Up	-0.460444	0.0255266	0.259855	1.38247	0.00898826	0.0435027	1.86613	0.00400837	0.0167792	1.08301	0.000659583	0.0119328
SORT1	3	Down	Not diff. exp.	Down	Down	Down	0.0126765	0.965375	0.984189	-1.71369	0.000467029	0.00539017	-1.10939	0.000168825	0.00204783	-1.55292	0.000278579	0.00759372
SOWAHA	3	Down	Not diff. exp.	Down	Down	Down	-0.442178	0.00951217	0.182873	-4.26359	2.98015e-06	0.000180838	-4.2792	0.00036335	0.00333529	-2.5854	0.000174455	0.00590778
SOX6	3	Down	Not diff. exp.	Down	Down	Down	-0.50175	0.00367926	0.132787	-2.44786	4.82061e-05	0.00112674	-4.2745	1.39498e-05	0.000461726	-3.69429	0.00140019	0.018146
SPARC	3	Up	Up	Not diff. exp.	Up	Up	1.89137	0.000108685	0.06967	0.343358	0.453644	0.617368	1.9686	0.0143762	0.0415576	1.18949	0.00419549	0.034554
SPATA13	3	Down	Not diff. exp.	Down	Down	Down	-0.176065	0.185009	0.485248	-1.32455	0.00140659	0.0118801	-1.25617	0.00199007	0.0103283	-1.03101	0.00174564	0.0205805
SPNS2	3	Down	Not diff. exp.	Down	Down	Down	-0.436732	0.01535	0.220395	-2.85122	1.83453e-05	0.000603317	-2.43571	0.000752385	0.00531258	-1.74978	9.1554e-05	0.00414504
SPOCD1	3	Up	Not diff. exp.	Up	Up	Up	-0.0208381	0.853878	0.931879	5.15074	6.84675e-06	0.000315004	5.00309	0.000409228	0.00359977	2.00765	0.00150745	0.0188314
SPOCK2	3	Down	Not diff. exp.	Down	Down	Down	-0.0755524	0.867906	0.939188	-1.65977	0.000787735	0.00780888	-1.18733	0.012229	0.0370536	-1.2133	0.00515237	0.0394896
SPTBN2	3	Down	Not diff. exp.	Down	Down	Down	-0.49367	0.132585	0.436473	-1.4113	0.00156479	0.0127367	-1.75614	0.00888999	0.0295905	-1.23638	0.000605643	0.0113666
SPX	3	Down	Not diff. exp.	Down	Down	Down	-0.130868	0.680678	0.834822	-3.1612	2.40464e-05	0.000716102	-3.82551	0.00860707	0.0289415	-5.19254	5.62913e-06	0.00113459
ST3GAL6	3	Down	Not diff. exp.	Down	Down	Down	-0.147079	0.0669066	0.347779	-1.17181	0.00421557	0.0256926	-1.30079	0.000511726	0.00410521	-1.58132	0.0020045	0.0224292
ST8SIA4	3	Up	Not diff. exp.	Up	Up	Up	0.0108722	0.947697	0.97649	2.24973	0.000140215	0.00233751	2.21407	0.00351088	0.0153697	3.02367	0.000103067	0.00442187
STAP1	3	Down	Not diff. exp.	Down	Down	Down	-0.393706	0.00541428	0.148672	-2.16591	0.00239467	0.0172504	-2.71716	0.00111661	0.00694391	-2.76181	1.95455e-05	0.00200839
STEAP3	3	Up	Not diff. exp.	Up	Up	Up	0.216947	0.137563	0.440619	1.68241	0.00859199	0.0422091	1.12132	0.00126158	0.00750113	2.51217	9.065e-05	0.00413088
STIL	3	Up	Not diff. exp.	Up	Up	Up	0.246032	0.0368102	0.289485	2.80133	2.59608e-06	0.000164833	2.26449	1.56067e-05	0.000485261	1.40924	9.72842e-05	0.00434607
STK26	3	Up	Not diff. exp.	Up	Up	Up	0.378777	0.0353571	0.287138	1.64727	0.00228298	0.0166701	1.42932	0.00477182	0.0189949	2.88003	1.42202e-05	0.00172111
STK32B	3	Down	Not diff. exp.	Down	Down	Down	-0.375071	0.000207311	0.06967	-2.42138	6.27622e-06	0.000297159	-2.00509	4.24344e-05	0.000871387	-2.59912	0.000168454	0.00580777
STMN2	3	Up	Not diff. exp.	Up	Up	Up	0.126348	0.362513	0.628003	5.00941	0.000310799	0.00400722	4.95137	5.27883e-05	0.000997737	1.45073	0.000602988	0.0113565
STON1	3	Down	NA	Down	Down	Down	NA	NA	NA	-1.18342	0.0105107	0.0486044	-1.83884	0.000493659	0.00401762	-1.21051	0.000307686	0.00791601
SUCNR1	3	Down	Not diff. exp.	Down	Down	Down	-0.215024	0.329513	0.603796	-2.38443	0.00111449	0.00998214	-3.41733	0.000824303	0.00566248	-2.65	0.000423769	0.00951076
SULF1	4	Up	Up	Up	Up	Up	2.09287	3.10593e-05	0.0472777	1.84191	0.00343033	0.0222815	2.30541	0.000362245	0.00333045	2.70363	0.00332221	0.0301062
SULT1C2	3	Down	Not diff. exp.	Down	Down	Down	-0.559215	0.0509135	0.320268	-3.86763	3.70298e-06	0.00021327	-5.4316	3.43087e-05	0.000765946	-3.26321	0.00335982	0.030344
SUOX	3	Down	Not diff. exp.	Down	Down	Down	-0.0810342	0.237925	0.53053	-1.75081	3.28367e-05	0.000876985	-1.37554	0.00900771	0.0298873	-1.49924	0.00318729	0.0293798
SVIP	3	Down	Not diff. exp.	Down	Down	Down	-0.170942	0.407975	0.660648	-1.05801	0.00434135	0.0261882	-2.59304	0.000570115	0.0043858	-1.02403	0.00226864	0.0241114
SYNE1	3	Down	Not diff. exp.	Down	Down	Down	-0.532619	0.00752966	0.16797	-1.48556	0.00569139	0.0317768	-1.92442	0.000614097	0.00460873	-1.39507	0.000522201	0.0106482
SYNJ2BP	3	Down	NA	Down	Down	Down	NA	NA	NA	-1.55781	0.000177366	0.0027361	-2.08444	9.54709e-06	0.000362978	-1.53078	0.000378623	0.00897053
SYPL2	3	Down	Not diff. exp.	Down	Down	Down	-0.300612	0.0111064	0.19498	-2.61542	0.000898811	0.00859967	-4.0315	0.000129551	0.0017374	-1.48941	0.0017931	0.0209865
SYTL1	3	Up	Not diff. exp.	Up	Up	Up	-0.0782884	0.471241	0.702882	2.10179	0.00326454	0.021514	3.37239	0.000866814	0.00585843	3.19298	4.92619e-05	0.00314825
TACC3	3	Up	Not diff. exp.	Up	Up	Up	0.0660409	0.619425	0.800243	2.34022	5.18771e-05	0.00118403	3.32492	4.86236e-06	0.000263597	1.22553	0.00141633	0.0182254
TAGLN2	4	Up	Up	Up	Up	Up	1.10153	0.000191789	0.06967	1.76566	0.00164558	0.0132163	3.30124	3.17978e-06	0.000212098	2.21282	7.86195e-05	0.00380045
TATDN3	3	Down	Not diff. exp.	Down	Down	Down	0.000739111	0.991044	0.995537	-1.04207	0.00743509	0.038099	-1.29505	0.00388256	0.0164257	-1.5366	7.71517e-05	0.00380045
TBC1D2	3	Up	Not diff. exp.	Up	Up	Up	0.668542	0.00655894	0.161798	2.15974	6.50135e-06	0.000302063	3.14598	2.17511e-08	2.60812e-05	1.09256	0.00310534	0.02879
TBC1D24	3	Down	Not diff. exp.	Down	Down	Down	-0.203574	0.0920555	0.390751	-1.74592	0.000705741	0.00726592	-1.45559	0.000250032	0.00261852	-2.59561	3.21615e-05	0.00259131
TBC1D4	3	Down	Not diff. exp.	Down	Down	Down	-0.247719	0.163256	0.464342	-1.5452	0.000662784	0.00695126	-2.31788	1.15287e-05	0.000409909	-1.86526	0.000281318	0.00759998
TBX1	3	Up	Not diff. exp.	Up	Up	Up	-0.188101	0.207896	0.505709	2.40489	0.00564841	0.0316419	1.8053	0.00510028	0.0199105	1.22775	0.00359735	0.0316706
TCEA3	3	Down	Not diff. exp.	Down	Down	Down	-0.509727	0.00492347	0.14396	-1.75814	0.000161363	0.00258225	-1.31309	0.00316991	0.014329	-2.75998	3.82995e-05	0.00278762
TCF21	3	Down	Not diff. exp.	Down	Down	Down	-0.733933	0.00419443	0.136422	-3.35083	1.89284e-06	0.000141548	-3.11779	1.56983e-05	0.000487451	-3.69658	2.98695e-06	0.000846115
TCF3	3	Up	Not diff. exp.	Up	Up	Up	-0.0299211	0.891177	0.949386	1.21305	0.00060496	0.00650408	1.74234	3.34423e-05	0.000758318	1.46129	0.000478602	0.0101956
TCIRG1	3	Up	Not diff. exp.	Up	Up	Up	0.530568	0.0349329	0.285613	1.65151	0.000768624	0.00767889	2.78405	1.29759e-05	0.000440303	1.58955	0.000786364	0.0131335
TET3	3	Up	Not diff. exp.	Up	Up	Up	-0.0168864	0.869877	0.940142	1.08439	0.0019309	0.0147676	1.81323	1.55657e-05	0.000484639	2.28767	0.000594822	0.0112635
TFAP2B	3	Down	Not diff. exp.	Down	Down	Down	-0.42161	0.000659313	0.0834398	-3.72615	4.9736e-05	0.00114861	-7.32005	3.00864e-05	0.000711695	-3.3348	0.000707156	0.0123323
TFCP2L1	3	Down	Not diff. exp.	Down	Down	Down	-0.97069	0.0172732	0.228399	-4.23999	4.30333e-08	1.51297e-05	-3.26689	0.000144335	0.00185574	-3.8249	3.08699e-05	0.00255904
TFDP2	3	Down	Not diff. exp.	Down	Down	Down	0.023439	0.850125	0.930023	-1.35596	0.00246543	0.0176193	-1.1469	0.00026602	0.0027156	-1.45311	0.00196013	0.0221847
TGFB1	3	Up	Not diff. exp.	Up	Up	Up	0.83148	0.0387255	0.293666	1.4225	0.000716256	0.00733691	2.55581	9.48423e-06	0.000361782	1.78628	0.00511601	0.0392683
TGFBI	3	Up	Not diff. exp.	Up	Up	Up	0.550203	0.148597	0.451042	2.28316	0.00393333	0.02457	3.26943	1.57223e-05	0.000487539	2.39794	0.00480375	0.037728
TGM2	3	Up	Not diff. exp.	Up	Up	Up	0.176345	0.567347	0.767165	2.3129	0.00203356	0.0153141	5.26136	1.01924e-06	0.000121429	1.46608	0.0025923	0.0259751
THBS2	4	Up	Up	Up	Up	Up	1.71344	1.49474e-05	0.0340334	2.93808	0.000291624	0.00383348	2.97761	0.00826775	0.0281072	2.89238	0.000868416	0.0138226
THEMIS2	3	Up	Not diff. exp.	Up	Up	Up	-0.00735461	0.961392	0.982655	2.16962	6.93105e-05	0.00144857	2.80183	5.03962e-05	0.000973819	2.28498	5.60269e-05	0.00324143
THSD7A	3	Down	Not diff. exp.	Down	Down	Down	-0.181475	0.517467	0.734776	-2.91189	1.07714e-05	0.000426147	-3.13923	2.84625e-06	0.000201158	-2.64141	0.000125415	0.00488653
TIAM1	3	Up	Not diff. exp.	Up	Up	Up	0.28913	0.0614641	0.339527	1.04333	0.00425152	0.0258049	1.372	0.00764549	0.026589	2.31987	0.00254469	0.025769
TIMP1	3	Up	Not diff. exp.	Up	Up	Up	0.540741	0.0427203	0.30308	2.34165	0.0026838	0.0187151	2.93171	0.00140763	0.00814049	2.28076	5.33775e-05	0.00321458
TINAG	3	Down	Not diff. exp.	Down	Down	Down	-0.217619	0.269634	0.558177	-6.14097	3.15812e-08	1.27531e-05	-6.81998	0.00646588	0.0236054	-4.12935	0.000163254	0.00575149
TK1	3	Up	Not diff. exp.	Up	Up	Up	0.189799	0.196563	0.495154	1.19428	0.00378747	0.0238614	4.75127	4.05464e-06	0.000238923	1.28314	0.00318858	0.0293798
TKT	3	Up	Up	Not diff. exp.	Up	Up	1.13673	0.000843096	0.0868782	1.06934	0.0557384	0.150346	2.74733	0.000508134	0.0040854	1.59741	0.000847335	0.0136629
TLN2	3	Down	Not diff. exp.	Down	Down	Down	-0.683918	0.00477913	0.142641	-2.59941	2.69546e-05	0.000774847	-1.75081	0.00595628	0.022278	-2.29312	0.000102584	0.00441555
TMC6	3	Up	Not diff. exp.	Up	Up	Up	-0.0286979	0.732234	0.864396	1.77679	0.000346706	0.00430068	1.79228	0.00193684	0.0101535	1.71341	0.000477967	0.0101956
TMEM132E	3	Down	Not diff. exp.	Down	Down	Down	-0.315581	0.0481557	0.315155	-2.73612	0.000154603	0.00252729	-3.47814	0.0166843	0.0462918	-1.04303	0.00353967	0.0313338
TMEM150C	3	Down	Not diff. exp.	Down	Down	Down	-0.325297	0.0205406	0.240384	-3.00969	4.24268e-06	0.000232962	-3.29081	3.35268e-06	0.00021727	-2.09866	0.00117342	0.0163615
TMEM154	3	Up	Not diff. exp.	Up	Up	Up	-0.0342889	0.77468	0.888733	3.50534	4.43922e-06	0.000239528	3.27676	0.000566759	0.00436735	1.38143	0.00046564	0.0100419
TMEM161B-AS1	3	Down	Not diff. exp.	Down	Down	Down	-0.106411	0.0955432	0.39445	-1.21479	0.00688801	0.0363	-1.94393	4.03482e-05	0.000847758	-2.05674	0.00148934	0.0186831
TMEM170B	3	Down	Not diff. exp.	Down	Down	Down	0.0167774	0.856959	0.933335	-1.17694	0.00468417	0.0277015	-1.39552	0.00434532	0.0177202	-1.49744	0.00125601	0.0169315
TMEM171	3	Down	Not diff. exp.	Down	Down	Down	-0.351189	0.0225086	0.248063	-2.59492	3.60814e-05	0.000933992	-3.4868	0.000207552	0.00231824	-1.46056	0.000801746	0.0132646
TMEM178A	3	Down	Not diff. exp.	Down	Down	Down	-0.332835	0.00156008	0.104047	-4.16888	4.31233e-06	0.000235688	-4.12069	3.74969e-06	0.000228404	-3.91802	9.8747e-05	0.00434791
TMEM189	3	Up	Not diff. exp.	Up	Up	Up	0.634714	0.0164741	0.225643	1.29494	0.00159845	0.0129259	2.13086	8.18972e-05	0.00130972	1.70466	0.000224073	0.00675787
TMEM192	3	Down	Not diff. exp.	Down	Down	Down	-0.0924062	0.221243	0.517284	-1.41242	0.000943455	0.00888606	-1.62783	0.0123455	0.0373108	-1.1169	0.000647849	0.0118336
TMEM207	3	Down	Not diff. exp.	Down	Down	Down	-0.463125	0.00320089	0.128306	-4.79568	0.00151275	0.0124248	-6.26067	0.0109575	0.034269	-3.44528	3.70793e-05	0.00275713
TMEM213	3	Down	Not diff. exp.	Down	Down	Down	-0.897023	0.000160997	0.06967	-6.86606	1.98761e-07	3.52706e-05	-8.38496	3.40828e-08	2.75621e-05	-5.83404	4.09233e-06	0.00100922
TMEM37	3	Down	Not diff. exp.	Down	Down	Down	-0.768528	0.00169783	0.107456	-3.14294	2.73526e-07	4.27553e-05	-2.57867	8.64088e-06	0.000346236	-2.18759	0.00492068	0.038302
TMEM38B	3	Down	Not diff. exp.	Down	Down	Down	-0.117417	0.41902	0.66685	-1.79259	0.000242246	0.00339516	-2.56532	2.04178e-06	0.000171688	-2.91941	2.6628e-05	0.00237521
TMEM45A	3	Up	Not diff. exp.	Up	Up	Up	0.244942	0.211963	0.508622	4.22597	5.92439e-05	0.00129698	5.54824	5.13894e-09	1.48001e-05	3.76748	4.03804e-05	0.00287909
TMEM52B	3	Down	Not diff. exp.	Down	Down	Down	-0.75334	0.00524462	0.146751	-5.92396	1.04836e-08	8.40322e-06	-4.54837	0.000149174	0.00189627	-5.45606	2.74124e-05	0.00241437
TMEM72	4	Down	Down	Down	Down	Down	-1.30352	0.00102851	0.0896119	-6.04699	2.79156e-06	0.000172593	-11.0724	0.000105999	0.00153061	-4.67683	3.81571e-07	0.0004705
TMEM88	3	Down	Not diff. exp.	Down	Down	Down	-0.561512	0.0204247	0.239809	-2.45709	0.000497548	0.00561852	-1.959	0.00125497	0.00747286	-1.43728	0.000417332	0.00947213
TMSB10	4	Up	Up	Up	Up	Up	2.17623	0.000808243	0.0867674	2.03949	0.0023462	0.0169896	3.55341	8.33832e-07	0.000106988	1.27304	0.000423407	0.00951076
TNFAIP2	3	Up	Not diff. exp.	Up	Up	Up	0.356985	0.301485	0.581032	1.77521	0.00811589	0.0404952	2.03434	0.000256557	0.00265831	2.68427	0.00124899	0.0169021
TNFAIP6	3	Up	Not diff. exp.	Up	Up	Up	0.318819	0.355086	0.622364	5.70457	1.49531e-07	2.95995e-05	5.20125	8.48919e-07	0.000108061	3.50666	8.36911e-05	0.00391963
TNFAIP8	3	Up	Not diff. exp.	Up	Up	Up	0.0210461	0.733281	0.865179	1.35465	0.00337541	0.022067	1.21292	0.00334661	0.0148481	1.13179	0.00412994	0.0342361
TNFRSF9	3	Up	Not diff. exp.	Up	Up	Up	0.0445534	0.697009	0.844816	4.48778	2.00399e-06	0.000145249	3.85376	8.49562e-06	0.000342201	3.267	0.000224381	0.00675787
TNFSF13B	3	Up	Not diff. exp.	Up	Up	Up	0.142664	0.347016	0.616728	2.64754	4.51345e-05	0.00108204	2.25925	0.00291598	0.0135071	3.26822	7.70377e-05	0.00380045
TOM1L1	3	Down	Not diff. exp.	Down	Down	Down	-0.189283	0.46876	0.701365	-1.45624	0.00117033	0.0103718	-1.78872	0.0158212	0.0445134	-1.76253	5.93064e-05	0.00332682
TOP2A	3	Up	Not diff. exp.	Up	Up	Up	0.459281	0.170261	0.470928	4.12775	1.41746e-06	0.000118403	4.75517	4.85922e-05	0.000953079	4.30154	0.000330024	0.00824548
TP63	3	Up	Up	Up	Not diff. exp.	Up	1.31458	0.0218891	0.246251	3.66215	0.000147412	0.00242567	2.77115	0.0667215	0.127468	2.23351	0.00447515	0.0359418
TPBG	3	Up	Not diff. exp.	Up	Up	Up	0.316025	0.041713	0.300817	1.66315	0.00106989	0.009691	2.70709	0.000260482	0.00268403	2.81402	0.000635191	0.0117208
TPX2	3	Up	Not diff. exp.	Up	Up	Up	0.801588	0.000751687	0.0860025	4.26683	1.56506e-06	0.00012669	5.49386	2.60353e-06	0.000192952	3.41408	0.00055489	0.0109012
TRANK1	3	Up	Not diff. exp.	Up	Up	Up	0.228579	0.0657647	0.346516	1.28807	0.00173692	0.0137298	1.48381	0.000256471	0.00265831	1.14143	0.0025863	0.025939
TREM1	3	Up	Not diff. exp.	Up	Up	Up	0.431927	0.0262486	0.263422	4.17257	3.59547e-07	4.97143e-05	3.93981	1.07212e-06	0.000123596	1.48256	0.00216824	0.0234887
TREM2	3	Up	Not diff. exp.	Up	Up	Up	0.392476	0.0112559	0.196391	3.70239	5.7329e-05	0.00127249	4.94212	2.79655e-06	0.000198254	1.53938	0.000350402	0.00852104
TRG-AS1	3	Up	Not diff. exp.	Up	Up	Up	0.0941314	0.430245	0.674509	2.7784	0.000164914	0.00261691	1.7988	0.00462353	0.0185456	1.1411	0.00236547	0.0247245
TRHDE	3	Down	Not diff. exp.	Down	Down	Down	-0.335804	0.00356866	0.132075	-2.81968	6.36944e-05	0.00136667	-8.52806	4.03131e-06	0.000238157	-2.44852	0.000859311	0.0137755
TRIM16	3	Up	Not diff. exp.	Up	Up	Up	0.423751	0.0273255	0.267537	1.89044	0.00133255	0.0113895	2.42974	0.0019823	0.0103137	3.32628	0.000194821	0.00625395
TRIM59	3	Up	Not diff. exp.	Up	Up	Up	0.196986	0.0349332	0.285613	2.16845	1.05554e-05	0.000422142	1.47215	0.0020232	0.0104634	2.06835	0.000127136	0.00492286
TRIP13	3	Up	Not diff. exp.	Up	Up	Up	0.23	0.0915654	0.390719	2.33941	0.00011074	0.002002	2.9469	3.94512e-06	0.00023548	2.00449	6.79386e-05	0.00360848
TRPM2	3	Up	Not diff. exp.	Up	Up	Up	-0.144646	0.247832	0.538828	2.14029	1.41826e-05	0.000509278	2.84305	2.99922e-05	0.000710197	1.075	0.00429025	0.0350204
TRPM3	3	Down	Not diff. exp.	Down	Down	Down	-0.315206	0.00286172	0.125062	-4.75275	6.15747e-06	0.000293614	-9.10631	1.50624e-05	0.000477355	-4.32164	1.09269e-05	0.00155816
TSHZ1	3	Down	Not diff. exp.	Down	Down	Down	-0.177894	0.475525	0.705276	-1.63519	6.84973e-05	0.0014368	-1.09494	0.0063658	0.0233697	-1.57616	0.000517935	0.0106231
TSPAN12	3	Down	Not diff. exp.	Down	Down	Down	-0.532473	0.0340276	0.283778	-2.92243	2.19543e-05	0.000674258	-4.55095	4.81103e-07	7.97454e-05	-3.67345	0.000737717	0.0126413
TSPAN13	3	Up	Not diff. exp.	Up	Up	Up	0.594612	0.0320367	0.279694	2.06672	0.00229722	0.0167585	1.86027	4.70668e-05	0.000936532	3.24172	4.03342e-05	0.00287909
TSPAN33	3	Down	Not diff. exp.	Down	Down	Down	-0.491621	0.0205612	0.240384	-2.51194	1.32527e-05	0.000486264	-2.00074	0.000747282	0.00528627	-2.30092	0.000321681	0.00817343
TTC39C	3	Up	Not diff. exp.	Up	Up	Up	0.122204	0.194517	0.493869	1.39234	0.00150434	0.012373	1.43678	0.00794589	0.0273407	2.97228	8.25088e-05	0.00391301
TTK	3	Up	Not diff. exp.	Up	Up	Up	0.143471	0.0986128	0.398768	3.70547	8.04457e-06	0.000353541	3.93604	4.00534e-06	0.000238052	3.69395	0.000681579	0.0121187
TUB	3	Down	Not diff. exp.	Down	Down	Down	-0.228369	0.0297366	0.274266	-2.14103	0.000216391	0.00313173	-4.03581	0.00173639	0.00942439	-2.24623	0.00281258	0.0270846
TUBA1B	3	Up	Up	Not diff. exp.	Up	Up	1.40545	0.0109264	0.193925	1.10707	0.0645594	0.165552	3.24839	2.16297e-05	0.000582411	1.30162	0.00153023	0.0189965
TUBA1C	3	Up	Not diff. exp.	Up	Up	Up	0.556147	0.00721027	0.165359	1.3138	0.0108388	0.0496877	3.24201	6.42349e-06	0.000296588	1.38505	0.00106793	0.0154067
TWIST1	3	Up	Not diff. exp.	Up	Up	Up	0.379948	0.0772787	0.367802	4.71961	3.91768e-06	0.000221307	4.95769	6.74872e-07	9.25539e-05	3.72677	0.000486801	0.0102453
TYMP	3	Up	Not diff. exp.	Up	Up	Up	-0.0654406	0.649871	0.816502	2.43758	0.000651029	0.00686773	4.39152	3.66145e-06	0.000225561	2.58707	0.000588134	0.0112179
TYROBP	3	Up	Not diff. exp.	Up	Up	Up	0.935877	0.0435152	0.305824	2.05672	0.00229648	0.0167583	3.90746	4.01656e-06	0.000238052	2.03951	0.000388397	0.00910691
TYRP1	3	Down	Not diff. exp.	Down	Down	Down	-0.0874765	0.25181	0.542329	-2.63122	0.00261656	0.0183529	-6.36977	0.0107333	0.0337697	-5.0537	3.32284e-05	0.0026204
UBE2L6	3	Up	Not diff. exp.	Up	Up	Up	0.333121	0.173735	0.474684	1.39512	0.0054914	0.0309685	2.836	9.08525e-08	3.87182e-05	1.60931	0.00174273	0.0205785
UBE2S	3	Up	Not diff. exp.	Up	Up	Up	0.394083	0.137586	0.440619	1.67496	0.00107006	0.009691	3.75311	5.14266e-05	0.000981664	2.67864	0.000849321	0.0136739
UBE2T	3	Up	Not diff. exp.	Up	Up	Up	0.268884	0.029985	0.274372	2.46608	0.000114602	0.00204049	2.89774	1.62342e-06	0.0001565	1.76634	0.000137469	0.00514577
UCK2	3	Up	Not diff. exp.	Up	Up	Up	0.309657	0.00160635	0.105534	1.26535	0.00127519	0.0110395	1.73984	2.75268e-05	0.0006747	2.66195	0.00241277	0.024976
UGT8	3	Down	Not diff. exp.	Down	Down	Down	-0.570087	0.00715862	0.165359	-1.83642	0.000103054	0.00189722	-4.1327	0.000929793	0.00615411	-4.63051	0.000931943	0.0143286
UHRF1	3	Up	Not diff. exp.	Up	Up	Up	-0.340884	0.0748671	0.362729	3.68946	8.52581e-05	0.00166782	5.21545	4.91487e-08	3.02111e-05	2.19166	0.000106201	0.00448759
UMOD	4	Down	Down	Down	Down	Down	-3.2465	0.00307689	0.127617	-9.13915	1.35314e-07	2.82587e-05	-13.5962	0.000109923	0.00156819	-8.9651	1.02761e-08	0.000112116
UNC13B	3	Down	Not diff. exp.	Down	Down	Down	-0.232017	0.0557663	0.329467	-1.1667	0.0016108	0.0129945	-1.30032	0.000218814	0.00239956	-1.35302	0.0019228	0.0219041
USH1C	3	Down	Not diff. exp.	Down	Down	Down	-0.480406	0.00477585	0.142641	-3.7542	1.3781e-05	0.000499422	-4.83708	0.00373871	0.016029	-2.58196	6.48865e-05	0.00350554
USP2	3	Down	Not diff. exp.	Down	Down	Down	-0.670438	0.00694866	0.165359	-4.90698	3.75284e-06	0.000215542	-7.18683	0.000805529	0.00557203	-3.11989	1.98019e-05	0.00202481
USP51	3	Down	Not diff. exp.	Down	Down	Down	-0.377537	0.00292942	0.126131	-1.80483	0.00369936	0.0234948	-3.20729	9.76341e-05	0.00145787	-1.58051	0.000720582	0.0124514
VASH1	3	Up	Not diff. exp.	Up	Up	Up	-0.00254816	0.977079	0.989505	1.12612	0.0011601	0.0102927	1.75096	7.12607e-05	0.00119593	1.34581	0.000510933	0.010528
VAV1	3	Up	Not diff. exp.	Up	Up	Up	-0.0315735	0.773744	0.888733	2.39167	0.000139274	0.00232511	2.76637	0.000203209	0.00229057	1.03102	0.000672566	0.0120602
VAV3	3	Down	Not diff. exp.	Down	Down	Down	-0.0391548	0.628775	0.804943	-1.70986	0.00103901	0.00951218	-1.93902	2.61106e-06	0.000192952	-1.22444	0.00401351	0.0336794
VCAN	4	Up	Up	Up	Up	Up	1.60642	0.00129622	0.097507	3.02045	0.00200455	0.0151867	3.53876	0.000977665	0.00637571	3.85098	0.000166983	0.00579209
VEPH1	3	Down	Not diff. exp.	Down	Down	Down	-0.339439	0.00111843	0.0926792	-3.26082	5.98463e-06	0.00028822	-4.4696	5.72863e-08	3.26668e-05	-3.85818	2.59978e-05	0.00233891
VSIG4	3	Up	Not diff. exp.	Up	Up	Up	0.628378	0.0933308	0.39248	1.84505	0.00795507	0.0398956	3.34795	2.04897e-05	0.000562672	1.46772	0.00248431	0.0253783
VWA8	3	Down	Not diff. exp.	Down	Down	Down	-0.01709	0.872329	0.941572	-1.57371	0.000182622	0.00279522	-1.43008	0.000356645	0.00329872	-1.22247	0.000811025	0.0132947
WDFY3-AS2	3	Down	Not diff. exp.	Down	Down	Down	-0.426199	0.000519537	0.081273	-2.53761	0.000436087	0.0051056	-3.60318	1.1134e-05	0.00040208	-2.40767	4.40437e-05	0.00301714
WDR72	3	Down	Not diff. exp.	Down	Down	Down	-0.821839	0.000986738	0.0895924	-5.11888	3.598e-08	1.32625e-05	-8.08495	2.98852e-05	0.00070912	-2.99136	0.00444668	0.0357817
WNK4	3	Down	Not diff. exp.	Down	Down	Down	-0.635395	0.00133952	0.0981946	-2.96478	4.59502e-05	0.00109666	-5.18057	3.25797e-05	0.00074616	-4.08134	4.2534e-06	0.00101318
XCL1	3	Up	Not diff. exp.	Up	Up	Up	0.0350475	0.845827	0.927828	2.42751	0.00716334	0.03719	1.81444	0.00198819	0.0103283	2.02894	4.70735e-05	0.00306385
ZADH2	3	Down	Not diff. exp.	Down	Down	Down	-0.222627	0.067634	0.348728	-1.24982	0.000632579	0.00672733	-1.28037	2.69891e-05	0.000670075	-1.76513	0.000149236	0.0054029
ZBED3	3	Down	Not diff. exp.	Down	Down	Down	-0.255367	0.0328924	0.281773	-2.1375	0.000105644	0.00193361	-1.59096	0.000183987	0.00215838	-1.05914	0.00226286	0.0240905
ZC2HC1C	3	Down	Not diff. exp.	Down	Down	Down	-0.300056	0.0639705	0.344251	-1.35163	0.00733543	0.0377443	-2.62205	8.13109e-05	0.00130369	-1.68629	0.000178642	0.00599228
ZDHHC2	3	Down	Not diff. exp.	Down	Down	Down	-0.140044	0.52157	0.737685	-1.16336	0.0108874	0.0498276	-1.61777	0.0126621	0.0380408	-1.82152	0.000215363	0.00660974
ZFP3	3	Down	Not diff. exp.	Down	Down	Down	-0.32526	0.00114841	0.0930665	-1.44004	0.000306588	0.00396595	-2.01907	1.53456e-05	0.000481036	-1.65004	0.000379188	0.00897091
ZHX3	3	Down	Not diff. exp.	Down	Down	Down	-0.264654	0.0165154	0.225763	-1.69359	8.71687e-05	0.00169158	-1.40571	4.95542e-05	0.000963485	-2.08656	3.03926e-05	0.00255504
ZMAT1	3	Down	Not diff. exp.	Down	Down	Down	-0.240641	0.132807	0.436843	-1.75235	0.000642817	0.00681093	-2.72984	0.000188602	0.00219464	-1.4786	0.00240741	0.0249532
ZMYND12	3	Down	Not diff. exp.	Down	Down	Down	-0.206473	0.0283562	0.270676	-2.09828	0.00928492	0.0446267	-2.1222	0.00652277	0.0237529	-1.90299	0.000207412	0.00643161
ZNF10	3	Down	Not diff. exp.	Down	Down	Down	-0.392819	0.000373068	0.0745398	-1.16527	0.0057282	0.0319521	-2.37786	0.000957934	0.00629147	-1.17413	0.000431959	0.00961223
ZNF204P	3	Down	Not diff. exp.	Down	Down	Down	-0.261122	0.0223939	0.247962	-2.32721	1.68803e-05	0.000575444	-3.10503	4.47221e-05	0.000901345	-2.02657	0.00539533	0.0405801
ZNF300P1	3	Down	Not diff. exp.	Down	Down	Down	-0.0509582	0.555212	0.759131	-2.39548	0.000103066	0.00189722	-3.32484	0.000882018	0.00592988	-1.42406	0.00441837	0.0357356
ZNF385A	3	Up	Not diff. exp.	Up	Up	Up	-0.000595979	0.996197	0.998241	2.23864	5.02469e-05	0.00115362	2.33245	9.79001e-05	0.00145995	1.0094	0.00417734	0.0344851
ZNF471	3	Down	Not diff. exp.	Down	Down	Down	-0.117796	0.142644	0.444796	-1.62983	0.00452376	0.0270119	-3.63784	1.64047e-05	0.000497871	-1.05152	0.000919515	0.014246
ZNF667-AS1	3	Down	Not diff. exp.	Down	Down	Down	-0.215441	0.155637	0.458024	-1.85839	0.000949613	0.00893334	-3.01625	1.24862e-05	0.000429375	-1.25214	0.00670743	0.0467735
ZNF697	3	Down	Not diff. exp.	Down	Down	Down	-0.339966	0.127885	0.433236	-1.74096	0.00115912	0.0102881	-2.02951	0.000573512	0.00440739	-1.95848	0.00161238	0.0196276
ZNF844	3	Down	Not diff. exp.	Down	Down	Down	-0.346395	0.0446252	0.308514	-1.95495	1.95279e-05	0.000621621	-2.2253	5.22199e-05	0.000993515	-2.05201	2.84733e-05	0.00246849
ZWINT	3	Up	Not diff. exp.	Up	Up	Up	0.106308	0.327659	0.602222	1.19793	0.0034871	0.022503	2.14842	6.15274e-06	0.000289146	2.05947	0.000153557	0.00551173

## Sheet: Table S4
Table S4. HGNC gene groups significantly over-represented in the list of validated differentially expressed genes between CDC and normal kidney
Group	ngenes	siggenes	siggenes.up	siggenes.down	p	fdr	genes.up	genes.dn
cd molecules	392	51	44	7	1.04818e-24	8.87806e-22	CCR1;CD2;CD247;CD274;CD276;CD300A;CD37;CD4;CD40;CD44;CD53;CD68;CD72;CD86;CDCP1;CLEC4A;CLEC7A;CSF2RB;FCGR1A;FCGR2C;FCGR3A;FCGR3B;HMMR;ICAM1;IL15RA;IL21R;IL2RA;IL2RB;IL4R;ITGA5;ITGAM;ITGB2;ITGB4;LAMP3;LILRB4;PLAUR;PLXNC1;PTGFRN;SLAMF7;SLAMF8;SLC7A5;TNFRSF9;TNFSF13B;TREM1	BMPR1B;CD34;DPP4;ENPEP;FGFR4;FZD4;SLC4A1
solute carriers	420	41	7	34	1.33533e-15	5.65512e-13	SLC15A3;SLC16A3;SLC1A4;SLC2A1;SLC43A3;SLC7A11;SLC7A5	MPC1;SFXN2;SLC12A1;SLC13A1;SLC13A3;SLC16A9;SLC17A1;SLC17A3;SLC1A1;SLC22A2;SLC25A30;SLC25A34;SLC25A4;SLC26A7;SLC27A2;SLC28A1;SLC2A13;SLC34A1;SLC35B4;SLC39A5;SLC3A1;SLC47A1;SLC47A2;SLC4A1;SLC4A4;SLC5A10;SLC5A12;SLC5A9;SLC6A12;SLC6A13;SLC6A19;SLC9A3;SLCO4C1;SPNS2
v-set domain containing	163	19	17	2	3.14842e-09	8.88904e-07	BTN3A2;BTN3A3;CD2;CD274;CD276;CD300A;CD300LF;CD4;CD86;MPZL1;PTGFRN;SIGLEC10;SLAMF7;TREM1;TREM2;VCAN;VSIG4	AMIGO1;HEPACAM2
pdz domain containing	150	18	3	15	5.11744e-09	1.08362e-06	AHNAK2;PDLIM7;TIAM1	ARHGEF12;DEPTOR;GIPC2;LIN7A;MAGI1;MAGI3;MPP5;MPP7;PARD6B;PDZK1;PTPN3;SHANK2;SHANK3;SYNJ2BP;USH1C
pleckstrin homology domain containing	190	14	7	7	7.61564e-05	0.00293202	ANLN;ARHGAP9;BTK;CYTH4;FGD6;TIAM1;VAV1	ARHGEF9;CADPS2;GRB14;SPATA13;SPTBN2;VAV3;VEPH1
receptor ligands	99	12	8	4	1.64216e-06	0.000126447	ANXA1;BID;CD274;FN1;ICAM1;LGALS1;LGALS9;RAC2	FGF1;FGF9;NCR3LG1;PROC
sh2 domain containing	101	12	6	6	2.03581e-06	0.000143694	BTK;HCK;LCP2;LYN;SOCS3;VAV1	FRK;GRB14;PLCG2;SHE;STAP1;VAV3
i-set domain containing	161	11	3	8	0.000820624	0.0204432	NTM;PXDN;SEMA3C	CNTN3;FGFR4;HEPACAM2;MFAP3L;MYOM3;NEGR1;NTRK2;ROBO4
chemokine ligands	44	10	9	1	2.77258e-08	4.69675e-06	CCL13;CXCL10;CXCL11;CXCL13;CXCL5;CXCL6;CXCL8;CXCL9;XCL1	CXCL12
collagens	46	10	8	2	4.38025e-08	6.18345e-06	COL11A1;COL1A1;COL1A2;COL3A1;COL5A1;COL5A2;COL6A3;COL8A1	COL4A3;COL4A4
basic helix-loop-helix proteins	110	10	4	6	0.000145183	0.0049188	AHR;ARNTL2;TCF3;TWIST1	ARNT2;ID4;MITF;SIM1;SIM2;TCF21
kinesins	44	9	7	2	3.64686e-07	3.86112e-05	KIF11;KIF14;KIF18A;KIF20A;KIF2C;KIF3C;KIF4A	KIF12;KIF13B
nuclear hormone receptors	48	9	0	9	7.98472e-07	7.51451e-05		ESRRB;ESRRG;HNF4A;NR0B2;NR3C2;NR4A1;PPARA;RORA;RORC
dbl family rho gefs	73	9	4	5	2.85337e-05	0.00142165	ECT2;FGD6;TIAM1;VAV1	ARHGEF12;ARHGEF15;ARHGEF9;SPATA13;VAV3
c-type lectin domain containing	85	9	6	3	9.60913e-05	0.00347389	CD72;CLEC2B;CLEC4A;CLEC7A;OLR1;VCAN	CLEC3B;FREM1;PLA2R1
fibronectin type iii domain containing	128	9	4	5	0.00195765	0.0394793	CSF2RB;FN1;FNDC1;ITGB4	FLRT1;PHYHIPL;PTPRB;PTPRG;ROBO4
lim domain containing	53	8	5	3	1.76916e-05	0.000998986	FHL2;MICAL2;MICALL1;MICALL2;PDLIM7	ABLIM1;FHL5;NEBL
acyl-coa synthetase family	27	7	0	7	1.33781e-06	0.000113313		ACSM2A;ACSM2B;ACSM3;ACSM5;ACSS1;ACSS3;SLC27A2
interleukin receptors	42	7	5	2	3.06391e-05	0.00144174	IL15RA;IL21R;IL2RA;IL2RB;IL4R	IL17RB;IL17RD
aquaporins	14	6	0	6	2.64523e-07	3.20073e-05		AQP1;AQP2;AQP3;AQP4;AQP6;AQP7
c1q domain containing	15	5	5	0	1.18865e-05	0.000774454	C1QA;C1QB;C1QC;COL8A1;EMILIN2
carbonic anhydrases	16	5	0	5	1.69806e-05	0.000998986		CA10;CA12;CA2;CA4;CA8
constitutive centromere associated network	17	5	5	0	2.36262e-05	0.00125071	CENPH;CENPK;CENPL;CENPU;CENPW
aldehyde dehydrogenases	19	5	0	5	4.2826e-05	0.00172731		ALDH1A1;ALDH1L1;ALDH4A1;ALDH6A1;ALDH8A1
membrane associated guanylate kinases	26	5	1	4	0.000213641	0.00695978	CACNB3	MAGI1;MAGI3;MPP5;MPP7
complement system activation components	27	5	3	2	0.000257538	0.00807907	C1QA;C1QB;C1QC	C7;FCN3
tetraspanins	33	5	3	2	0.000680071	0.0180006	CD37;CD53;TSPAN13	TSPAN12;TSPAN33
c2-set domain containing	40	5	5	0	0.00166432	0.0370967	CD2;CD274;CD276;CD4;SIGLEC10
blood group antigens	41	5	1	4	0.00186206	0.0394793	CD44	AQP1;AQP3;GCNT2;SLC4A1
chloride voltage-gated channels	10	4	0	4	4.15801e-05	0.00172731		BSND;CLCN5;CLCNKA;CLCNKB
b7 family	10	4	3	1	4.15801e-05	0.00172731	CD274;CD276;CD86	NCR3LG1
potassium inwardly rectifying channel subfamily j	16	4	1	3	0.000324816	0.00941501	KCNJ2	KCNJ1;KCNJ10;KCNJ3
c2 domain containing phospholipases	19	4	0	4	0.000656864	0.0179472		PLCD4;PLCG2;PLCL1;PLCL2
v-type atpases	23	4	1	3	0.00140086	0.0339008	TCIRG1	ATP6V0A4;ATP6V0D2;ATP6V1A
pyrin domain containing	24	4	4	0	0.00165241	0.0370967	AIM2;IFI16;MNDA;PYCARD
nudix hydrolase family	24	4	2	2	0.00165241	0.0370967	NUDT1;TRPM2	NUDT12;NUDT16
condensin i subunits	5	3	3	0	9.84338e-05	0.00347389	NCAPG;NCAPH;SMC4
atpase na+/k+ transporting subunits	7	3	0	3	0.000333471	0.00941501		ATP1A1;ATP1B1;ATP1B2
guanylate binding proteins	7	3	3	0	0.000333471	0.00941501	GBP1;GBP2;GBP5
src family tyrosine kinases	9	3	2	1	0.000774724	0.0198846	HCK;LYN	FRK
apolipoprotein b mrna editing enzyme catalytic subunits	12	3	3	0	0.0019327	0.0394793	APOBEC3B;APOBEC3C;APOBEC3G
laminin subunits	12	3	3	0	0.0019327	0.0394793	LAMA4;LAMB3;LAMC2
annexins	13	3	3	0	0.0024722	0.0486965	ANXA1;ANXA8;ANXA8L1

## Sheet: Table S5
Table S5. Families of SLC genes differentially expressed between CDC and normal kidney (source: SLC superfamily of solute carriers. Accessed on 14/09/2020. IUPHAR/BPS Guide to PHARMACOLOGY, http://www.guidetopharmacology.org/GRAC/FamilyDisplayForward?familyId=863. )
SLC gene	SLC family	Modulation in CDCs vs normal
MPC1 (SLC54A1)	Mitochondrial pyruvate carriers	down
SFXN2 (SLC56A2)	Sideroflexins	down
SLC12A1	Cation-coupled chloride transporters	down
SLC13A1	sodium-dependent sulphate/carboxylate transporters	down
SLC13A3	sodium-dependent sulphate/carboxylate transporters	down
SLC16A9	monocarboxylate transporters	down
SLC17A1	Type I sodium-phosphate co-transporters	down
SLC17A3	Type I sodium-phosphate co-transporters	down
SLC1A1	Glutamate transporter	down
SLC22A2	Organic cation transporters	down
SLC25A30	Mitochondrial uncoupling proteins	down
SLC25A34	Mitochondrial di- and tri-carboxylic acid transporter	down
SLC25A4	Mitochondrial nucleotide transporter	down
SLC26A7	Anion channels	down
SLC27A2	fatty acid transporters	down
SLC28A1	nucleoside transporters	down
SLC2A13	hexose and sugar alcohol transporters	down
SLC34A1	sodium phosphate co-transporters	down
SLC35B4	nucleotide sugar transporters	down
SLC39A5	metal ion transporters	down
SLC3A1	heteromeric amino acid transporters	down
SLC47A1	multidrug and toxin extrusion transporters	down
SLC47A2	multidrug and toxin extrusion transporters	down
SLC4A1	Anion exchangers	down
SLC4A4	Sodium-dependent HCO3- transporters	down
SLC5A10	Hexose transporter	down
SLC5A12	Sodium iodide symporter, sodium-dependent multivitamin transporter and sodium-coupled monocarboxylate transporters	down
SLC5A9	Hexose transporter family	down
SLC6A12	GABA transporter	down
SLC6A13	GABA transporter	down
SLC6A19	Neutral amino acid transporter	down
SLC9A3	sodium/hydrogen exchangers	down
SLCO4C1	organic anion transporting polypeptides	down
SPNS2 (SLC62A2)	Pyrophosphate transporters	down
SLC15A3	peptide transporters	up
SLC16A3	monocarboxylate transporters	up
SLC1A4	Alanine/serine/cysteine transporter	up
SLC2A1	hexose and sugar alcohol transporters	up
SLC43A3	large neutral amino acid transporters	up
SLC7A11	Cationic amino acid transporter/glycoprotein-associated family	up
SLC7A5	Cationic amino acid transporter/glycoprotein-associated family	up

## Sheet: Table S6
Table S6. List of GO:BP terms and Reactome pathways significantly over-represented in the list of validated differentially expressed genes between CDC and normal kidney
term_name	term_id	source	p_value	term_size	query_size	intersection_size	intersection	Direction	glayCluster	Category
defects in vitamin and cofactor metabolism	REAC:R-HSA-3296482	REAC	0.0213398	22	336	6	CUBN,PCCA,MCCC2,LMBRD1,MCCC1,MTR	Down	1	Vitamin metabolism
metabolism of water-soluble vitamins and cofactors	REAC:R-HSA-196849	REAC	0.0485335	120	336	13	CYB5A,AOX1,CUBN,PANK1,PCCA,ALDH1L1,GPHN,MOCS2,NUDT12,MCCC2,LMBRD1,MCCC1,MTR	Down	1	Vitamin metabolism
amino acid conjugation	REAC:R-HSA-156587	REAC	0.00159676	9	336	5	ACSM2B,ACSM2A,GLYAT,GLYATL1,ACSM5	Down	2	Amino Acid conjugation
conjugation of carboxylic acids	REAC:R-HSA-159424	REAC	0.00159676	9	336	5	ACSM2B,ACSM2A,GLYAT,GLYATL1,ACSM5	Down	2	Amino Acid conjugation
conjugation of salicylate with glycine	REAC:R-HSA-177128	REAC	0.000728625	8	336	5	ACSM2B,ACSM2A,GLYAT,GLYATL1,ACSM5	Down	2	Amino Acid conjugation
passive transport by aquaporins	REAC:R-HSA-432047	REAC	0.000625452	13	336	6	AQP2,AQP3,AQP1,AQP6,AQP7,AQP4	Down	3	Passive transport by Aquaporins
polyol transport	GO:0015791	GO:BP	0.045606	13	508	5	AQP2,AQP3,AQP1,AQP7,SLC2A13	Down	3	Passive transport by Aquaporins
cellular response to endogenous stimulus	GO:0071495	GO:BP	0.0218024	1459	508	70	PCK1,NR4A1,ATP6V0A4,ASS1,KL,LRP2,AQP1,GPD1,PBLD,SLC39A5,HNF4A,RAP1GAP,FGF1,ATP6V0D2,SLC34A1,KLF15,NR3C2,PPARGC1A,FAM107A,CLEC3B,CRHBP,ABCC2,ESRRG,SFRP1,ERBB4,TCF21,HYAL1,ESRRB,CASR,CA2,PAX2,VEPH1,GRB14,PRKAA2,ITGA8,FGF9,EPB41L5,PPARA,TFAP2B,CPEB4,FECH,SOX6,ATP1A1,AGTR1,RORC,NR0B2,KLF9,RAPGEF3,LPL,TMEM38B,NTRK2,DAB2,RBPMS2,GPC3,ATP6V1A,SORT1,HIPK2,TBC1D4,AMIGO1,PDE2A,SMAD9,RORA,SMAD6,SLIT3,PAX8,FG…	Down	4	Response to hormone
cellular response to steroid hormone stimulus	GO:0071383	GO:BP	0.02315	250	508	21	PCK1,NR4A1,ASS1,AQP1,HNF4A,NR3C2,PPARGC1A,FAM107A,ABCC2,ESRRG,SFRP1,TCF21,ESRRB,PPARA,FECH,ATP1A1,RORC,NR0B2,KLF9,DAB2,RORA	Down	4	Response to hormone
nuclear receptor transcription pathway	REAC:R-HSA-383280	REAC	0.0162984	41	336	8	NR4A1,HNF4A,ESRRG,ESRRB,PPARA,RORC,NR0B2,RORA	Down	4	Response to hormone
response to endogenous stimulus	GO:0009719	GO:BP	0.00210726	1718	508	83	PCK1,NR4A1,ATP6V0A4,HSD11B2,ASS1,KL,LRP2,AQP1,GPD1,PBLD,SLC39A5,HNF4A,KHK,MAOB,RAP1GAP,FGF1,ATP6V0D2,SLC34A1,KLF15,NR3C2,HPN,FABP3,PPARGC1A,FAM107A,CLEC3B,CRHBP,ABCC2,ESRRG,SFRP1,ERBB4,ACAT1,TCF21,HYAL1,HADH,ESRRB,GSTM3,CASR,CA2,PAX2,VEPH1,GRB14,PRKAA2,ITGA8,FGF9,CXCL12,EPB41L5,OXCT1,PPARA,TFAP2B,CPEB4,FECH,SOX6,ATP1A1,AGTR1,RORC,NR0B2,CAT,KLF9,RAPGEF3,LPL,TUB,TMEM38B,NTRK2,DAB2,RBPMS2,GPC3,ATP6V…	Down	4	Response to hormone
response to hormone	GO:0009725	GO:BP	0.0117791	955	508	52	PCK1,NR4A1,ATP6V0A4,HSD11B2,ASS1,KL,LRP2,AQP1,HNF4A,KHK,MAOB,ATP6V0D2,SLC34A1,KLF15,NR3C2,HPN,FABP3,PPARGC1A,FAM107A,CRHBP,ABCC2,ESRRG,SFRP1,ACAT1,TCF21,HADH,ESRRB,GSTM3,CA2,GRB14,PRKAA2,CXCL12,OXCT1,PPARA,FECH,ATP1A1,AGTR1,RORC,NR0B2,CAT,KLF9,LPL,TUB,DAB2,ATP6V1A,SORT1,TBC1D4,RORA,SMAD6,SLIT3,PAX8,RERG	Down	4	Response to hormone
anion transmembrane transport	GO:0098656	GO:BP	9.20395e-05	301	508	28	CLCNKB,CLCNKA,SLC9A3,SLC12A1,SLC13A3,SLC6A19,LRP2,SLC5A12,SLC4A4,CLIC5,SLC17A1,SLC13A1,SLC34A1,SLC26A7,CLCN5,SLC4A1,CASR,SLC3A1,MPC1,PRKAA2,BSND,SLC6A12,KCNJ10,EPM2A,CPT1A,SLC1A1,SLC35B4,ANO5	Down	5	Ion transport
anion transport	GO:0006820	GO:BP	1.78162e-07	658	508	51	CLCNKB,CLCNKA,SLC9A3,CYP4A11,SLC12A1,SLC13A3,SLC6A19,LRP2,AQP1,SLC5A12,SLC4A4,ABAT,CLIC5,SLC17A1,SLC13A1,SLC16A9,SLC34A1,SLC26A7,CLCN5,FABP3,SLC6A13,ABCC2,SLC27A2,SLCO4C1,AQP6,CA4,SLC4A1,PLA2R1,SLC25A4,CASR,CA2,SLC3A1,PDZK1,MPC1,SFXN2,PRKAA2,BSND,SPX,SLC6A12,PPARA,WNK4,KCNJ10,CA12,SLC17A3,EPM2A,NTRK2,CPT1A,SLC1A1,SLC35B4,UNC13B,ANO5	Down	5	Ion transport
carboxylic acid transport	GO:0046942	GO:BP	0.00123483	341	508	28	CYP4A11,SLC13A3,SLC6A19,LRP2,SLC5A12,ABAT,SLC13A1,SLC16A9,SLC26A7,FABP3,SLC6A13,ABCC2,SLC27A2,PLA2R1,CASR,SLC3A1,MPC1,SFXN2,PRKAA2,SPX,SLC6A12,PPARA,KCNJ10,EPM2A,NTRK2,CPT1A,SLC1A1,UNC13B	Down	5	Ion transport
cation transport	GO:0006812	GO:BP	0.0360119	1207	508	60	ATP6V0A4,SLC9A3,SLC12A1,FXYD4,EGF,CYB5A,KCNJ1,SLC47A1,SLC13A3,LRP2,AQP1,SLC5A12,SLC4A4,ABAT,SLC17A1,SLC13A1,SLC39A5,MAOB,SLC22A2,ATP6V0D2,SLC34A1,PLCL1,TMEM37,HPN,CLCN5,RGN,PPARGC1A,CRHBP,ABCC2,SLC5A10,CASR,TRPM3,FXYD2,PDZK1,ANK2,ATP1B1,CXCL12,SCNN1A,WNK4,SLC5A9,KCNJ10,ATP1A1,SLC17A3,EPM2A,TMEM38B,KCNJ3,KLHL3,ANK3,PTPN3,ATP6V1A,HRG,PLCG2,ATP1B2,AMIGO1,SLC1A1,PLCL2,COX7B,PLCD4,SHANK2,BSPRY	Down	5	Ion transport
chloride transport	GO:0006821	GO:BP	0.0337726	110	508	13	CLCNKB,CLCNKA,SLC12A1,CLIC5,SLC26A7,CLCN5,SLC4A1,CASR,CA2,BSND,WNK4,SLC1A1,ANO5	Down	5	Ion transport
import across plasma membrane	GO:0098739	GO:BP	0.0325888	126	508	14	SLC9A3,SLC12A1,KCNJ1,LRP2,SLC39A5,SLC34A1,FXYD2,ATP1B1,WNK4,KCNJ10,ATP1A1,KCNJ3,ATP1B2,SLC1A1	Down	5	Ion transport
inorganic anion transmembrane transport	GO:0098661	GO:BP	0.0151716	118	508	14	CLCNKB,CLCNKA,SLC12A1,CLIC5,SLC17A1,SLC13A1,SLC34A1,SLC26A7,CLCN5,SLC4A1,CASR,BSND,SLC1A1,ANO5	Down	5	Ion transport
inorganic anion transport	GO:0015698	GO:BP	0.000814312	169	508	19	CLCNKB,CLCNKA,SLC12A1,SLC4A4,CLIC5,SLC17A1,SLC13A1,SLC34A1,SLC26A7,CLCN5,AQP6,SLC4A1,CASR,CA2,BSND,WNK4,SLC17A3,SLC1A1,ANO5	Down	5	Ion transport
inorganic cation import across plasma membrane	GO:0098659	GO:BP	0.0184545	89	508	12	SLC9A3,SLC12A1,KCNJ1,SLC39A5,SLC34A1,FXYD2,ATP1B1,WNK4,KCNJ10,ATP1A1,KCNJ3,ATP1B2	Down	5	Ion transport
inorganic ion import across plasma membrane	GO:0099587	GO:BP	0.0184545	89	508	12	SLC9A3,SLC12A1,KCNJ1,SLC39A5,SLC34A1,FXYD2,ATP1B1,WNK4,KCNJ10,ATP1A1,KCNJ3,ATP1B2	Down	5	Ion transport
inorganic ion transmembrane transport	GO:0098660	GO:BP	0.0281988	882	508	48	ATP6V0A4,CLCNKB,CLCNKA,SLC9A3,SLC12A1,FXYD4,CYB5A,KCNJ1,AQP1,SLC4A4,CLIC5,SLC17A1,SLC13A1,SLC39A5,ATP6V0D2,SLC34A1,PLCL1,SLC26A7,TMEM37,HPN,CLCN5,RGN,SLC4A1,SLC5A10,CASR,TRPM3,FXYD2,BSND,ANK2,ATP1B1,SCNN1A,WNK4,KCNJ10,ATP1A1,SLC17A3,TMEM38B,KCNJ3,ANK3,PTPN3,ATP6V1A,PLCG2,ATP1B2,AMIGO1,SLC1A1,ANO5,PLCL2,COX7B,PLCD4	Down	5	Ion transport
ion transmembrane transport	GO:0034220	GO:BP	0.000100683	1183	508	67	ATP6V0A4,CLCNKB,CLCNKA,SLC9A3,SLC12A1,FXYD4,CYB5A,KCNJ1,SLC47A1,SLC13A3,SLC6A19,LRP2,AQP1,SLC5A12,SLC4A4,CLIC5,SLC17A1,SLC13A1,SLC39A5,ATP6V0D2,SLC34A1,PLCL1,SGK2,SLC26A7,TMEM37,HPN,CLCN5,RGN,PPARGC1A,CRHBP,SLC4A1,SLC5A10,CASR,TMEM150C,TRPM3,SLC3A1,FXYD2,PDZK1,MPC1,SFXN2,PRKAA2,BSND,ANK2,ATP1B1,SCNN1A,SLC6A12,WNK4,KCNJ10,ATP1A1,SLC17A3,EPM2A,TMEM38B,KCNJ3,CPT1A,ANK3,PTPN3,ATP6V1A,PLCG2,ATP1B2,AMI…	Down	5	Ion transport
ion transport	GO:0006811	GO:BP	8.71157e-07	1726	508	94	ATP6V0A4,CLCNKB,CLCNKA,SLC9A3,CYP4A11,SLC12A1,FXYD4,EGF,CYB5A,KCNJ1,SLC47A1,CLDN10,SLC13A3,SLC6A19,LRP2,AQP1,SLC5A12,SLC4A4,ABAT,CLIC5,SLC17A1,SLC13A1,SLC16A9,SLC39A5,MAOB,SLC22A2,ATP6V0D2,SLC34A1,PLCL1,SGK2,SLC26A7,TMEM37,HPN,CLCN5,RGN,FABP3,PPARGC1A,SLC6A13,CRHBP,ABCC2,SLC27A2,SLCO4C1,AQP6,CA4,SLC4A1,PLA2R1,SLC25A4,SLC5A10,CASR,TMEM150C,CA2,TRPM3,SLC3A1,FXYD2,PDZK1,MPC1,SFXN2,PRKAA2,BSND,ANK2,A…	Down	5	Ion transport
monovalent inorganic cation transport	GO:0015672	GO:BP	0.0213974	554	508	35	ATP6V0A4,SLC9A3,SLC12A1,FXYD4,CYB5A,KCNJ1,SLC13A3,AQP1,SLC5A12,SLC4A4,SLC17A1,SLC13A1,ATP6V0D2,SLC34A1,HPN,CLCN5,SLC5A10,FXYD2,ANK2,ATP1B1,SCNN1A,WNK4,SLC5A9,KCNJ10,ATP1A1,SLC17A3,TMEM38B,KCNJ3,KLHL3,ANK3,PTPN3,ATP6V1A,ATP1B2,AMIGO1,COX7B	Down	5	Ion transport
organic acid transport	GO:0015849	GO:BP	0.00138935	343	508	28	CYP4A11,SLC13A3,SLC6A19,LRP2,SLC5A12,ABAT,SLC13A1,SLC16A9,SLC26A7,FABP3,SLC6A13,ABCC2,SLC27A2,PLA2R1,CASR,SLC3A1,MPC1,SFXN2,PRKAA2,SPX,SLC6A12,PPARA,KCNJ10,EPM2A,NTRK2,CPT1A,SLC1A1,UNC13B	Down	5	Ion transport
organic anion transport	GO:0015711	GO:BP	5.18685e-05	511	508	39	CYP4A11,SLC13A3,SLC6A19,LRP2,AQP1,SLC5A12,SLC4A4,ABAT,SLC17A1,SLC13A1,SLC16A9,SLC26A7,FABP3,SLC6A13,ABCC2,SLC27A2,SLCO4C1,CA4,SLC4A1,PLA2R1,SLC25A4,CASR,CA2,SLC3A1,MPC1,SFXN2,PRKAA2,SPX,SLC6A12,PPARA,KCNJ10,CA12,SLC17A3,EPM2A,NTRK2,CPT1A,SLC1A1,SLC35B4,UNC13B	Down	5	Ion transport
potassium ion import across plasma membrane	GO:1990573	GO:BP	0.0164619	48	508	9	SLC12A1,KCNJ1,FXYD2,ATP1B1,WNK4,KCNJ10,ATP1A1,KCNJ3,ATP1B2	Down	5	Ion transport
slc-mediated transmembrane transport	REAC:R-HSA-425407	REAC	3.61511e-05	248	336	26	SLC9A3,SLC12A1,SLC47A1,SLC13A3,SLC6A19,SLC5A12,SLC4A4,SLC28A1,SLC17A1,SLC13A1,SLC39A5,SLC22A2,SLC34A1,SLC47A2,SLC26A7,SLC6A13,SLCO4C1,SLC4A1,SLC25A4,SLC5A10,SLC3A1,SLC6A12,SLC5A9,SLC2A13,SLC1A1,SLC35B4	Down	5	Ion transport
sodium ion transmembrane transport	GO:0035725	GO:BP	0.0136422	150	508	16	SLC9A3,SLC12A1,FXYD4,SLC4A4,SLC17A1,SLC34A1,SLC5A10,FXYD2,ATP1B1,SCNN1A,WNK4,ATP1A1,SLC17A3,ANK3,PTPN3,ATP1B2	Down	5	Ion transport
sodium ion transport	GO:0006814	GO:BP	0.00411144	224	508	21	SLC9A3,SLC12A1,FXYD4,SLC13A3,SLC5A12,SLC4A4,SLC17A1,SLC13A1,SLC34A1,SLC5A10,FXYD2,ATP1B1,SCNN1A,WNK4,SLC5A9,ATP1A1,SLC17A3,KLHL3,ANK3,PTPN3,ATP1B2	Down	5	Ion transport
transmembrane transport	GO:0055085	GO:BP	5.26776e-07	1632	508	91	AQP2,ATP6V0A4,AQP3,CLCNKB,CLCNKA,SLC9A3,SLC12A1,FXYD4,CYB5A,KCNJ1,SLC47A1,SLC13A3,SLC6A19,LRP2,AQP1,SLC5A12,SLC4A4,SLC28A1,CLIC5,SLC17A1,SLC13A1,SLC16A9,SLC39A5,SLC22A2,ATP6V0D2,SLC34A1,PLCL1,KLF15,SLC47A2,SGK2,SLC26A7,TMEM37,HPN,CLCN5,RGN,GJB1,PPARGC1A,SLC6A13,CRHBP,ABCC2,SLCO4C1,AQP6,SLC4A1,SLC25A4,SLC5A10,CASR,TMEM150C,CA2,TRPM3,SLC3A1,FXYD2,PDZK1,MPC1,SFXN2,PRKAA2,BSND,ANK2,ATP1B1,SPNS2,SCNN1…	Down	5	Ion transport
transport of small molecules	REAC:R-HSA-382551	REAC	1.23082e-08	720	336	58	AQP2,ATP6V0A4,AQP3,CLCNKB,CLCNKA,SLC9A3,SLC12A1,FXYD4,SLC47A1,SLC13A3,SLC6A19,AQP1,SLC5A12,SLC4A4,CUBN,SLC28A1,SLC17A1,SLC13A1,SLC39A5,SLC22A2,ATP6V0D2,SLC34A1,SLC47A2,SGK2,SLC26A7,CLCN5,SLC6A13,ABCC2,SLCO4C1,AQP6,CA4,SLC4A1,SLC25A4,SLC5A10,CA2,TRPM3,SLC3A1,FXYD2,BSND,ATP1B1,SCNN1A,SLC6A12,WNK4,SLC5A9,ATP1A1,AQP7,ABCA8,SLC17A3,LPL,SLC2A13,ATP6V1A,ATP1B2,SLC1A1,SLC35B4,ANO5,ADD3,AQP4,PEX3	Down	5	Ion transport
cellular aldehyde metabolic process	GO:0006081	GO:BP	0.028056	64	508	10	ALDOB,ALDH4A1,AGXT2,PRODH2,ALDH8A1,AKR7A3,KHK,HOGA1,GLYCTK,ALDH1A1	Down	6	Fructose metabolism
fructose catabolic process	GO:0006001	GO:BP	0.0074358	5	508	4	ALDOB,KHK,GLYCTK,ALDH1A1	Down	6	Fructose metabolism
fructose catabolic process to hydroxyacetone phosphate and glyceraldehyde-3-phosphate	GO:0061624	GO:BP	0.0074358	5	508	4	ALDOB,KHK,GLYCTK,ALDH1A1	Down	6	Fructose metabolism
fructose catabolism	REAC:R-HSA-70350	REAC	0.00218849	5	336	4	ALDOB,KHK,GLYCTK,ALDH1A1	Down	6	Fructose metabolism
fructose metabolism	REAC:R-HSA-5652084	REAC	0.0145613	7	336	4	ALDOB,KHK,GLYCTK,ALDH1A1	Down	6	Fructose metabolism
cellular ketone body metabolic process	GO:0046950	GO:BP	0.017162	11	508	5	HMGCS2,BDH2,ACAT1,OXCT1,ACSS3	Down	7	Ketone body metabolism
ketone body metabolic process	GO:1902224	GO:BP	0.000960195	12	508	6	HMGCS2,BDH2,ACAT1,OXCT1,ACSS3,TYRP1	Down	7	Ketone body metabolism
ketone body metabolism	REAC:R-HSA-74182	REAC	0.00311052	10	336	5	HMGCS2,BDH2,ACAT1,OXCT1,ACSS3	Down	7	Ketone body metabolism
synthesis of ketone bodies	REAC:R-HSA-77111	REAC	0.028394	8	336	4	HMGCS2,BDH2,ACAT1,ACSS3	Down	7	Ketone body metabolism
carbohydrate catabolic process	GO:0016052	GO:BP	0.00361793	204	508	20	ALDOB,MIOX,SLC4A4,FUT6,GPD1,KHK,CRYL1,OGDHL,PPARGC1A,SLC4A1,ESRRB,PRKAA2,ENTPD5,PPARA,GLYCTK,PFKFB2,ALDH1A1,ENOSF1,IDNK,ABHD10	Down	8	Carbohydrate and nucleotide metabolism
carbohydrate derivative metabolic process	GO:1901135	GO:BP	0.0187395	1128	508	58	HMGCS2,ALDOB,EGF,ACSM2B,ACSM2A,GLYAT,SLC4A4,FUT6,GPD1,KHK,DPYS,SLC34A1,NDNF,CRYL1,OGDHL,PPARGC1A,ACAT1,PANK1,HYAL1,NPR1,SLC4A1,ESRRB,SULT1C2,ACSS1,ACSM5,MPC1,PRKAA2,PDE1A,ENTPD5,PPARA,ACSM3,GLYCTK,LYG1,ITIH5,GALNT11,UGT8,PFKFB2,NME5,ALDH1A1,CWH43,CBR4,MUC15,MAGI3,GPC3,PDHA1,GMPR,HS6ST2,SPOCK2,PDE2A,MCCC2,MAN1A1,RORA,NUDT16,FBXO17,ABHD10,ST3GAL6,GCNT2,BMPR1B	Down	8	Carbohydrate and nucleotide metabolism
carbohydrate metabolic process	GO:0005975	GO:BP	0.000373548	640	508	43	PCK1,GBA3,ALDOB,EGF,CYB5A,PPP1R1A,KL,MIOX,SLC4A4,FUT6,PTH1R,GPD1,KHK,CRYL1,OGDHL,RGN,PPARGC1A,HYAL1,SLC4A1,ESRRB,ACADM,SLC3A1,PRKAA2,ENTPD5,PPARA,TFAP2B,GLYCTK,PGM5,RORC,PFKFB2,ALDH1A1,EPM2A,CPT1A,ENOSF1,PDHA1,IDNK,SLC35B4,RORA,ABHD10,MOGAT1,ST3GAL6,LDHB,NPY1R	Down	8	Carbohydrate and nucleotide metabolism
hexose metabolic process	GO:0019318	GO:BP	0.035261	257	508	21	PCK1,ALDOB,FUT6,GPD1,KHK,RGN,PPARGC1A,ESRRB,ACADM,PPARA,TFAP2B,GLYCTK,PGM5,RORC,PFKFB2,ALDH1A1,CPT1A,PDHA1,SLC35B4,RORA,NPY1R	Down	8	Carbohydrate and nucleotide metabolism
monosaccharide metabolic process	GO:0005996	GO:BP	0.0125946	300	508	24	PCK1,ALDOB,CYB5A,FUT6,GPD1,KHK,CRYL1,RGN,PPARGC1A,ESRRB,ACADM,PPARA,TFAP2B,GLYCTK,PGM5,RORC,PFKFB2,ALDH1A1,CPT1A,PDHA1,SLC35B4,RORA,ABHD10,NPY1R	Down	8	Carbohydrate and nucleotide metabolism
nucleobase-containing small molecule metabolic process	GO:0055086	GO:BP	0.00562335	637	508	40	HMGCS2,ALDOB,ACSM2B,ACSM2A,AOX1,GLYAT,SLC4A4,GPD1,ALDH6A1,DPYS,OGDHL,PPARGC1A,ACMSD,GDA,ACAT1,PANK1,NPR1,SLC4A1,ESRRB,SULT1C2,ACSS1,ACSM5,MPC1,PRKAA2,PDE1A,ENTPD5,PPARA,ACSM3,NUDT12,PFKFB2,NME5,CBR4,MAGI3,PDHA1,GMPR,FHIT,PDE2A,MCCC2,RORA,NUDT16	Down	8	Carbohydrate and nucleotide metabolism
nucleoside phosphate metabolic process	GO:0006753	GO:BP	0.00339752	555	508	37	HMGCS2,ALDOB,ACSM2B,ACSM2A,GLYAT,SLC4A4,GPD1,OGDHL,PPARGC1A,ACMSD,GDA,ACAT1,PANK1,NPR1,SLC4A1,ESRRB,SULT1C2,ACSS1,ACSM5,MPC1,PRKAA2,PDE1A,ENTPD5,PPARA,ACSM3,NUDT12,PFKFB2,NME5,CBR4,MAGI3,PDHA1,GMPR,FHIT,PDE2A,MCCC2,RORA,NUDT16	Down	8	Carbohydrate and nucleotide metabolism
nucleotide metabolic process	GO:0009117	GO:BP	0.0024066	547	508	37	HMGCS2,ALDOB,ACSM2B,ACSM2A,GLYAT,SLC4A4,GPD1,OGDHL,PPARGC1A,ACMSD,GDA,ACAT1,PANK1,NPR1,SLC4A1,ESRRB,SULT1C2,ACSS1,ACSM5,MPC1,PRKAA2,PDE1A,ENTPD5,PPARA,ACSM3,NUDT12,PFKFB2,NME5,CBR4,MAGI3,PDHA1,GMPR,FHIT,PDE2A,MCCC2,RORA,NUDT16	Down	8	Carbohydrate and nucleotide metabolism
organophosphate metabolic process	GO:0019637	GO:BP	0.000948671	1051	508	59	HMGCS2,ALDOB,ACSM2B,ACSM2A,GLYAT,MIOX,SLC4A4,PTH1R,GPD1,KHK,PLCL1,CRYL1,OGDHL,FABP3,PPARGC1A,ACMSD,GDA,ETNK2,ACAT1,PANK1,NPR1,SLC4A1,ESRRB,SULT1C2,ACSS1,ACSM5,CKMT2,MPC1,PRKAA2,PDE1A,ENTPD5,PIK3C2G,PPARA,ACSM3,GPHN,GLYCTK,MOCS2,NUDT12,PFKFB2,NME5,LPL,ALDH1A1,TMEM38B,CWH43,CBR4,MAGI3,PDHA1,GMPR,PLCG2,PIP5K1B,FHIT,VAV3,PDE2A,MCCC2,RORA,NUDT16,HADHB,PLCL2,PLCD4	Down	8	Carbohydrate and nucleotide metabolism
purine nucleotide metabolic process	GO:0006163	GO:BP	9.0498e-05	438	508	35	HMGCS2,ALDOB,ACSM2B,ACSM2A,GLYAT,SLC4A4,GPD1,OGDHL,PPARGC1A,GDA,ACAT1,PANK1,NPR1,SLC4A1,ESRRB,SULT1C2,ACSS1,ACSM5,MPC1,PRKAA2,PDE1A,ENTPD5,PPARA,ACSM3,PFKFB2,NME5,CBR4,MAGI3,PDHA1,GMPR,FHIT,PDE2A,MCCC2,RORA,NUDT16	Down	8	Carbohydrate and nucleotide metabolism
purine ribonucleotide metabolic process	GO:0009150	GO:BP	0.000125572	403	508	33	HMGCS2,ALDOB,ACSM2B,ACSM2A,GLYAT,SLC4A4,GPD1,OGDHL,PPARGC1A,ACAT1,PANK1,NPR1,SLC4A1,ESRRB,SULT1C2,ACSS1,ACSM5,MPC1,PRKAA2,PDE1A,ENTPD5,PPARA,ACSM3,PFKFB2,NME5,CBR4,MAGI3,PDHA1,GMPR,PDE2A,MCCC2,RORA,NUDT16	Down	8	Carbohydrate and nucleotide metabolism
purine-containing compound metabolic process	GO:0072521	GO:BP	5.10909e-06	470	508	39	HMGCS2,ALDOB,ACSM2B,ACSM2A,AOX1,GLYAT,SLC4A4,GPD1,SLC17A1,SLC16A9,OGDHL,PPARGC1A,GDA,ACAT1,PANK1,NPR1,SLC4A1,ESRRB,SULT1C2,ACSS1,ACSM5,MPC1,PRKAA2,PDE1A,ENTPD5,PPARA,ACSM3,PFKFB2,NME5,SLC17A3,CBR4,MAGI3,PDHA1,GMPR,FHIT,PDE2A,MCCC2,RORA,NUDT16	Down	8	Carbohydrate and nucleotide metabolism
pyruvate metabolic process	GO:0006090	GO:BP	0.0208125	155	508	16	PCK1,ALDOB,SLC4A4,GPD1,OGDHL,PPARGC1A,SLC4A1,ESRRB,HOGA1,MPC1,PRKAA2,ENTPD5,PPARA,PFKFB2,PDHA1,LDHB	Down	8	Carbohydrate and nucleotide metabolism
ribonucleotide metabolic process	GO:0009259	GO:BP	0.000296906	418	508	33	HMGCS2,ALDOB,ACSM2B,ACSM2A,GLYAT,SLC4A4,GPD1,OGDHL,PPARGC1A,ACAT1,PANK1,NPR1,SLC4A1,ESRRB,SULT1C2,ACSS1,ACSM5,MPC1,PRKAA2,PDE1A,ENTPD5,PPARA,ACSM3,PFKFB2,NME5,CBR4,MAGI3,PDHA1,GMPR,PDE2A,MCCC2,RORA,NUDT16	Down	8	Carbohydrate and nucleotide metabolism
ribose phosphate metabolic process	GO:0019693	GO:BP	0.000486574	427	508	33	HMGCS2,ALDOB,ACSM2B,ACSM2A,GLYAT,SLC4A4,GPD1,OGDHL,PPARGC1A,ACAT1,PANK1,NPR1,SLC4A1,ESRRB,SULT1C2,ACSS1,ACSM5,MPC1,PRKAA2,PDE1A,ENTPD5,PPARA,ACSM3,PFKFB2,NME5,CBR4,MAGI3,PDHA1,GMPR,PDE2A,MCCC2,RORA,NUDT16	Down	8	Carbohydrate and nucleotide metabolism
cation homeostasis	GO:0055080	GO:BP	0.0227274	749	508	43	KNG1,ATP6V0A4,SLC9A3,CYP4A11,SLC12A1,PTGER3,MT1G,PKHD1,KL,MT1H,SLC4A4,PTH1R,SLC39A5,CALB1,ATP6V0D2,PLCL1,RGN,BDH2,NPR1,SLC4A1,TMEM178A,CASR,CA2,C7,ANK2,ATP1B1,CXCL12,SPX,SCNN1A,TFAP2B,KCNJ10,ATP1A1,AGTR1,CLN5,TMEM38B,ANK3,ATP6V1A,SYPL2,PLCG2,ATP1B2,DMXL1,PLCL2,PLCD4	Down	9	Ion homeostasis
cellular monovalent inorganic cation homeostasis	GO:0030004	GO:BP	0.0411048	112	508	13	ATP6V0A4,SLC9A3,SLC4A4,ATP6V0D2,SLC4A1,CA2,C7,ATP1B1,ATP1A1,CLN5,ATP6V1A,ATP1B2,DMXL1	Down	9	Ion homeostasis
chemical homeostasis	GO:0048878	GO:BP	6.40846e-06	1226	508	72	KNG1,PCK1,AQP2,ATP6V0A4,AQP3,SLC9A3,CYP4A11,SLC12A1,UMOD,PTGER3,ACSM2A,MT1G,PKHD1,KL,MT1H,AQP1,SLC4A4,PTH1R,SLC39A5,HNF4A,CALB1,ATP6V0D2,SLC34A1,PLCL1,KLF15,EPHX2,RGN,FABP3,PPARGC1A,ABCC2,BDH2,NPR1,SLC4A1,TMEM178A,CASR,CA2,PAX2,ACOX2,C7,PRKAA2,ANK2,ATP1B1,CXCL12,SPX,OXCT1,SCNN1A,ACSM3,WNK4,TFAP2B,KCNJ10,ATP1A1,AGTR1,CA12,LPL,CLN5,TMEM38B,KLHL3,ANK3,PTPN3,POU3F3,ATP6V1A,SYPL2,PLCG2,ATP1B2,SUCNR1,D…	Down	9	Ion homeostasis
homeostatic process	GO:0042592	GO:BP	0.000294414	1968	508	95	KNG1,PCK1,AQP2,ATP6V0A4,AQP3,SLC9A3,CYP4A11,SLC12A1,GATM,UMOD,PTGER3,ACSM2A,MT1G,PKHD1,KL,MT1H,AQP1,SLC4A4,ABAT,PTH1R,CUBN,PBLD,SLC39A5,HNF4A,CALB1,ATP6V0D2,SLC34A1,PLCL1,KLF15,EPHX2,LRRC19,RGN,FABP3,PPARGC1A,NPR3,ABCC2,ESRRG,BDH2,NPR1,SLC4A1,HADH,ESRRB,TMEM178A,CASR,CA2,PAX2,ACOX2,C7,PRKAA2,USH1C,ANK2,ATP1B1,SPNS2,CXCL12,SPX,OXCT1,SCNN1A,ACSM3,WNK4,TFAP2B,SOX6,KCNJ10,ATP1A1,AGTR1,PRKAB1,CA12,LPL…	Down	9	Ion homeostasis
inorganic ion homeostasis	GO:0098771	GO:BP	0.00113978	761	508	47	KNG1,ATP6V0A4,SLC9A3,CYP4A11,SLC12A1,PTGER3,MT1G,PKHD1,KL,MT1H,SLC4A4,PTH1R,SLC39A5,CALB1,ATP6V0D2,SLC34A1,PLCL1,RGN,ABCC2,BDH2,NPR1,SLC4A1,TMEM178A,CASR,CA2,C7,ANK2,ATP1B1,CXCL12,SPX,SCNN1A,TFAP2B,KCNJ10,ATP1A1,AGTR1,CA12,CLN5,TMEM38B,ANK3,ATP6V1A,SYPL2,PLCG2,ATP1B2,DMXL1,FGFR4,PLCL2,PLCD4	Down	9	Ion homeostasis
ion homeostasis	GO:0050801	GO:BP	2.85903e-05	832	508	54	KNG1,ATP6V0A4,SLC9A3,CYP4A11,SLC12A1,UMOD,PTGER3,MT1G,PKHD1,KL,MT1H,SLC4A4,PTH1R,SLC39A5,HNF4A,CALB1,ATP6V0D2,SLC34A1,PLCL1,RGN,FABP3,ABCC2,BDH2,NPR1,SLC4A1,TMEM178A,CASR,CA2,C7,PRKAA2,ANK2,ATP1B1,CXCL12,SPX,SCNN1A,WNK4,TFAP2B,KCNJ10,ATP1A1,AGTR1,CA12,CLN5,TMEM38B,KLHL3,ANK3,PTPN3,ATP6V1A,SYPL2,PLCG2,ATP1B2,DMXL1,FGFR4,PLCL2,PLCD4	Down	9	Ion homeostasis
monovalent inorganic cation homeostasis	GO:0055067	GO:BP	8.88718e-06	157	508	21	ATP6V0A4,SLC9A3,CYP4A11,SLC12A1,SLC4A4,ATP6V0D2,NPR1,SLC4A1,CA2,C7,ATP1B1,SPX,SCNN1A,TFAP2B,KCNJ10,ATP1A1,AGTR1,CLN5,ATP6V1A,ATP1B2,DMXL1	Down	9	Ion homeostasis
regulation of biological quality	GO:0065008	GO:BP	0.00128836	4100	508	164	KNG1,PCK1,AQP2,ATP6V0A4,AQP3,SLC9A3,CYP4A11,HSD11B2,SLC12A1,GATM,UMOD,ADH1B,PTGER3,ACSM2A,MT1G,PAH,PKHD1,KL,MT1H,AQP1,ENPEP,SLC4A4,ABAT,PTH1R,CUBN,ALDH8A1,PBLD,AFM,SLC39A5,HNF4A,MAOB,CALB1,SLC22A2,ATP6V0D2,SLC34A1,PLCL1,KLF15,A1CF,EPHX2,LRRC19,CSDC2,HPN,RGN,FABP3,PPARGC1A,FAM107A,NPR3,CRHBP,ABCC2,ESRRG,CDHR2,SERPINA5,BDH2,SFRP1,ERBB4,FZD4,SEMA3G,NPR1,SLC4A1,HADH,ESRRB,USP2,SLC25A4,TMEM178A,CASR,C…	Down	9	Ion homeostasis
sodium ion homeostasis	GO:0055078	GO:BP	0.000429559	52	508	11	CYP4A11,SLC12A1,NPR1,C7,ATP1B1,SPX,SCNN1A,TFAP2B,ATP1A1,AGTR1,ATP1B2	Down	9	Ion homeostasis
cell differentiation involved in kidney development	GO:0061005	GO:BP	0.00955252	57	508	10	KLF15,NPHS2,TCF21,PODXL,PAX2,SALL1,POU3F3,CD34,PAX8,FAT4	Down	10	Renal system development
cell differentiation involved in metanephros development	GO:0072202	GO:BP	0.000937818	26	508	8	NPHS2,TCF21,PAX2,SALL1,POU3F3,CD34,PAX8,FAT4	Down	10	Renal system development
distal convoluted tubule development	GO:0072025	GO:BP	4.28087e-05	5	508	5	UMOD,CALB1,PAX2,POU3F3,PAX8	Down	10	Renal system development
distal tubule development	GO:0072017	GO:BP	4.22007e-07	12	508	8	UMOD,CALB1,PAX2,WNK4,TFAP2B,KLHL3,POU3F3,PAX8	Down	10	Renal system development
kidney development	GO:0001822	GO:BP	1.43824e-10	286	508	36	AQP2,ASS1,UMOD,PKHD1,ENPEP,CALB1,FGF1,SLC34A1,KLF15,RGN,NPHS2,COL4A3,SFRP1,ACAT1,TCF21,PODXL,CA2,PAX2,SALL1,ARG2,ITGA8,COL4A4,WNK4,TFAP2B,AGTR1,CAT,IFT88,KLHL3,SIM1,GPC3,POU3F3,HNF1B,CD34,SMAD6,PAX8,FAT4	Down	10	Renal system development
kidney epithelium development	GO:0072073	GO:BP	4.93528e-09	143	508	24	UMOD,CALB1,FGF1,KLF15,NPHS2,SFRP1,ACAT1,TCF21,PODXL,PAX2,SALL1,ARG2,WNK4,TFAP2B,CAT,KLHL3,SIM1,GPC3,POU3F3,HNF1B,CD34,SMAD6,PAX8,FAT4	Down	10	Renal system development
mesonephric epithelium development	GO:0072163	GO:BP	0.00204723	100	508	14	CALB1,FGF1,SFRP1,TCF21,PAX2,SALL1,ARG2,CAT,SIM1,GPC3,HNF1B,SMAD6,PAX8,FAT4	Down	10	Renal system development
mesonephric tubule development	GO:0072164	GO:BP	0.00204723	100	508	14	CALB1,FGF1,SFRP1,TCF21,PAX2,SALL1,ARG2,CAT,SIM1,GPC3,HNF1B,SMAD6,PAX8,FAT4	Down	10	Renal system development
mesonephros development	GO:0001823	GO:BP	0.0033215	104	508	14	CALB1,FGF1,SFRP1,TCF21,PAX2,SALL1,ARG2,CAT,SIM1,GPC3,HNF1B,SMAD6,PAX8,FAT4	Down	10	Renal system development
metanephric distal convoluted tubule development	GO:0072221	GO:BP	4.28087e-05	5	508	5	UMOD,CALB1,PAX2,POU3F3,PAX8	Down	10	Renal system development
metanephric distal tubule development	GO:0072235	GO:BP	0.000857411	7	508	5	UMOD,CALB1,PAX2,POU3F3,PAX8	Down	10	Renal system development
metanephric epithelium development	GO:0072207	GO:BP	0.00129978	27	508	8	UMOD,CALB1,NPHS2,ACAT1,PAX2,POU3F3,PAX8,FAT4	Down	10	Renal system development
metanephric nephron epithelium development	GO:0072243	GO:BP	0.000317271	23	508	8	UMOD,CALB1,NPHS2,ACAT1,PAX2,POU3F3,PAX8,FAT4	Down	10	Renal system development
metanephric nephron tubule development	GO:0072234	GO:BP	0.00189403	20	508	7	UMOD,CALB1,ACAT1,PAX2,POU3F3,PAX8,FAT4	Down	10	Renal system development
metanephric tubule development	GO:0072170	GO:BP	0.0055628	23	508	7	UMOD,CALB1,ACAT1,PAX2,POU3F3,PAX8,FAT4	Down	10	Renal system development
metanephros development	GO:0001656	GO:BP	1.20643e-05	91	508	16	AQP2,UMOD,CALB1,NPHS2,ACAT1,TCF21,PAX2,SALL1,ITGA8,TFAP2B,GPC3,POU3F3,HNF1B,CD34,PAX8,FAT4	Down	10	Renal system development
nephron development	GO:0072006	GO:BP	3.19352e-07	145	508	22	UMOD,ENPEP,CALB1,FGF1,KLF15,NPHS2,COL4A3,ACAT1,TCF21,PODXL,PAX2,SALL1,COL4A4,WNK4,TFAP2B,KLHL3,GPC3,POU3F3,HNF1B,CD34,PAX8,FAT4	Down	10	Renal system development
nephron epithelium development	GO:0072009	GO:BP	7.06692e-07	111	508	19	UMOD,CALB1,FGF1,KLF15,NPHS2,ACAT1,TCF21,PODXL,PAX2,SALL1,WNK4,TFAP2B,KLHL3,GPC3,POU3F3,HNF1B,CD34,PAX8,FAT4	Down	10	Renal system development
nephron tubule development	GO:0072080	GO:BP	0.000141547	94	508	15	UMOD,CALB1,FGF1,ACAT1,TCF21,PAX2,SALL1,WNK4,TFAP2B,KLHL3,GPC3,POU3F3,HNF1B,PAX8,FAT4	Down	10	Renal system development
renal system development	GO:0072001	GO:BP	4.13485e-10	296	508	36	AQP2,ASS1,UMOD,PKHD1,ENPEP,CALB1,FGF1,SLC34A1,KLF15,RGN,NPHS2,COL4A3,SFRP1,ACAT1,TCF21,PODXL,CA2,PAX2,SALL1,ARG2,ITGA8,COL4A4,WNK4,TFAP2B,AGTR1,CAT,IFT88,KLHL3,SIM1,GPC3,POU3F3,HNF1B,CD34,SMAD6,PAX8,FAT4	Down	10	Renal system development
renal tubule development	GO:0061326	GO:BP	0.000217961	97	508	15	UMOD,CALB1,FGF1,ACAT1,TCF21,PAX2,SALL1,WNK4,TFAP2B,KLHL3,GPC3,POU3F3,HNF1B,PAX8,FAT4	Down	10	Renal system development
tube development	GO:0035295	GO:BP	0.0161952	1149	508	59	NR4A1,AQP2,ASS1,UMOD,EGF,LRP2,EMCN,AQP1,ENPEP,CALB1,FGF1,NDNF,GJB1,COL4A3,SFRP1,ACAT1,FZD4,TCF21,HYAL1,PODXL,NPR1,CASR,PAX2,SALL1,ARG2,PTPRB,THSD7A,FGF9,ROBO4,TSPAN12,EPB41L5,WNK4,TFAP2B,FBLN5,MST1,AGTR1,COBL,DDAH1,CAT,SYNJ2BP,RAPGEF3,TMEM38B,NTRK2,KLHL3,RBPMS2,SIM1,GPC3,POU3F3,HRG,HIPK2,HNF1B,SLC1A1,CD34,VAV3,RORA,SMAD6,PAX8,SIM2,FAT4	Down	10	Renal system development
ureteric bud development	GO:0001657	GO:BP	0.00180683	99	508	14	CALB1,FGF1,SFRP1,TCF21,PAX2,SALL1,ARG2,CAT,SIM1,GPC3,HNF1B,SMAD6,PAX8,FAT4	Down	10	Renal system development
urogenital system development	GO:0001655	GO:BP	3.69699e-09	335	508	37	AQP2,ASS1,UMOD,PKHD1,ENPEP,CALB1,FGF1,SLC34A1,KLF15,RGN,NPHS2,COL4A3,SFRP1,ACAT1,TCF21,PODXL,CA2,PAX2,SALL1,ARG2,ITGA8,COL4A4,WNK4,TFAP2B,AGTR1,CAT,IFT88,KLHL3,SIM1,GPC3,POU3F3,HNF1B,CD34,ID4,SMAD6,PAX8,FAT4	Down	10	Renal system development
carboxylic acid biosynthetic process	GO:0046394	GO:BP	0.000533048	347	508	29	BHMT2,BHMT,CYP4A11,ASS1,GATM,EGF,ACSM2B,ACSM2A,PAH,AGXT2,ABAT,ALDH8A1,ASPA,EPHX2,RGN,ACMSD,SLC27A2,HYAL1,ACSS1,ACOX2,ACSM5,HOGA1,PRKAA2,ACSM3,PRKAB1,LPL,CBR4,FGFR4,MTR	Down	11	Biosynthetic process
monocarboxylic acid biosynthetic process	GO:0072330	GO:BP	0.0211506	229	508	20	CYP4A11,GATM,ACSM2B,ACSM2A,ABAT,ALDH8A1,EPHX2,RGN,ACMSD,SLC27A2,ACSS1,ACOX2,ACSM5,HOGA1,PRKAA2,ACSM3,PRKAB1,LPL,CBR4,FGFR4	Down	11	Biosynthetic process
organic acid biosynthetic process	GO:0016053	GO:BP	0.000566389	348	508	29	BHMT2,BHMT,CYP4A11,ASS1,GATM,EGF,ACSM2B,ACSM2A,PAH,AGXT2,ABAT,ALDH8A1,ASPA,EPHX2,RGN,ACMSD,SLC27A2,HYAL1,ACSS1,ACOX2,ACSM5,HOGA1,PRKAA2,ACSM3,PRKAB1,LPL,CBR4,FGFR4,MTR	Down	11	Biosynthetic process
small molecule biosynthetic process	GO:0044283	GO:BP	1.46702e-07	718	508	54	BHMT2,HMGCS2,PCK1,BHMT,ALDOB,CYP4A11,ASS1,GATM,EGF,ACSM2B,ACSM2A,PAH,AGXT2,ABAT,PTH1R,GPD1,ALDH8A1,ASPA,FGF1,PLCL1,EPHX2,RGN,PPARGC1A,ACMSD,GDA,SLC27A2,BDH2,ACAT1,HYAL1,ACSS1,ACOX2,ACADM,ACSM5,HOGA1,ACAA2,PRKAA2,PDE1A,PPARA,ACSM3,ACSS3,NUDT12,PRKAB1,NME5,LPL,CBR4,PLCG2,PCBD2,PDE2A,SLC35B4,NUDT16,FGFR4,MTR,PLCL2,PLCD4	Down	11	Biosynthetic process
alpha-amino acid catabolic process	GO:1901606	GO:BP	7.27257e-11	108	508	23	HPD,PAH,ALDH4A1,AGXT2,FTCD,PRODH2,ALDH8A1,ALDH6A1,ASPA,ACMSD,ACAT1,HOGA1,ARG2,HGD,HIBCH,ASRGL1,AUH,AMT,DDAH1,MCCC2,MCCC1,HYKK,HIBADH	Down	12	Metabolism
alpha-amino acid metabolic process	GO:1901605	GO:BP	1.45362e-11	209	508	32	BHMT2,BHMT,ASS1,HPD,AGMAT,PAH,GLYAT,DPEP1,ALDH4A1,AGXT2,FTCD,PRODH2,ALDH8A1,ALDH6A1,HNF4A,ASPA,GLYATL1,ACMSD,ACAT1,HOGA1,ARG2,HGD,HIBCH,ASRGL1,AUH,AMT,DDAH1,MCCC2,MCCC1,HYKK,HIBADH,MTR	Down	12	Metabolism
branched-chain amino acid catabolic process	GO:0009083	GO:BP	6.01689e-07	23	508	10	ALDH6A1,ACADSB,ACAT1,HIBCH,BCKDHB,AUH,MCCC2,MCCC1,HIBADH,PPM1K	Down	12	Metabolism
branched-chain amino acid catabolism	REAC:R-HSA-70895	REAC	2.92815e-08	19	336	10	ALDH6A1,ACADSB,ACAT1,HIBCH,BCKDHB,AUH,MCCC2,MCCC1,HIBADH,PPM1K	Down	12	Metabolism
branched-chain amino acid metabolic process	GO:0009081	GO:BP	6.01689e-07	23	508	10	ALDH6A1,ACADSB,ACAT1,HIBCH,BCKDHB,AUH,MCCC2,MCCC1,HIBADH,PPM1K	Down	12	Metabolism
carboxylic acid catabolic process	GO:0046395	GO:BP	1.50117e-22	279	508	50	PCK1,CYP4A11,HPD,PAH,ALDH4A1,AGXT2,FTCD,PRODH2,ABAT,ALDH8A1,ALDH6A1,EHHADH,ASPA,CRYL1,ACADSB,ACMSD,SLC27A2,BDH2,PHYH,ACAT1,HYAL1,HADH,ACOX2,ACADM,HOGA1,ETFDH,ARG2,ACAA2,HGD,PCCA,ALDH1L1,PPARA,HIBCH,ECHDC2,BCKDHB,ASRGL1,AUH,AMT,DDAH1,ECI2,CPT1A,ENOSF1,IDNK,MCCC2,MCCC1,HYKK,HIBADH,PPM1K,ABHD10,HADHB	Down	12	Metabolism
carboxylic acid metabolic process	GO:0019752	GO:BP	2.42958e-23	1076	508	100	BHMT2,PCK1,BHMT,ALDOB,CYP4A11,ASS1,GATM,EGF,ADH1B,ACSM2B,CYB5A,HPD,ACSM2A,AGMAT,PAH,GLYAT,DPEP1,ALDH4A1,AGXT2,FTCD,SLC4A4,PRODH2,ABAT,GPD1,ALDH8A1,ALDH6A1,EHHADH,HNF4A,DPYS,ASPA,SLC34A1,EPHX2,CRYL1,ACADSB,GLYATL1,OGDHL,RGN,FABP3,PPARGC1A,ACMSD,ABCC2,SLC27A2,BDH2,PHYH,ACAT1,HYAL1,SLC4A1,HADH,ESRRB,ACSS1,ACOX2,ACADM,ACSM5,HOGA1,ETFDH,CKMT2,ARG2,MPC1,ECHDC3,ACAA2,CYP4V2,PRKAA2,HGD,PCCA,ALDH1L1,ENTPD…	Down	12	Metabolism
catabolic process	GO:0009056	GO:BP	1.84365e-05	2698	508	125	PCK1,BHMT,ALDOB,CYP4A11,RNF152,EGF,HPD,GPX3,AOX1,PAH,MIOX,DPEP1,LRP2,ALDH4A1,AGXT2,ENPEP,FTCD,SLC4A4,PRODH2,FUT6,ABAT,GPD1,ALDH8A1,ALDH6A1,EHHADH,AKR7A3,KHK,MAOB,DPYS,ASPA,ATP6V0D2,PLCL1,EPHX2,CRYL1,ACADSB,OGDHL,CSDC2,RGN,FABP3,PPARGC1A,ACMSD,GDA,ABCC2,SLC27A2,BDH2,PHYH,ACAT1,HYAL1,SLC4A1,HADH,ESRRB,DMGDH,USP2,GSTM3,TMEM150C,ACOX2,ACADM,HOGA1,ETFDH,ARG2,CHDH,ACAA2,DNASE1L3,PRKAA2,PDE1A,HGD,PCCA,A…	Down	12	Metabolism
cellular amino acid catabolic process	GO:0009063	GO:BP	6.5446e-14	129	508	28	HPD,PAH,ALDH4A1,AGXT2,FTCD,PRODH2,ABAT,ALDH8A1,ALDH6A1,ASPA,ACADSB,ACMSD,ACAT1,HOGA1,ARG2,HGD,HIBCH,BCKDHB,ASRGL1,AUH,AMT,DDAH1,ENOSF1,MCCC2,MCCC1,HYKK,HIBADH,PPM1K	Down	12	Metabolism
cellular amino acid metabolic process	GO:0006520	GO:BP	2.84569e-09	349	508	38	BHMT2,BHMT,ASS1,HPD,AGMAT,PAH,GLYAT,DPEP1,ALDH4A1,AGXT2,FTCD,PRODH2,ABAT,ALDH8A1,ALDH6A1,HNF4A,DPYS,ASPA,ACADSB,GLYATL1,ACMSD,ACAT1,HOGA1,ARG2,HGD,HIBCH,BCKDHB,ASRGL1,AUH,AMT,DDAH1,ENOSF1,MCCC2,MCCC1,HYKK,HIBADH,PPM1K,MTR	Down	12	Metabolism
cellular catabolic process	GO:0044248	GO:BP	1.94667e-05	2302	508	111	PCK1,BHMT,CYP4A11,RNF152,EGF,HPD,GPX3,AOX1,PAH,MIOX,DPEP1,LRP2,ALDH4A1,AGXT2,ENPEP,FTCD,SLC4A4,PRODH2,ABAT,GPD1,ALDH8A1,ALDH6A1,EHHADH,AKR7A3,MAOB,DPYS,ASPA,ATP6V0D2,EPHX2,CRYL1,ACADSB,CSDC2,RGN,FABP3,PPARGC1A,ACMSD,GDA,ABCC2,SLC27A2,BDH2,PHYH,ACAT1,HYAL1,HADH,ESRRB,DMGDH,USP2,GSTM3,TMEM150C,ACOX2,ACADM,HOGA1,ETFDH,ARG2,ACAA2,DNASE1L3,PRKAA2,PDE1A,HGD,PCCA,ALDH1L1,OXCT1,ENTPD5,RNF150,PPARA,RNF180…	Down	12	Metabolism
cellular lipid catabolic process	GO:0044242	GO:BP	0.000904635	222	508	22	PCK1,CYP4A11,EHHADH,FABP3,SLC27A2,BDH2,PHYH,ACAT1,HADH,ACOX2,ACADM,ETFDH,ACAA2,PCCA,PPARA,ECHDC2,AUH,LPL,ECI2,CPT1A,PLCG2,HADHB	Down	12	Metabolism
cellular lipid metabolic process	GO:0044255	GO:BP	0.000204524	1079	508	62	HMGCS2,PCK1,CYP4A11,ADH1B,ACSM2B,ACSM2A,LRP2,FUT6,GPD1,ALDH8A1,EHHADH,EPHX2,CRYL1,ACADSB,RGN,FABP3,PPARGC1A,SLC27A2,BDH2,ETNK2,PHYH,ACAT1,HADH,ACSS1,ACOX2,ACADM,ACSM5,ETFDH,ECHDC3,ACAA2,CYP4V2,PRKAA2,SPNS2,PCCA,PIK3C2G,PPARA,ACSM3,ECHDC2,AGTR1,PRKAB1,AUH,UGT8,CAT,LPL,ALDH1A1,ECI2,TMEM38B,CWH43,CPT1A,CBR4,GPC3,PPM1L,ZADH2,PLCG2,PIP5K1B,VAV3,PTGR2,TYRP1,HADHB,MOGAT1,ST3GAL6,PLCD4	Down	12	Metabolism
fatty acid beta-oxidation	GO:0006635	GO:BP	3.82688e-06	73	508	15	EHHADH,SLC27A2,BDH2,ACAT1,HADH,ACOX2,ACADM,ETFDH,ACAA2,PPARA,ECHDC2,AUH,ECI2,CPT1A,HADHB	Down	12	Metabolism
fatty acid catabolic process	GO:0009062	GO:BP	4.32869e-07	108	508	19	PCK1,CYP4A11,EHHADH,SLC27A2,BDH2,PHYH,ACAT1,HADH,ACOX2,ACADM,ETFDH,ACAA2,PCCA,PPARA,ECHDC2,AUH,ECI2,CPT1A,HADHB	Down	12	Metabolism
fatty acid metabolic process	GO:0006631	GO:BP	1.26574e-08	384	508	39	PCK1,CYP4A11,ACSM2B,ACSM2A,EHHADH,EPHX2,CRYL1,ACADSB,RGN,FABP3,PPARGC1A,SLC27A2,BDH2,PHYH,ACAT1,HADH,ACSS1,ACOX2,ACADM,ACSM5,ETFDH,ECHDC3,ACAA2,CYP4V2,PRKAA2,PCCA,PPARA,ACSM3,ECHDC2,PRKAB1,AUH,LPL,ECI2,CPT1A,CBR4,ZADH2,PTGR2,TYRP1,HADHB	Down	12	Metabolism
fatty acid metabolism	REAC:R-HSA-8978868	REAC	0.0168024	174	336	17	CYP4A11,DPEP1,EHHADH,EPHX2,SLC27A2,PHYH,HADH,ACOX2,ACADM,ACAA2,PRKAA2,PCCA,ACSM3,CPT1A,CBR4,PTGR2,HADHB	Down	12	Metabolism
fatty acid oxidation	GO:0019395	GO:BP	2.19051e-07	104	508	19	EHHADH,FABP3,PPARGC1A,SLC27A2,BDH2,PHYH,ACAT1,HADH,ACOX2,ACADM,ETFDH,ACAA2,CYP4V2,PPARA,ECHDC2,AUH,ECI2,CPT1A,HADHB	Down	12	Metabolism
lipid catabolic process	GO:0016042	GO:BP	0.0348527	340	508	25	PCK1,CYP4A11,EHHADH,PLCL1,FABP3,SLC27A2,BDH2,PHYH,ACAT1,HADH,ACOX2,ACADM,ETFDH,ACAA2,PCCA,PPARA,ECHDC2,AUH,LPL,ECI2,CPT1A,PLCG2,HADHB,PLCL2,PLCD4	Down	12	Metabolism
lipid metabolic process	GO:0006629	GO:BP	0.000268259	1422	508	75	HMGCS2,PCK1,CYP4A11,HSD11B2,ADH1B,ACSM2B,ACSM2A,LRP2,FUT6,CUBN,GPD1,TFCP2L1,ALDH8A1,EHHADH,HNF4A,FGF1,PLCL1,EPHX2,CRYL1,ACADSB,RGN,FABP3,PPARGC1A,SLC27A2,BDH2,ETNK2,PHYH,ACAT1,HADH,ACSS1,ACOX2,ACADM,ACSM5,ETFDH,ECHDC3,ACAA2,CYP4V2,PRKAA2,SPNS2,PCCA,PIK3C2G,PPARA,ACSM3,ECHDC2,ATP1A1,AGTR1,RORC,PRKAB1,AUH,NR0B2,UGT8,CAT,LPL,ALDH1A1,ECI2,TMEM38B,CWH43,ASXL3,CPT1A,CBR4,GPC3,PPM1L,ZADH2,PLCG2,PIP5K1B,…	Down	12	Metabolism
lipid modification	GO:0030258	GO:BP	0.00172098	249	508	23	EHHADH,EPHX2,FABP3,PPARGC1A,SLC27A2,BDH2,PHYH,ACAT1,HADH,ACOX2,ACADM,ETFDH,ACAA2,CYP4V2,PIK3C2G,PPARA,ECHDC2,AGTR1,AUH,ECI2,CPT1A,PIP5K1B,HADHB	Down	12	Metabolism
lipid oxidation	GO:0034440	GO:BP	5.10671e-07	109	508	19	EHHADH,FABP3,PPARGC1A,SLC27A2,BDH2,PHYH,ACAT1,HADH,ACOX2,ACADM,ETFDH,ACAA2,CYP4V2,PPARA,ECHDC2,AUH,ECI2,CPT1A,HADHB	Down	12	Metabolism
metabolism	REAC:R-HSA-1430728	REAC	1.26859e-18	2071	336	140	BHMT2,HMGCS2,PCK1,BHMT,ALDOB,CYP4A11,HSD11B2,ASS1,GATM,ADH1B,ACSM2B,CYB5A,HPD,ACSM2A,AGMAT,AOX1,PAH,GLYAT,MIOX,DPEP1,LRP2,BBOX1,ALDH4A1,AGXT2,FMO1,FTCD,PRODH2,FUT6,CUBN,GPD1,ALDH6A1,EHHADH,AKR7A3,KHK,MAOB,DPYS,ASPA,SLC22A2,EPHX2,CRYL1,ACADSB,GLYATL1,FABP3,PPARGC1A,ACMSD,GDA,ABCC2,SLC27A2,BDH2,NOSTRIN,ETNK2,PHYH,ACAT1,PANK1,CA4,HYAL1,HADH,PLA2R1,DMGDH,MARC2,SULT1C2,GSTM3,CA2,ACSS1,ACOX2,ACADM,ACSM…	Down	12	Metabolism
metabolism of amino acids and derivatives	REAC:R-HSA-71291	REAC	4.7132e-08	368	336	38	BHMT2,BHMT,ASS1,GATM,HPD,AGMAT,PAH,BBOX1,ALDH4A1,AGXT2,FTCD,PRODH2,ALDH6A1,ASPA,ACADSB,ACMSD,ACAT1,DMGDH,HOGA1,CKMT2,ARG2,CHDH,HGD,SLC6A12,SUOX,HIBCH,BCKDHB,ASRGL1,AUH,AMT,PDHA1,MCCC2,TYRP1,MCCC1,HYKK,HIBADH,PPM1K,MTR	Down	12	Metabolism
monocarboxylic acid catabolic process	GO:0072329	GO:BP	1.15919e-10	133	508	25	PCK1,CYP4A11,AGXT2,ABAT,EHHADH,CRYL1,SLC27A2,BDH2,PHYH,ACAT1,HADH,ACOX2,ACADM,HOGA1,ETFDH,ACAA2,PCCA,PPARA,ECHDC2,ASRGL1,AUH,ECI2,CPT1A,IDNK,HADHB	Down	12	Metabolism
monocarboxylic acid metabolic process	GO:0032787	GO:BP	1.37947e-17	667	508	69	PCK1,ALDOB,CYP4A11,GATM,ADH1B,ACSM2B,ACSM2A,GLYAT,ALDH4A1,AGXT2,FTCD,SLC4A4,PRODH2,ABAT,GPD1,ALDH8A1,EHHADH,EPHX2,CRYL1,ACADSB,OGDHL,RGN,FABP3,PPARGC1A,ACMSD,ABCC2,SLC27A2,BDH2,PHYH,ACAT1,SLC4A1,HADH,ESRRB,ACSS1,ACOX2,ACADM,ACSM5,HOGA1,ETFDH,CKMT2,MPC1,ECHDC3,ACAA2,CYP4V2,PRKAA2,PCCA,ENTPD5,PPARA,ACSM3,ECHDC2,ASRGL1,PRKAB1,AUH,PFKFB2,LPL,ECI2,CPT1A,CBR4,PDHA1,ZADH2,IDNK,MCCC2,PTGR2,TYRP1,MCCC1,AB…	Down	12	Metabolism
organic acid catabolic process	GO:0016054	GO:BP	1.50117e-22	279	508	50	PCK1,CYP4A11,HPD,PAH,ALDH4A1,AGXT2,FTCD,PRODH2,ABAT,ALDH8A1,ALDH6A1,EHHADH,ASPA,CRYL1,ACADSB,ACMSD,SLC27A2,BDH2,PHYH,ACAT1,HYAL1,HADH,ACOX2,ACADM,HOGA1,ETFDH,ARG2,ACAA2,HGD,PCCA,ALDH1L1,PPARA,HIBCH,ECHDC2,BCKDHB,ASRGL1,AUH,AMT,DDAH1,ECI2,CPT1A,ENOSF1,IDNK,MCCC2,MCCC1,HYKK,HIBADH,PPM1K,ABHD10,HADHB	Down	12	Metabolism
organic acid metabolic process	GO:0006082	GO:BP	4.68401e-26	1186	508	110	BHMT2,PCK1,BHMT,ALDOB,CYP4A11,ASS1,GATM,EGF,ADH1B,ACSM2B,CYB5A,HPD,ACSM2A,AGMAT,PAH,GLYAT,DPEP1,ALDH4A1,AGXT2,FMO1,FTCD,SLC4A4,PRODH2,ABAT,GPD1,ALDH8A1,ALDH6A1,EHHADH,SLC17A1,SLC16A9,HNF4A,DPYS,ASPA,SLC34A1,NDNF,EPHX2,CRYL1,ACADSB,GLYATL1,OGDHL,RGN,FABP3,PPARGC1A,ACMSD,ABCC2,SLC27A2,BDH2,PHYH,ACAT1,HYAL1,SLC4A1,HADH,ESRRB,MARC2,SULT1C2,ACSS1,ACOX2,ACADM,ACSM5,HOGA1,ETFDH,CKMT2,ARG2,MPC1,ECHDC3,AC…	Down	12	Metabolism
organic substance catabolic process	GO:1901575	GO:BP	5.21351e-07	2244	508	114	PCK1,BHMT,ALDOB,CYP4A11,EGF,HPD,AOX1,PAH,MIOX,DPEP1,LRP2,ALDH4A1,AGXT2,ENPEP,FTCD,SLC4A4,PRODH2,FUT6,ABAT,GPD1,ALDH8A1,ALDH6A1,EHHADH,AKR7A3,KHK,MAOB,DPYS,ASPA,PLCL1,EPHX2,CRYL1,ACADSB,OGDHL,CSDC2,RGN,FABP3,PPARGC1A,ACMSD,GDA,SLC27A2,BDH2,PHYH,ACAT1,HYAL1,SLC4A1,HADH,ESRRB,DMGDH,USP2,ACOX2,ACADM,HOGA1,ETFDH,ARG2,CHDH,ACAA2,DNASE1L3,PRKAA2,PDE1A,HGD,PCCA,ALDH1L1,OXCT1,ENTPD5,RNF150,PPARA,RNF180,HI…	Down	12	Metabolism
organonitrogen compound catabolic process	GO:1901565	GO:BP	0.0170353	1339	508	66	BHMT,EGF,HPD,AOX1,PAH,DPEP1,LRP2,ALDH4A1,AGXT2,ENPEP,FTCD,PRODH2,ABAT,ALDH8A1,ALDH6A1,MAOB,DPYS,ASPA,ACADSB,RGN,ACMSD,GDA,ACAT1,HYAL1,DMGDH,USP2,HOGA1,ARG2,CHDH,PDE1A,HGD,ALDH1L1,RNF150,RNF180,HIBCH,LYG1,TRHDE,NUDT12,BCKDHB,ASRGL1,AUH,AMT,DDAH1,CLN5,EPM2A,DAB2,KLHL3,ENOSF1,PTPN3,GPC3,MAOA,HIPK2,FHIT,PDE2A,NELL1,MCCC2,TOM1L1,NUDT16,MCCC1,HYKK,FBXO17,USP51,HIBADH,PPM1K,SVIP,ZDHHC2	Down	12	Metabolism
oxoacid metabolic process	GO:0043436	GO:BP	3.5372e-24	1167	508	106	BHMT2,PCK1,BHMT,ALDOB,CYP4A11,ASS1,GATM,EGF,ADH1B,ACSM2B,CYB5A,HPD,ACSM2A,AGMAT,PAH,GLYAT,DPEP1,ALDH4A1,AGXT2,FTCD,SLC4A4,PRODH2,ABAT,GPD1,ALDH8A1,ALDH6A1,EHHADH,HNF4A,DPYS,ASPA,SLC34A1,NDNF,EPHX2,CRYL1,ACADSB,GLYATL1,OGDHL,RGN,FABP3,PPARGC1A,ACMSD,ABCC2,SLC27A2,BDH2,PHYH,ACAT1,HYAL1,SLC4A1,HADH,ESRRB,MARC2,SULT1C2,ACSS1,ACOX2,ACADM,ACSM5,HOGA1,ETFDH,CKMT2,ARG2,MPC1,ECHDC3,ACAA2,CYP4V2,PRKAA2,HGD…	Down	12	Metabolism
small molecule catabolic process	GO:0044282	GO:BP	3.91269e-21	453	508	61	PCK1,ALDOB,CYP4A11,HPD,PAH,MIOX,ALDH4A1,AGXT2,FTCD,PRODH2,FUT6,ABAT,ALDH8A1,ALDH6A1,EHHADH,KHK,DPYS,ASPA,CRYL1,ACADSB,ACMSD,SLC27A2,BDH2,PHYH,ACAT1,HYAL1,HADH,ACOX2,ACADM,HOGA1,ETFDH,ARG2,ACAA2,HGD,PCCA,ALDH1L1,OXCT1,ENTPD5,PPARA,HIBCH,ECHDC2,GLYCTK,BCKDHB,ASRGL1,AUH,AMT,DDAH1,PFKFB2,ALDH1A1,ECI2,CPT1A,ENOSF1,IDNK,MCCC2,NUDT16,MCCC1,HYKK,HIBADH,PPM1K,ABHD10,HADHB	Down	12	Metabolism
small molecule metabolic process	GO:0044281	GO:BP	3.6042e-27	1996	508	150	BHMT2,HMGCS2,PCK1,BHMT,ALDOB,CYP4A11,ASS1,GATM,EGF,ADH1B,ACSM2B,CYB5A,HPD,ACSM2A,AGMAT,AOX1,PAH,GLYAT,MIOX,DPEP1,LRP2,ALDH4A1,AGXT2,FMO1,FTCD,SLC4A4,PRODH2,FUT6,ABAT,PTH1R,CUBN,GPD1,ALDH8A1,ALDH6A1,EHHADH,SLC17A1,SLC16A9,HNF4A,KHK,DPYS,ASPA,FGF1,SLC34A1,PLCL1,NDNF,EPHX2,CRYL1,ACADSB,GLYATL1,OGDHL,RGN,FABP3,PPARGC1A,ACMSD,GDA,ABCC2,SLC27A2,BDH2,PHYH,ACAT1,PANK1,HYAL1,NPR1,SLC4A1,HADH,ESRRB,MARC2,S…	Down	12	Metabolism
cell communication	GO:0007154	GO:BP	1.15423e-06	6856	441	232	FN1,COL1A1,ERO1A,COL1A2,SFN,S100A11,SULF1,CD44,MMP14,SEMA3C,KRT19,LGALS1,PLP2,COL3A1,INHBA,RAB31,MYOF,FCGR3A,PERP,FBN1,ITGB4,ANXA1,KPNA2,GPNMB,CD68,SLC7A11,CCNB1,IFI16,SLC2A1,IFI30,HIST1H2BJ,GPRC5A,KRT8,S100A9,FCER1G,SFRP2,TP63,CTHRC1,RAB27B,TNFAIP6,CXCL8,TREM1,ASPM,CXCL5,AIM2,CEP55,CXCL6,KIF14,CXCL13,MDK,TPX2,PLAUR,MELK,TNFRSF9,BCL2A1,CORO2A,DUSP10,STIL,IL21R,BATF,PMAIP1,TWIST1,SEZ6L2,FABP5,CD30…	Up	13	Cellular and immune response
cell surface receptor signaling pathway	GO:0007166	GO:BP	1.46937e-11	3209	441	146	FN1,COL1A1,COL1A2,SULF1,CD44,MMP14,SEMA3C,KRT19,PLP2,COL3A1,INHBA,MYOF,FCGR3A,PERP,FBN1,ITGB4,ANXA1,IFI30,HIST1H2BJ,GPRC5A,KRT8,FCER1G,SFRP2,TP63,CTHRC1,CXCL8,ASPM,CXCL5,AIM2,CXCL6,CXCL13,MDK,PLAUR,TNFRSF9,BCL2A1,STIL,IL21R,BATF,PMAIP1,TWIST1,CD300A,TTK,IL2RA,LILRB4,CPZ,CD300LF,PTPN22,DLGAP5,RUNX2,BIRC5,RIPK2,IL2RB,FPR3,RHBDF2,PYCARD,RUNX1,ISG20,MMP12,LAT2,TNFSF13B,TREM2,NLRC5,NCF2,CHST11,GPR161,…	Up	13	Cellular and immune response
cellular response to biotic stimulus	GO:0071216	GO:BP	4.41659e-05	252	441	24	CD68,CXCL8,CXCL5,CXCL6,CXCL13,PTPN22,RIPK2,PYCARD,TREM2,CLEC7A,BTK,CXCL10,CXCL11,CD86,CD40,CEBPB,CD274,PTAFR,ICAM1,HCK,LY86,LYN,LY96,CXCL9	Up	13	Cellular and immune response
cellular response to chemical stimulus	GO:0070887	GO:BP	3.12987e-13	3421	441	157	FN1,COL1A1,ERO1A,COL1A2,SULF1,CD44,LGALS1,SPARC,PLP2,COL3A1,INHBA,RAB31,MYOF,CLDN1,FBN1,COL5A2,GPX8,HK2,ANXA1,CD68,SLC7A11,LAPTM5,CCNB1,IFI16,SLC2A1,IFI30,HIST1H2BJ,KRT8,TUBA1B,S100A9,FCER1G,SFRP2,TP63,CXCL8,CXCL5,AIM2,CXCL6,CXCL13,MDK,MELK,TNFRSF9,IL21R,BATF,PMAIP1,TWIST1,IQGAP3,BRIP1,ALOX5AP,IL2RA,GBP5,CD300LF,PTPN22,TRPM2,KIF18A,RUNX2,BIRC5,CDK1,RIPK2,IL2RB,PYCR1,PYCARD,LRRC8E,RUNX1,EZH2,ISG20…	Up	13	Cellular and immune response
cellular response to cytokine stimulus	GO:0071345	GO:BP	7.88104e-17	1129	441	84	FN1,COL1A1,COL1A2,CD44,PLP2,CLDN1,HK2,ANXA1,LAPTM5,IFI16,IFI30,HIST1H2BJ,KRT8,TUBA1B,FCER1G,CXCL8,CXCL5,AIM2,CXCL6,CXCL13,TNFRSF9,IL21R,BATF,TWIST1,IL2RA,GBP5,CD300LF,BIRC5,RIPK2,IL2RB,PYCARD,RUNX1,ISG20,MMP12,TNFSF13B,TREM2,NLRC5,BTK,CXCL10,LGALS9,CXCL11,CD86,CD40,ALOX5,VAV1,ITGAM,FCGR1B,CEBPB,LRP8,PXDN,FPR1,MCM2,FCGR1A,CSF2RB,PTAFR,MNDA,NMI,ICAM1,IL15RA,GBP2,FSCN1,HCK,MX2,ITGB2,TCIRG1,CCL13,DPY…	Up	13	Cellular and immune response
cellular response to lipid	GO:0071396	GO:BP	0.00554062	624	441	36	COL1A1,INHBA,CLDN1,ANXA1,CD68,CCNB1,TP63,CXCL8,CXCL5,CXCL6,CXCL13,PTPN22,KIF18A,RIPK2,PYCARD,RUNX1,CXCL10,CXCL11,CD86,CD40,CEBPB,AHR,LRP8,CD274,PTAFR,ICAM1,GJB3,HCK,LY86,TGFB1,LYN,PMEPA1,LY96,TBX1,CXCL9,FHL2	Up	13	Cellular and immune response
cellular response to lipopolysaccharide	GO:0071222	GO:BP	0.000227014	215	441	21	CD68,CXCL8,CXCL5,CXCL6,CXCL13,PTPN22,RIPK2,PYCARD,CXCL10,CXCL11,CD86,CD40,CEBPB,CD274,PTAFR,ICAM1,HCK,LY86,LYN,LY96,CXCL9	Up	13	Cellular and immune response
cellular response to molecule of bacterial origin	GO:0071219	GO:BP	0.000138945	228	441	22	CD68,CXCL8,CXCL5,CXCL6,CXCL13,PTPN22,RIPK2,PYCARD,TREM2,CXCL10,CXCL11,CD86,CD40,CEBPB,CD274,PTAFR,ICAM1,HCK,LY86,LYN,LY96,CXCL9	Up	13	Cellular and immune response
cellular response to organic substance	GO:0071310	GO:BP	5.01271e-11	2810	441	132	FN1,COL1A1,ERO1A,COL1A2,SULF1,CD44,LGALS1,SPARC,PLP2,COL3A1,INHBA,RAB31,MYOF,CLDN1,FBN1,COL5A2,HK2,ANXA1,CD68,LAPTM5,CCNB1,IFI16,IFI30,HIST1H2BJ,KRT8,TUBA1B,FCER1G,SFRP2,TP63,CXCL8,CXCL5,AIM2,CXCL6,CXCL13,TNFRSF9,IL21R,BATF,TWIST1,IQGAP3,BRIP1,IL2RA,GBP5,CD300LF,PTPN22,TRPM2,KIF18A,RUNX2,BIRC5,RIPK2,IL2RB,PYCARD,RUNX1,EZH2,ISG20,MMP12,TNFSF13B,HSPA6,TREM2,CLEC7A,ADCY7,NLRC5,CHST11,GNA15,BTK,CXCL1…	Up	13	Cellular and immune response
cellular response to oxygen-containing compound	GO:1901701	GO:BP	7.73382e-05	1239	441	63	COL1A1,COL1A2,LGALS1,COL3A1,INHBA,RAB31,CLDN1,FBN1,COL5A2,ANXA1,CD68,CCNB1,CXCL8,CXCL5,CXCL6,CXCL13,BRIP1,PTPN22,TRPM2,KIF18A,BIRC5,CDK1,RIPK2,PYCR1,PYCARD,EZH2,TREM2,CLEC7A,ADCY7,GNA15,BTK,CXCL10,CDC6,P2RX7,CXCL11,CD86,INHBB,CD40,CEBPB,AHR,LRP8,CD274,PTPRE,ECT2,PTAFR,ICAM1,GJB3,HCK,CHEK2,LY86,RGS10,TGFB1,TCIRG1,LYN,JAK3,STK26,LY96,TBX1,TIAM1,CXCL9,DNMT1,SOCS3,MAP4K4	Up	13	Cellular and immune response
cellular response to stimulus	GO:0051716	GO:BP	6.11733e-09	7761	441	263	FN1,COL1A1,ERO1A,COL1A2,SFN,S100A11,SULF1,CD44,MMP14,SEMA3C,KRT19,LGALS1,SPARC,PLP2,COL3A1,INHBA,RAB31,MYOF,CLDN1,FCGR3A,PERP,FBN1,COL5A2,GPX8,ITGB4,HK2,ANXA1,KPNA2,GPNMB,CD68,SLC7A11,LAPTM5,CCNB1,IFI16,SLC2A1,IFI30,HIST1H2BJ,GPRC5A,KRT8,TUBA1B,S100A9,FCER1G,SFRP2,TP63,CTHRC1,RAB27B,TNFAIP6,CXCL8,TREM1,ASPM,CXCL5,AIM2,CEP55,CXCL6,KIF14,CXCL13,MDK,TOP2A,TPX2,PLAUR,MELK,TNFRSF9,BCL2A1,CORO2A,DUSP10…	Up	13	Cellular and immune response
cytokine signaling in immune system	REAC:R-HSA-1280215	REAC	0.000170499	830	331	53	FN1,COL1A2,CD44,ANXA1,KPNA2,IFI30,CXCL8,TNFRSF9,DUSP10,IL21R,BATF,TWIST1,IL2RA,GBP5,BIRC5,RIPK2,IL2RB,ISG20,TNFSF13B,CXCL10,LGALS9,CD86,ALOX5,VAV1,ITGAM,FCGR1B,FPR1,FCGR1A,CSF2RB,PTAFR,RELB,ICAM1,IL15RA,GBP2,FSCN1,HCK,MX2,ITGB2,OAS2,LYN,JAK3,CCR1,IL4R,BIRC3,TIMP1,CD4,GBP1,IRF1,UBE2L6,LCP1,OAS3,SOCS3,PSMB10	Up	13	Cellular and immune response
cytokine-mediated signaling pathway	GO:0019221	GO:BP	6.29056e-16	803	441	68	FN1,COL1A2,CD44,PLP2,ANXA1,IFI30,HIST1H2BJ,KRT8,FCER1G,CXCL8,CXCL5,AIM2,CXCL6,CXCL13,TNFRSF9,IL21R,BATF,TWIST1,IL2RA,CD300LF,BIRC5,RIPK2,IL2RB,PYCARD,RUNX1,ISG20,MMP12,TNFSF13B,TREM2,NLRC5,CXCL10,CXCL11,CD86,CD40,ALOX5,VAV1,ITGAM,FCGR1B,LRP8,PXDN,FPR1,FCGR1A,CSF2RB,PTAFR,NMI,ICAM1,IL15RA,GBP2,FSCN1,HCK,MX2,ITGB2,CCL13,OAS2,JAK3,CCR1,IL4R,BIRC3,TIMP1,CD4,GBP1,XCL1,IRF1,CXCL9,LCP1,OAS3,SOCS3,PSMB10	Up	13	Cellular and immune response
defense response	GO:0006952	GO:BP	5.10266e-18	1747	441	111	FN1,OLR1,CD44,HIST1H2BK,INHBA,CLDN1,ANXA1,HMGB3,CD68,IFI16,IFI30,HIST1H2BJ,KRT16,S100A9,FCER1G,TNFAIP6,CXCL8,TREM1,CXCL5,AIM2,CXCL6,SIGLEC10,CXCL13,MDK,DUSP10,BATF,PMAIP1,ALOX5AP,IDO1,IL2RA,PRDM1,GBP5,TRIM59,PTPN22,RIPK2,FPR3,PYCARD,SLAMF7,ISG20,MMP12,TREM2,CLEC7A,ADCY7,NLRC5,NCF2,BTK,APOBEC3C,SLAMF8,CXCL10,CAMK1D,LGALS9,THEMIS2,P2RX7,PBK,CXCL11,INHBB,CD40,ALOX5,VAV1,ITGAM,FCGR1B,CEBPB,LRP8,APOL1…	Up	13	Cellular and immune response
defense response to other organism	GO:0098542	GO:BP	5.47482e-17	1146	441	85	CD44,HIST1H2BK,CLDN1,ANXA1,HMGB3,IFI16,IFI30,HIST1H2BJ,KRT16,S100A9,FCER1G,TREM1,AIM2,CXCL6,SIGLEC10,CXCL13,DUSP10,BATF,PMAIP1,IL2RA,PRDM1,GBP5,TRIM59,PTPN22,RIPK2,PYCARD,SLAMF7,ISG20,MMP12,TREM2,CLEC7A,NLRC5,NCF2,BTK,APOBEC3C,SLAMF8,CXCL10,LGALS9,P2RX7,CD40,VAV1,ITGAM,FCGR1B,CEBPB,LRP8,APOL1,APOBEC3B,FCGR1A,APOBEC3G,ELF4,CLEC4A,PTAFR,RELB,MNDA,NMI,ICAM1,GBP2,GSDMB,HCK,SLFN11,C1QB,LY86,C1QC,MX2,T…	Up	13	Cellular and immune response
immune effector process	GO:0002252	GO:BP	2.62268e-18	1281	441	93	S100A11,OLR1,CD44,LGALS1,RAB31,PYGL,FCGR3A,ANXA1,CD68,IFI16,S100A9,FCER1G,TNFAIP6,AIM2,MDK,PLAUR,DUSP10,BATF,PMAIP1,FABP5,CD300A,FCGR3B,IL2RA,PTPN22,TRPM2,RIPK2,PYCARD,SLAMF7,ISG20,MMP12,LAT2,HSPA6,TREM2,NLRC5,GPR84,BTK,APOBEC3C,SLAMF8,CXCL10,LGALS9,P2RX7,CD86,CD40,ALOX5,VAV1,ITGAM,FPR1,APOBEC3B,RAC2,FCGR1A,APOBEC3G,PTAFR,ARHGAP9,RELB,MNDA,TMC6,ICAM1,ADA,HCK,DOCK2,SLFN11,CD247,C1QB,C1QC,MX2,ITGB2…	Up	13	Cellular and immune response
immune response	GO:0006955	GO:BP	8.15615e-29	2228	441	149	COL1A1,COL1A2,S100A11,OLR1,CD44,SEMA3C,LGALS1,COL3A1,HIST1H2BK,RAB31,PYGL,CLDN1,FCGR3A,ANXA1,HMGB3,CD68,IFI16,IFI30,HIST1H2BJ,KRT16,S100A9,FCER1G,TNFAIP6,CXCL8,TREM1,CXCL5,AIM2,ADAMDEC1,CXCL6,SIGLEC10,CXCL13,MDK,PLAUR,DUSP10,BATF,FABP5,CD300A,FCGR3B,IDO1,IL2RA,LILRB4,PRDM1,GBP5,CD300LF,TRIM59,RGS1,PTPN22,TRPM2,SAMSN1,RIPK2,LAMP3,FPR3,CLEC2B,PYCARD,RUNX1,SLAMF7,ISG20,MMP12,LAT2,TNFSF13B,HSPA6,TREM…	Up	13	Cellular and immune response
immune system	REAC:R-HSA-168256	REAC	4.69949e-12	2146	331	127	FN1,COL1A1,COL1A2,S100A11,OLR1,CD44,COL3A1,RAB31,PYGL,FCGR3A,ANXA1,KPNA2,CD68,IFI16,IFI30,TUBA1B,S100A9,FCER1G,TNFAIP6,CXCL8,TREM1,AIM2,SIGLEC10,PLAUR,TNFRSF9,DUSP10,IL21R,KIF4A,BATF,TWIST1,FABP5,KIF2C,CD300A,FCGR3B,IL2RA,LILRB4,GBP5,CD300LF,KIF3C,PTPN22,KIF11,TRPM2,KIF18A,BIRC5,CDC20,RIPK2,IL2RB,FBXO41,CLEC2B,PYCARD,SLAMF7,ISG20,LAT2,TNFSF13B,HSPA6,TREM2,CLEC7A,NLRC5,GPR84,NCF2,RACGAP1,BTK,CXCL1…	Up	13	Cellular and immune response
immune system process	GO:0002376	GO:BP	2.5535e-32	3199	441	190	FN1,COL1A1,COL1A2,S100A11,OLR1,CD44,MMP14,SEMA3C,LGALS1,COL3A1,HIST1H2BK,INHBA,RAB31,PYGL,CLDN1,FCGR3A,ANLN,FBN1,ANXA1,GPNMB,HMGB3,CD68,ACTN1,SLC7A11,IFI16,IFI30,HIST1H2BJ,KRT16,GCNT1,S100A9,FCER1G,SLC7A5,SFRP2,TNFAIP6,CXCL8,TREM1,CXCL5,AIM2,ADAMDEC1,CXCL6,SIGLEC10,CXCL13,SLC16A3,MDK,TOP2A,PLAUR,MELK,DUSP10,IL21R,KIF4A,BATF,PMAIP1,FABP5,KIF2C,CD300A,FCGR3B,IDO1,IL2RA,LILRB4,PRDM1,GBP5,CD300LF,TRI…	Up	13	Cellular and immune response
inflammatory response	GO:0006954	GO:BP	1.76342e-15	797	441	67	FN1,OLR1,CD44,ANXA1,CD68,IFI16,KRT16,S100A9,FCER1G,TNFAIP6,CXCL8,TREM1,CXCL5,AIM2,CXCL6,SIGLEC10,CXCL13,MDK,DUSP10,ALOX5AP,IDO1,IL2RA,GBP5,RIPK2,FPR3,PYCARD,TREM2,CLEC7A,ADCY7,BTK,SLAMF8,CXCL10,CAMK1D,LGALS9,THEMIS2,P2RX7,PBK,CXCL11,CD40,ALOX5,ITGAM,CEBPB,FPR1,PTAFR,RELB,NMI,ICAM1,ADA,HCK,LY86,TGFB1,ITGB2,TCIRG1,CCL13,C3AR1,LYN,CCR1,IL4R,TGM2,BIRC3,TYROBP,TIMP1,LY96,XCL1,CXCL9,C1QA,SOCS3	Up	13	Cellular and immune response
innate immune response	GO:0045087	GO:BP	6.29295e-15	928	441	72	CD44,HIST1H2BK,CLDN1,ANXA1,HMGB3,IFI16,IFI30,HIST1H2BJ,KRT16,S100A9,FCER1G,TREM1,AIM2,SIGLEC10,DUSP10,PRDM1,GBP5,TRIM59,PTPN22,RIPK2,PYCARD,SLAMF7,ISG20,MMP12,TREM2,CLEC7A,NLRC5,NCF2,BTK,APOBEC3C,SLAMF8,LGALS9,CD40,VAV1,ITGAM,FCGR1B,LRP8,APOL1,APOBEC3B,FCGR1A,APOBEC3G,ELF4,CLEC4A,PTAFR,RELB,MNDA,NMI,ICAM1,GBP2,HCK,C1QB,LY86,C1QC,MX2,TGFB1,CCL13,OAS2,LYN,JAK3,RNASE6,CORO1A,BIRC3,TYROBP,GBP1,LY96,X…	Up	13	Cellular and immune response
interleukin-4 and interleukin-13 signaling	REAC:R-HSA-6785807	REAC	0.000126699	110	331	16	FN1,COL1A2,ANXA1,CXCL8,BATF,TWIST1,BIRC5,ALOX5,ITGAM,ICAM1,FSCN1,ITGB2,JAK3,IL4R,TIMP1,SOCS3	Up	13	Cellular and immune response
interspecies interaction between organisms	GO:0044419	GO:BP	1.68998e-12	2155	441	114	FN1,CD44,KRT19,LGALS1,SPARC,HIST1H2BK,PYGL,CLDN1,ANXA1,KPNA2,HMGB3,CD68,IFI16,IFI30,HIST1H2BJ,KRT16,KRT8,S100A9,FCER1G,RPL18A,CXCL8,TREM1,CXCL5,AIM2,CXCL6,SIGLEC10,CXCL13,TOP2A,C15orf48,DUSP10,BATF,PMAIP1,IDO1,IL2RA,PRDM1,GBP5,TRIM59,RGS1,PTPN22,CDK1,RIPK2,IL2RB,LAMP3,PYCARD,SLAMF7,ISG20,MMP12,TREM2,CLEC7A,CENPU,NLRC5,NCF2,BTK,APOBEC3C,SLAMF8,CXCL10,LGALS9,P2RX7,CXCL11,CD86,INHBB,CD40,VAV1,ITGAM,…	Up	13	Cellular and immune response
intracellular signal transduction	GO:0035556	GO:BP	0.000216395	2886	441	114	FN1,ERO1A,COL1A2,SFN,CD44,LGALS1,COL3A1,RAB31,PERP,GPNMB,CCNB1,IFI16,S100A9,SFRP2,TP63,RAB27B,CXCL8,TREM1,CEP55,KIF14,TPX2,PLAUR,MELK,BCL2A1,CORO2A,DUSP10,BATF,PMAIP1,TWIST1,SEZ6L2,CD300A,IQGAP3,BRIP1,DGKA,IL2RA,TRIM59,PTPN22,DTL,TRPM2,CDK1,RIPK2,IL2RB,FOXM1,DEPDC1,PHLDA3,PYCARD,GLIPR2,EZH2,LAT2,ZNF385A,TREM2,RHOH,ADCY7,NLRC5,RACGAP1,GPR161,BTK,CXCL10,LGALS9,P2RX7,PIK3R5,PBK,CXCL11,AURKA,CD86,GMI…	Up	13	Cellular and immune response
positive regulation of defense response	GO:0031349	GO:BP	0.0185096	375	441	25	HMGB3,IFI16,S100A9,FCER1G,AIM2,MDK,ALOX5AP,IDO1,GBP5,RIPK2,PYCARD,MMP12,TREM2,CLEC7A,NLRC5,BTK,VAV1,CEBPB,CLEC4A,RELB,MNDA,HCK,LYN,TGM2,PSMB10	Up	13	Cellular and immune response
positive regulation of response to biotic stimulus	GO:0002833	GO:BP	0.0259377	243	441	19	HMGB3,IFI16,FCER1G,AIM2,GBP5,RIPK2,PYCARD,MMP12,NLRC5,VAV1,CD274,CLEC4A,RELB,MNDA,HCK,LY86,LYN,LY96,PSMB10	Up	13	Cellular and immune response
positive regulation of response to external stimulus	GO:0032103	GO:BP	1.35814e-05	512	441	37	HMGB3,IFI16,S100A9,FCER1G,CXCL8,AIM2,CXCL13,MDK,ALOX5AP,IDO1,GBP5,RIPK2,PYCARD,MMP12,TREM2,CLEC7A,NLRC5,BTK,CXCL10,CAMK1D,LGALS9,VAV1,CEBPB,RAC2,CLEC4A,RELB,MNDA,HCK,LY86,C3AR1,LYN,CCR1,TGM2,LY96,XCL1,TIAM1,PSMB10	Up	13	Cellular and immune response
production of molecular mediator involved in inflammatory response	GO:0002532	GO:BP	0.000789344	90	441	13	FCER1G,DUSP10,ALOX5AP,IDO1,GBP5,PYCARD,CLEC7A,ADCY7,BTK,SLAMF8,ALOX5,LYN,IL4R	Up	13	Cellular and immune response
regulation of defense response	GO:0031347	GO:BP	3.7792e-05	729	441	45	ANXA1,HMGB3,IFI16,S100A9,FCER1G,TNFAIP6,AIM2,SIGLEC10,MDK,DUSP10,ALOX5AP,IDO1,IL2RA,GBP5,PTPN22,RIPK2,PYCARD,MMP12,TREM2,CLEC7A,ADCY7,NLRC5,BTK,SLAMF8,LGALS9,PBK,ALOX5,VAV1,CEBPB,LRP8,APOBEC3G,CLEC4A,RELB,MNDA,NMI,ADA,HCK,LYN,TGM2,BIRC3,XCL1,IRF1,VSIG4,SOCS3,PSMB10	Up	13	Cellular and immune response
regulation of inflammatory response	GO:0050727	GO:BP	0.0125165	415	441	27	ANXA1,S100A9,FCER1G,TNFAIP6,SIGLEC10,MDK,DUSP10,ALOX5AP,IDO1,IL2RA,GBP5,PYCARD,TREM2,CLEC7A,ADCY7,BTK,SLAMF8,PBK,ALOX5,CEBPB,ADA,HCK,LYN,TGM2,BIRC3,XCL1,SOCS3	Up	13	Cellular and immune response
regulation of innate immune response	GO:0045088	GO:BP	7.3091e-05	299	441	26	HMGB3,IFI16,FCER1G,AIM2,DUSP10,GBP5,PTPN22,PYCARD,MMP12,TREM2,NLRC5,SLAMF8,LGALS9,VAV1,LRP8,CLEC4A,RELB,MNDA,NMI,HCK,LYN,BIRC3,IRF1,VSIG4,SOCS3,PSMB10	Up	13	Cellular and immune response
regulation of response to biotic stimulus	GO:0002831	GO:BP	1.21924e-05	398	441	32	HMGB3,IFI16,FCER1G,AIM2,DUSP10,IL2RA,GBP5,PTPN22,RIPK2,PYCARD,MMP12,TREM2,NLRC5,SLAMF8,LGALS9,VAV1,LRP8,CD274,APOBEC3G,CLEC4A,RELB,MNDA,NMI,HCK,LY86,LYN,BIRC3,LY96,IRF1,VSIG4,SOCS3,PSMB10	Up	13	Cellular and immune response
regulation of response to external stimulus	GO:0032101	GO:BP	1.08846e-05	1066	441	59	SEMA3C,ANXA1,HMGB3,IFI16,S100A9,FCER1G,TNFAIP6,CXCL8,AIM2,SIGLEC10,CXCL13,MDK,PLAUR,DUSP10,FAP,ALOX5AP,IDO1,IL2RA,GBP5,PTPN22,RIPK2,PYCARD,MMP12,TREM2,CLEC7A,ADCY7,NLRC5,BTK,SLAMF8,CXCL10,CAMK1D,LGALS9,PBK,ALOX5,VAV1,CEBPB,LRP8,CACNB3,RAC2,APOBEC3G,CLEC4A,RELB,MNDA,NMI,ADA,HCK,LY86,C3AR1,LYN,CCR1,TGM2,BIRC3,LY96,XCL1,IRF1,TIAM1,VSIG4,SOCS3,PSMB10	Up	13	Cellular and immune response
regulation of response to stimulus	GO:0048583	GO:BP	2.12114e-11	4359	441	180	FN1,COL1A1,COL1A2,SFN,SULF1,CD44,MMP14,SEMA3C,LGALS1,COL3A1,INHBA,MYOF,CLDN1,FCGR3A,FBN1,ANXA1,GPNMB,HMGB3,SLC7A11,IFI16,HIST1H2BJ,GPRC5A,S100A9,FCER1G,SFRP2,TP63,CTHRC1,TNFAIP6,CXCL8,TREM1,ASPM,AIM2,CEP55,KIF14,SIGLEC10,CXCL13,MDK,TPX2,PLAUR,DUSP10,FAP,PMAIP1,TWIST1,SEZ6L2,FABP5,CD300A,IQGAP3,BRIP1,ALOX5AP,IER5,TTK,IDO1,IL2RA,LILRB4,GBP5,CD300LF,TRIM59,RGS1,PTPN22,TRPM2,RUNX2,SAMSN1,BIRC5,CDK1,R…	Up	13	Cellular and immune response
regulation of response to stress	GO:0080134	GO:BP	0.0173281	1512	441	65	CD44,CLDN1,ANXA1,HMGB3,SLC7A11,IFI16,S100A9,FCER1G,SFRP2,TNFAIP6,AIM2,SIGLEC10,MDK,PLAUR,DUSP10,FAP,PMAIP1,TWIST1,ALOX5AP,IER5,IDO1,IL2RA,GBP5,PTPN22,TRPM2,RIPK2,FOXM1,PYCR1,PYCARD,MMP12,ZNF385A,TREM2,CLEC7A,ADCY7,NLRC5,BTK,SLAMF8,LGALS9,PRRX1,PBK,ALOX5,VAV1,CEBPB,LRP8,APOBEC3G,CLEC4A,RELB,MNDA,NMI,ADA,HCK,CHEK2,LYN,VASH1,TGM2,STK26,BIRC3,XCL1,BID,IRF1,TIAM1,VSIG4,SOCS3,PSMB10,MAP4K4	Up	13	Cellular and immune response
response to bacterium	GO:0009617	GO:BP	5.67763e-05	739	441	45	SPARC,HIST1H2BK,PYGL,CLDN1,CD68,HIST1H2BJ,S100A9,FCER1G,CXCL8,CXCL5,CXCL6,CXCL13,C15orf48,DUSP10,IDO1,GBP5,RGS1,PTPN22,RIPK2,PYCARD,TREM2,NLRC5,SLAMF8,CXCL10,LGALS9,P2RX7,CXCL11,CD86,CD40,CEBPB,CD274,CSF2RB,PTAFR,ICAM1,GBP2,GSDMB,HCK,LY86,GZMA,OAS2,LYN,RNASE6,CD4,LY96,CXCL9	Up	13	Cellular and immune response
response to biotic stimulus	GO:0009607	GO:BP	1.9702e-16	1541	441	100	CD44,SPARC,HIST1H2BK,PYGL,CLDN1,ANXA1,HMGB3,CD68,IFI16,IFI30,HIST1H2BJ,KRT16,KRT8,S100A9,FCER1G,CXCL8,TREM1,CXCL5,AIM2,CXCL6,SIGLEC10,CXCL13,C15orf48,DUSP10,FAP,BATF,PMAIP1,IDO1,IL2RA,PRDM1,GBP5,TRIM59,RGS1,PTPN22,RIPK2,PYCARD,SLAMF7,ISG20,MMP12,TREM2,CLEC7A,NLRC5,NCF2,BTK,APOBEC3C,SLAMF8,CXCL10,LGALS9,P2RX7,CXCL11,CD86,CD40,VAV1,ITGAM,FCGR1B,CEBPB,LRP8,APOL1,CD274,APOBEC3B,FCGR1A,APOBEC3G,ELF4,C…	Up	13	Cellular and immune response
response to chemical	GO:0042221	GO:BP	8.46014e-10	4809	441	188	FN1,COL1A1,ERO1A,COL1A2,LAMC2,SULF1,CD44,MMP14,SEMA3C,KRT19,LGALS1,SPARC,PLP2,COL3A1,INHBA,RAB31,MYOF,CLDN1,FBN1,COL5A2,GPX8,HK2,ANXA1,GPNMB,CD68,SLC7A11,LAPTM5,CCNB1,IFI16,SLC2A1,IFI30,HIST1H2BJ,KRT8,TUBA1B,GCNT1,S100A9,FCER1G,RPL18A,SFRP2,TP63,LOXL2,CXCL8,CXCL5,AIM2,CENPF,CXCL6,CXCL13,MDK,PLAUR,MELK,TNFRSF9,DUSP10,IL21R,BATF,PMAIP1,TWIST1,IQGAP3,BRIP1,ALOX5AP,IDO1,IL2RA,GBP5,CD300LF,PTPN22,TRPM…	Up	13	Cellular and immune response
response to cytokine	GO:0034097	GO:BP	2.16298e-17	1224	441	89	FN1,COL1A1,COL1A2,CD44,SPARC,PLP2,COL3A1,CLDN1,HK2,ANXA1,LAPTM5,IFI16,IFI30,HIST1H2BJ,KRT8,TUBA1B,FCER1G,CXCL8,CXCL5,AIM2,CXCL6,CXCL13,TNFRSF9,IL21R,BATF,TWIST1,IL2RA,GBP5,CD300LF,BIRC5,RIPK2,IL2RB,LAMP3,PYCARD,RUNX1,ISG20,MMP12,TNFSF13B,TREM2,NLRC5,BTK,CXCL10,LGALS9,CXCL11,CD86,CD40,ALOX5,VAV1,ITGAM,FCGR1B,CEBPB,LRP8,PXDN,FPR1,CD274,MCM2,FCGR1A,CSF2RB,PTAFR,RELB,MNDA,NMI,ICAM1,IL15RA,GBP2,FSCN1,…	Up	13	Cellular and immune response
response to external biotic stimulus	GO:0043207	GO:BP	1.46237e-16	1509	441	99	CD44,SPARC,HIST1H2BK,PYGL,CLDN1,ANXA1,HMGB3,CD68,IFI16,IFI30,HIST1H2BJ,KRT16,KRT8,S100A9,FCER1G,CXCL8,TREM1,CXCL5,AIM2,CXCL6,SIGLEC10,CXCL13,C15orf48,DUSP10,BATF,PMAIP1,IDO1,IL2RA,PRDM1,GBP5,TRIM59,RGS1,PTPN22,RIPK2,PYCARD,SLAMF7,ISG20,MMP12,TREM2,CLEC7A,NLRC5,NCF2,BTK,APOBEC3C,SLAMF8,CXCL10,LGALS9,P2RX7,CXCL11,CD86,CD40,VAV1,ITGAM,FCGR1B,CEBPB,LRP8,APOL1,CD274,APOBEC3B,FCGR1A,APOBEC3G,ELF4,CSF2R…	Up	13	Cellular and immune response
response to external stimulus	GO:0009605	GO:BP	6.31166e-15	2879	441	144	COL1A1,LAMC2,CD44,MMP14,SEMA3C,SPARC,PLP2,COL3A1,HIST1H2BK,PYGL,CLDN1,ANXA1,GPNMB,HMGB3,CD68,CCNB1,IFI16,SLC2A1,IFI30,HIST1H2BJ,KRT16,KRT8,S100A9,FCER1G,SFRP2,TNFAIP6,CXCL8,TREM1,CXCL5,COL11A1,AIM2,CXCL6,SIGLEC10,CXCL13,MDK,ARNTL2,PLAUR,C15orf48,DUSP10,FAP,BATF,PMAIP1,BRIP1,ALOX5AP,IDO1,IL2RA,PRDM1,GBP5,TRIM59,RGS1,PTPN22,TRPM2,RIPK2,FPR3,PYCARD,SLAMF7,ISG20,MMP12,TREM2,CLEC7A,ADCY7,NLRC5,NCF2,BT…	Up	13	Cellular and immune response
response to lipid	GO:0033993	GO:BP	0.00249451	956	441	49	COL1A1,SPARC,INHBA,CLDN1,ANXA1,CD68,CCNB1,TP63,CXCL8,CXCL5,CXCL6,CXCL13,MDK,DUSP10,IDO1,PTPN22,KIF18A,RIPK2,PYCARD,RUNX1,EZH2,TREM2,CXCL10,LGALS9,P2RX7,CXCL11,CD86,CD40,CEBPB,AHR,LRP8,CD274,CSF2RB,PTAFR,ICAM1,GJB3,HCK,LY86,TGFB1,LYN,TRIM16,PMEPA1,CD4,SCD,LY96,TBX1,CXCL9,ARPC1B,FHL2	Up	13	Cellular and immune response
response to lipopolysaccharide	GO:0032496	GO:BP	2.78435e-05	347	441	29	SPARC,CLDN1,CD68,CXCL8,CXCL5,CXCL6,CXCL13,DUSP10,IDO1,PTPN22,RIPK2,PYCARD,TREM2,CXCL10,LGALS9,P2RX7,CXCL11,CD86,CD40,CEBPB,CD274,CSF2RB,PTAFR,ICAM1,HCK,LY86,LYN,LY96,CXCL9	Up	13	Cellular and immune response
response to molecule of bacterial origin	GO:0002237	GO:BP	0.000102006	368	441	29	SPARC,CLDN1,CD68,CXCL8,CXCL5,CXCL6,CXCL13,DUSP10,IDO1,PTPN22,RIPK2,PYCARD,TREM2,CXCL10,LGALS9,P2RX7,CXCL11,CD86,CD40,CEBPB,CD274,CSF2RB,PTAFR,ICAM1,HCK,LY86,LYN,LY96,CXCL9	Up	13	Cellular and immune response
response to organic substance	GO:0010033	GO:BP	1.55338e-11	3438	441	153	FN1,COL1A1,ERO1A,COL1A2,SULF1,CD44,MMP14,KRT19,LGALS1,SPARC,PLP2,COL3A1,INHBA,RAB31,MYOF,CLDN1,FBN1,COL5A2,HK2,ANXA1,CD68,SLC7A11,LAPTM5,CCNB1,IFI16,SLC2A1,IFI30,HIST1H2BJ,KRT8,TUBA1B,GCNT1,FCER1G,SFRP2,TP63,CXCL8,CXCL5,AIM2,CXCL6,CXCL13,MDK,TNFRSF9,DUSP10,IL21R,BATF,PMAIP1,TWIST1,IQGAP3,BRIP1,IDO1,IL2RA,GBP5,CD300LF,PTPN22,TRPM2,KIF18A,RUNX2,BIRC5,CDK1,RIPK2,IL2RB,LAMP3,PYCARD,RUNX1,EZH2,ISG20,M…	Up	13	Cellular and immune response
response to other organism	GO:0051707	GO:BP	1.33079e-16	1507	441	99	CD44,SPARC,HIST1H2BK,PYGL,CLDN1,ANXA1,HMGB3,CD68,IFI16,IFI30,HIST1H2BJ,KRT16,KRT8,S100A9,FCER1G,CXCL8,TREM1,CXCL5,AIM2,CXCL6,SIGLEC10,CXCL13,C15orf48,DUSP10,BATF,PMAIP1,IDO1,IL2RA,PRDM1,GBP5,TRIM59,RGS1,PTPN22,RIPK2,PYCARD,SLAMF7,ISG20,MMP12,TREM2,CLEC7A,NLRC5,NCF2,BTK,APOBEC3C,SLAMF8,CXCL10,LGALS9,P2RX7,CXCL11,CD86,CD40,VAV1,ITGAM,FCGR1B,CEBPB,LRP8,APOL1,CD274,APOBEC3B,FCGR1A,APOBEC3G,ELF4,CSF2R…	Up	13	Cellular and immune response
response to oxygen-containing compound	GO:1901700	GO:BP	0.000183962	1748	441	79	COL1A1,COL1A2,LGALS1,SPARC,COL3A1,INHBA,RAB31,CLDN1,FBN1,COL5A2,ANXA1,CD68,CCNB1,SLC2A1,KRT8,GCNT1,CXCL8,CXCL5,CXCL6,CXCL13,DUSP10,BRIP1,IDO1,PTPN22,TRPM2,KIF18A,BIRC5,CDK1,RIPK2,PYCR1,PYCARD,EZH2,MMP12,TREM2,CLEC7A,ADCY7,GNA15,BTK,CXCL10,LGALS9,CDC6,P2RX7,CXCL11,CD86,INHBB,CD40,CEBPB,AHR,LRP8,CD274,PTPRE,ECT2,CSF2RB,PTAFR,ICAM1,ADA,RGS19,GJB3,HCK,CHEK2,LY86,RGS10,TGFB1,TCIRG1,LYN,JAK3,TRIM16,STK…	Up	13	Cellular and immune response
response to stimulus	GO:0050896	GO:BP	2.11599e-12	9358	441	312	FN1,COL1A1,ERO1A,COL1A2,SFN,S100A11,LAMC2,OLR1,SULF1,CD44,MMP14,SEMA3C,KRT19,LGALS1,SPARC,PLP2,COL3A1,HIST1H2BK,INHBA,RAB31,PYGL,MYOF,CLDN1,FCGR3A,PERP,FBN1,COL5A2,GPX8,ITGB4,HK2,ANXA1,KPNA2,GPNMB,HMGB3,CD68,SLC7A11,LAPTM5,CCNB1,IFI16,SLC2A1,IFI30,HIST1H2BJ,KRT16,GPRC5A,KRT8,TUBA1B,ANXA8,GCNT1,S100A9,FCER1G,RPL18A,SFRP2,TP63,CTHRC1,RAB27B,TNFAIP6,LOXL2,CXCL8,TREM1,ASPM,CXCL5,COL11A1,AIM2,ADAMDEC1…	Up	13	Cellular and immune response
response to stress	GO:0006950	GO:BP	1.43979e-15	4112	441	184	FN1,COL1A1,ERO1A,COL1A2,SFN,OLR1,CD44,MMP14,LGALS1,SPARC,COL3A1,HIST1H2BK,INHBA,MYOF,CLDN1,GPX8,ITGB4,HK2,ANXA1,HMGB3,CD68,SLC7A11,CCNB1,IFI16,SLC2A1,IFI30,HIST1H2BJ,KRT16,KRT8,ANXA8,S100A9,FCER1G,SFRP2,TP63,TNFAIP6,LOXL2,CXCL8,TREM1,CXCL5,AIM2,CXCL6,SIGLEC10,CXCL13,MDK,TOP2A,PLAUR,MELK,BCL2A1,DUSP10,FAP,PTTG1,BATF,PMAIP1,TWIST1,BRIP1,DGKA,ALOX5AP,IER5,IDO1,IL2RA,PRDM1,GBP5,TRIM59,PTPN22,DTL,CDCA…	Up	13	Cellular and immune response
signal transduction	GO:0007165	GO:BP	5.87164e-08	6289	441	222	FN1,COL1A1,ERO1A,COL1A2,SFN,S100A11,SULF1,CD44,MMP14,SEMA3C,KRT19,LGALS1,PLP2,COL3A1,INHBA,RAB31,MYOF,FCGR3A,PERP,FBN1,ITGB4,ANXA1,KPNA2,GPNMB,CCNB1,IFI16,IFI30,HIST1H2BJ,GPRC5A,KRT8,S100A9,FCER1G,SFRP2,TP63,CTHRC1,RAB27B,TNFAIP6,CXCL8,TREM1,ASPM,CXCL5,AIM2,CEP55,CXCL6,KIF14,CXCL13,MDK,TPX2,PLAUR,MELK,TNFRSF9,BCL2A1,CORO2A,DUSP10,STIL,IL21R,BATF,PMAIP1,TWIST1,SEZ6L2,FABP5,CD300A,IQGAP3,BRIP1,DGKA…	Up	13	Cellular and immune response
signaling	GO:0023052	GO:BP	1.52609e-06	6835	441	231	FN1,COL1A1,ERO1A,COL1A2,SFN,S100A11,SULF1,CD44,MMP14,SEMA3C,KRT19,LGALS1,PLP2,COL3A1,INHBA,RAB31,MYOF,FCGR3A,PERP,FBN1,ITGB4,ANXA1,KPNA2,GPNMB,CD68,SLC7A11,CCNB1,IFI16,SLC2A1,IFI30,HIST1H2BJ,GPRC5A,KRT8,S100A9,FCER1G,SFRP2,TP63,CTHRC1,RAB27B,TNFAIP6,CXCL8,TREM1,ASPM,CXCL5,AIM2,CEP55,CXCL6,KIF14,CXCL13,MDK,TPX2,PLAUR,MELK,TNFRSF9,BCL2A1,CORO2A,DUSP10,STIL,IL21R,BATF,PMAIP1,TWIST1,SEZ6L2,FABP5,CD30…	Up	13	Cellular and immune response
signaling by interleukins	REAC:R-HSA-449147	REAC	0.00111472	459	331	34	FN1,COL1A2,ANXA1,CXCL8,IL21R,BATF,TWIST1,IL2RA,BIRC5,RIPK2,IL2RB,CXCL10,LGALS9,CD86,ALOX5,VAV1,ITGAM,FPR1,CSF2RB,PTAFR,ICAM1,IL15RA,FSCN1,HCK,ITGB2,LYN,JAK3,CCR1,IL4R,TIMP1,CD4,LCP1,SOCS3,PSMB10	Up	13	Cellular and immune response
assembly of collagen fibrils and other multimeric structures	REAC:R-HSA-2022090	REAC	1.33183e-05	60	331	13	COL1A1,COL1A2,LAMC2,COL3A1,COL6A3,LAMB3,COL5A2,ITGB4,LOXL2,COL11A1,PXDN,COL5A1,COL8A1	Up	14	Extracellular matrix/MET signaling
collagen biosynthesis and modifying enzymes	REAC:R-HSA-1650814	REAC	0.00285415	67	331	11	COL1A1,COL1A2,COLGALT1,COL3A1,COL6A3,COL5A2,COL11A1,COL5A1,SERPINH1,ADAMTS2,COL8A1	Up	14	Extracellular matrix/MET signaling
collagen chain trimerization	REAC:R-HSA-8948216	REAC	0.0250299	44	331	8	COL1A1,COL1A2,COL3A1,COL6A3,COL5A2,COL11A1,COL5A1,COL8A1	Up	14	Extracellular matrix/MET signaling
collagen degradation	REAC:R-HSA-1442490	REAC	0.0118377	64	331	10	COL1A1,COL1A2,MMP14,COL3A1,COL6A3,COL5A2,COL11A1,MMP12,COL5A1,COL8A1	Up	14	Extracellular matrix/MET signaling
collagen fibril organization	GO:0030199	GO:BP	9.49334e-06	52	441	12	COL1A1,COL1A2,COLGALT1,COL3A1,COL5A2,SFRP2,LOXL2,COL11A1,PXDN,COL5A1,SERPINH1,ADAMTS2	Up	14	Extracellular matrix/MET signaling
collagen formation	REAC:R-HSA-1474290	REAC	5.81371e-06	89	331	16	COL1A1,COL1A2,LAMC2,COLGALT1,COL3A1,COL6A3,LAMB3,COL5A2,ITGB4,LOXL2,COL11A1,PXDN,COL5A1,SERPINH1,ADAMTS2,COL8A1	Up	14	Extracellular matrix/MET signaling
degradation of the extracellular matrix	REAC:R-HSA-1474228	REAC	0.00331259	140	331	16	FN1,COL1A1,COL1A2,LAMC2,CD44,MMP14,COL3A1,COL6A3,LAMB3,FBN1,COL5A2,COL11A1,MMP12,COL5A1,TIMP1,COL8A1	Up	14	Extracellular matrix/MET signaling
ecm proteoglycans	REAC:R-HSA-3000178	REAC	0.0477826	75	331	10	FN1,COL1A1,COL1A2,SPARC,COL3A1,COL6A3,COL5A2,VCAN,COL5A1,LAMA4	Up	14	Extracellular matrix/MET signaling
endoderm development	GO:0007492	GO:BP	0.0106178	80	441	11	FN1,MMP14,INHBA,LAMB3,COL5A2,COL11A1,COL5A1,TGFB1,ITGB2,ITGA5,COL8A1	Up	14	Extracellular matrix/MET signaling
endoderm formation	GO:0001706	GO:BP	0.00146808	53	441	10	FN1,MMP14,INHBA,LAMB3,COL5A2,COL11A1,COL5A1,ITGB2,ITGA5,COL8A1	Up	14	Extracellular matrix/MET signaling
endodermal cell differentiation	GO:0035987	GO:BP	0.000227717	44	441	10	FN1,MMP14,INHBA,LAMB3,COL5A2,COL11A1,COL5A1,ITGB2,ITGA5,COL8A1	Up	14	Extracellular matrix/MET signaling
extracellular matrix organization	GO:0030198	GO:BP	4.9887e-16	376	441	46	FN1,COL1A1,ERO1A,COL1A2,LAMC2,SULF1,CD44,MMP14,SPARC,COLGALT1,COL3A1,COL6A3,LAMB3,FBN1,COL5A2,ANTXR1,VCAN,ITGB4,SFRP2,LOXL2,COL11A1,ADAM19,FAP,SH3PXD2B,MMP12,ITGAM,PXDN,COL5A1,HAS3,ICAM1,LAMA4,OLFML2B,SERPINH1,FSCN1,TGFB1,ITGB2,MFAP2,ITGA5,ADAMTS2,TIMP1,TGFBI,QSOX1,COL8A1,LCP1,SH3PXD2A,PRDX4	Up	14	Extracellular matrix/MET signaling
extracellular matrix organization	REAC:R-HSA-1474244	REAC	1.04659e-09	298	331	36	FN1,COL1A1,COL1A2,LAMC2,CD44,MMP14,SPARC,COLGALT1,COL3A1,COL6A3,LAMB3,FBN1,COL5A2,VCAN,ITGB4,ACTN1,LOXL2,COL11A1,ADAM19,MMP12,ITGAM,PXDN,COL5A1,ICAM1,LAMA4,SERPINH1,EMILIN2,ITGB2,MFAP2,ITGA5,ADAMTS2,TIMP1,LTBP2,COL8A1,SH3PXD2A,SDC3	Up	14	Extracellular matrix/MET signaling
extracellular structure organization	GO:0043062	GO:BP	5.55731e-16	377	441	46	FN1,COL1A1,ERO1A,COL1A2,LAMC2,SULF1,CD44,MMP14,SPARC,COLGALT1,COL3A1,COL6A3,LAMB3,FBN1,COL5A2,ANTXR1,VCAN,ITGB4,SFRP2,LOXL2,COL11A1,ADAM19,FAP,SH3PXD2B,MMP12,ITGAM,PXDN,COL5A1,HAS3,ICAM1,LAMA4,OLFML2B,SERPINH1,FSCN1,TGFB1,ITGB2,MFAP2,ITGA5,ADAMTS2,TIMP1,TGFBI,QSOX1,COL8A1,LCP1,SH3PXD2A,PRDX4	Up	14	Extracellular matrix/MET signaling
integrin cell surface interactions	REAC:R-HSA-216083	REAC	0.000127904	84	331	14	FN1,COL1A1,COL1A2,CD44,COL3A1,COL6A3,FBN1,COL5A2,ITGAM,COL5A1,ICAM1,ITGB2,ITGA5,COL8A1	Up	14	Extracellular matrix/MET signaling
met activates ptk2 signaling	REAC:R-HSA-8874081	REAC	6.04183e-06	30	331	10	FN1,COL1A1,COL1A2,LAMC2,COL3A1,LAMB3,COL5A2,COL11A1,COL5A1,LAMA4	Up	14	Extracellular matrix/MET signaling
met promotes cell motility	REAC:R-HSA-8875878	REAC	0.000129008	40	331	10	FN1,COL1A1,COL1A2,LAMC2,COL3A1,LAMB3,COL5A2,COL11A1,COL5A1,LAMA4	Up	14	Extracellular matrix/MET signaling
non-integrin membrane-ecm interactions	REAC:R-HSA-3000171	REAC	8.60634e-06	58	331	13	FN1,COL1A1,COL1A2,LAMC2,COL3A1,LAMB3,COL5A2,ITGB4,ACTN1,COL11A1,COL5A1,LAMA4,SDC3	Up	14	Extracellular matrix/MET signaling
syndecan interactions	REAC:R-HSA-3000170	REAC	2.2525e-05	26	331	9	FN1,COL1A1,COL1A2,COL3A1,COL5A2,ITGB4,ACTN1,COL5A1,SDC3	Up	14	Extracellular matrix/MET signaling
amplification of signal from unattached kinetochores via a mad2 inhibitory signal	REAC:R-HSA-141444	REAC	0.00040503	92	331	14	CENPF,KIF2C,NDC80,CDCA8,KIF18A,BIRC5,CDC20,BUB1B,CENPU,MAD2L1,CENPK,CENPH,CENPL,ZWINT	Up	15	Cell cycle
amplification of signal from the kinetochores	REAC:R-HSA-141424	REAC	0.00040503	92	331	14	CENPF,KIF2C,NDC80,CDCA8,KIF18A,BIRC5,CDC20,BUB1B,CENPU,MAD2L1,CENPK,CENPH,CENPL,ZWINT	Up	15	Cell cycle
cell cycle	REAC:R-HSA-1640170	REAC	1.35498e-08	633	331	53	SFN,HIST1H2BK,CCNB1,HIST1H2BJ,TUBA1B,CKS1B,CENPF,TOP2A,TPX2,NCAPH,HJURP,PTTG1,KIF2C,BRIP1,NCAPG,NDC80,CDCA8,CDCA5,KIF18A,CCNB2,BIRC5,CDC20,CDK1,HMMR,FOXM1,BUB1B,ZNF385A,CENPU,MAD2L1,CDC6,AURKA,CENPK,KIF20A,RRM2,CENPW,CENPH,MCM2,ORC6,GINS2,CHEK2,SMC4,LYN,CENPL,MCM5,RFC4,GINS1,PRIM1,NCAPG2,ZWINT,TK1,FEN1,PSMB10,TUBA1C	Up	15	Cell cycle
cell cycle	GO:0007049	GO:BP	1.47201e-07	1902	441	93	SFN,CKAP2,INHBA,ANLN,ANXA1,GPNMB,CCNB1,CKS2,TUBA1B,CKS1B,TP63,CXCL8,ASPM,CENPF,CEP55,KIF14,MKI67,TOP2A,TPX2,NCAPH,HJURP,MELK,FAP,STIL,PTTG1,KIF4A,KIF2C,IQGAP3,BRIP1,TTK,NCAPG,PRC1,DTL,NDC80,CDCA8,DLGAP5,KIF11,CDCA5,KIF18A,CCNB2,BIRC5,CDC20,CDK1,HMMR,FOXM1,CDKN3,BUB1B,EZH2,NUSAP1,ZNF385A,TACC3,RACGAP1,MAD2L1,CDC6,PBK,UHRF1,AURKA,TRIP13,CENPK,KIF20A,RRM2,CENPW,CENPH,AHR,CCSAP,MCM2,ECT2,ORC6,REEP4,C…	Up	15	Cell cycle
cell cycle checkpoint	GO:0000075	GO:BP	0.0224006	219	441	18	SFN,CCNB1,CENPF,TOP2A,BRIP1,TTK,DTL,NDC80,CDC20,CDK1,BUB1B,ZNF385A,MAD2L1,CDC6,AURKA,TRIP13,CHEK2,ZWINT	Up	15	Cell cycle
cell cycle checkpoints	REAC:R-HSA-69620	REAC	1.19401e-05	289	331	29	SFN,HIST1H2BK,CCNB1,HIST1H2BJ,CENPF,KIF2C,BRIP1,NDC80,CDCA8,KIF18A,CCNB2,BIRC5,CDC20,CDK1,BUB1B,ZNF385A,CENPU,MAD2L1,CDC6,CENPK,CENPH,MCM2,ORC6,CHEK2,CENPL,MCM5,RFC4,ZWINT,PSMB10	Up	15	Cell cycle
cell cycle g1/s phase transition	GO:0044843	GO:BP	0.0155627	301	441	22	SFN,INHBA,ANXA1,GPNMB,CCNB1,KIF14,IQGAP3,CDK1,CDKN3,EZH2,ZNF385A,CDC6,AURKA,RRM2,MCM2,ORC6,CHEK2,SLFN11,MCM5,PRIM1,RCC1,BID	Up	15	Cell cycle
cell cycle phase transition	GO:0044770	GO:BP	7.38449e-06	642	441	43	SFN,INHBA,ANLN,ANXA1,GPNMB,CCNB1,CKS2,CENPF,KIF14,TPX2,MELK,IQGAP3,TTK,DTL,NDC80,DLGAP5,CDCA5,CCNB2,CDC20,CDK1,HMMR,FOXM1,CDKN3,BUB1B,EZH2,ZNF385A,TACC3,MAD2L1,CDC6,AURKA,TRIP13,RRM2,MCM2,ORC6,CHEK2,SLFN11,TGFB1,UBE2S,MCM5,PRIM1,RCC1,BID,PSMB10	Up	15	Cell cycle
cell cycle process	GO:0022402	GO:BP	6.38994e-09	1403	441	79	SFN,CKAP2,INHBA,ANLN,ANXA1,GPNMB,CCNB1,CKS2,CXCL8,ASPM,CENPF,CEP55,KIF14,MKI67,TOP2A,TPX2,NCAPH,MELK,FAP,STIL,PTTG1,KIF4A,KIF2C,IQGAP3,BRIP1,TTK,NCAPG,PRC1,DTL,NDC80,CDCA8,DLGAP5,KIF11,CDCA5,KIF18A,CCNB2,BIRC5,CDC20,CDK1,HMMR,FOXM1,CDKN3,BUB1B,EZH2,NUSAP1,ZNF385A,TACC3,RACGAP1,MAD2L1,CDC6,AURKA,TRIP13,CENPK,KIF20A,RRM2,CENPW,CENPH,CCSAP,MCM2,ECT2,ORC6,REEP4,CHEK2,SLFN11,SMC4,TGFB1,UBE2S,VASH1,MCM…	Up	15	Cell cycle
cell cycle, mitotic	REAC:R-HSA-69278	REAC	2.59921e-08	528	331	47	HIST1H2BK,CCNB1,HIST1H2BJ,TUBA1B,CKS1B,CENPF,TOP2A,TPX2,NCAPH,PTTG1,KIF2C,NCAPG,NDC80,CDCA8,CDCA5,KIF18A,CCNB2,BIRC5,CDC20,CDK1,HMMR,FOXM1,BUB1B,CENPU,MAD2L1,CDC6,AURKA,CENPK,KIF20A,RRM2,CENPH,MCM2,ORC6,GINS2,SMC4,LYN,CENPL,MCM5,RFC4,GINS1,PRIM1,NCAPG2,ZWINT,TK1,FEN1,PSMB10,TUBA1C	Up	15	Cell cycle
cell division	GO:0051301	GO:BP	8.61151e-13	613	441	54	SFN,CKAP2,ANLN,CCNB1,CKS2,TUBA1B,SFRP2,CKS1B,TP63,ASPM,CENPF,CEP55,KIF14,MDK,TOP2A,TPX2,NCAPH,PTTG1,KIF4A,KIF2C,BRIP1,NCAPG,PRC1,NDC80,CDCA8,KIF11,CDCA5,CCNB2,BIRC5,CDC20,CDK1,BUB1B,NUSAP1,TACC3,RACGAP1,MAD2L1,CDC6,AURKA,KIF20A,CENPW,CCSAP,ECT2,ORC6,REEP4,CHEK2,SMC4,TGFB1,UBE2S,MCM5,NCAPG2,ZWINT,RCC1,CABLES2,TUBA1C	Up	15	Cell cycle
chromosome condensation	GO:0030261	GO:BP	0.0039509	46	441	9	CCNB1,TOP2A,NCAPH,NCAPG,CDCA5,CDK1,NUSAP1,SMC4,NCAPG2	Up	15	Cell cycle
chromosome organization	GO:0051276	GO:BP	0.00115314	1247	441	60	HIST1H2BK,ANXA1,HMGB3,CCNB1,HIST1H2BJ,TP63,LOXL2,CENPF,KIF14,MKI67,TOP2A,NCAPH,HJURP,PTTG1,KIF4A,TWIST1,KIF2C,BRIP1,TTK,NCAPG,PRC1,NDC80,CDCA8,DLGAP5,CDCA5,KIF18A,CDC20,CDK1,BUB1B,ATAD2,EZH2,NUSAP1,CENPU,TACC3,RACGAP1,MAD2L1,CDC6,ASF1B,UHRF1,AURKA,TRIP13,CENPK,CENPW,CENPH,MCM2,GINS2,SMC4,TGFB1,TRIM16,SAP30,CENPL,MCM5,DSCC1,RFC4,TET3,PRIM1,NCAPG2,ZWINT,FEN1,DNMT1	Up	15	Cell cycle
chromosome segregation	GO:0007059	GO:BP	2.76155e-11	328	441	37	CCNB1,CENPF,KIF14,MKI67,TOP2A,NCAPH,HJURP,PTTG1,KIF4A,KIF2C,BRIP1,TTK,NCAPG,PRC1,NDC80,CDCA8,DLGAP5,CDCA5,KIF18A,BIRC5,CDC20,BUB1B,NUSAP1,TACC3,RACGAP1,MAD2L1,CDC6,TRIP13,CENPK,CENPW,CENPH,ECT2,SMC4,DSCC1,ZWINT,RCC1,FEN1	Up	15	Cell cycle
chromosome separation	GO:0051304	GO:BP	0.000185981	94	441	14	CCNB1,CENPF,TOP2A,NCAPH,PTTG1,TTK,NDC80,DLGAP5,CDC20,BUB1B,TACC3,MAD2L1,CDC6,TRIP13	Up	15	Cell cycle
condensation of prometaphase chromosomes	REAC:R-HSA-2514853	REAC	0.000162676	11	331	6	CCNB1,NCAPH,NCAPG,CCNB2,CDK1,SMC4	Up	15	Cell cycle
dna conformation change	GO:0071103	GO:BP	0.000693234	357	441	27	HIST1H2BK,ANXA1,HMGB3,CCNB1,HIST1H2BJ,TOP2A,NCAPH,HJURP,BRIP1,NCAPG,CDCA5,CDK1,NUSAP1,CENPU,ASF1B,CENPK,CENPW,CENPH,MCM2,GINS2,SMC4,CENPL,MCM5,DSCC1,RFC4,NCAPG2,DNMT1	Up	15	Cell cycle
dna packaging	GO:0006323	GO:BP	0.00742471	244	441	20	HIST1H2BK,CCNB1,HIST1H2BJ,TOP2A,NCAPH,HJURP,NCAPG,CDCA5,CDK1,NUSAP1,CENPU,ASF1B,CENPK,CENPW,CENPH,MCM2,SMC4,CENPL,NCAPG2,DNMT1	Up	15	Cell cycle
eml4 and nudc in mitotic spindle formation	REAC:R-HSA-9648025	REAC	0.000235926	115	331	16	TUBA1B,CENPF,KIF2C,NDC80,CDCA8,KIF18A,BIRC5,CDC20,BUB1B,CENPU,MAD2L1,CENPK,CENPH,CENPL,ZWINT,TUBA1C	Up	15	Cell cycle
g1/s transition of mitotic cell cycle	GO:0000082	GO:BP	0.00401428	277	441	22	SFN,INHBA,ANXA1,GPNMB,CCNB1,KIF14,IQGAP3,CDK1,CDKN3,EZH2,ZNF385A,CDC6,AURKA,RRM2,MCM2,ORC6,CHEK2,SLFN11,MCM5,PRIM1,RCC1,BID	Up	15	Cell cycle
m phase	REAC:R-HSA-68886	REAC	0.00485485	386	331	29	HIST1H2BK,CCNB1,HIST1H2BJ,TUBA1B,CENPF,NCAPH,PTTG1,KIF2C,NCAPG,NDC80,CDCA8,CDCA5,KIF18A,CCNB2,BIRC5,CDC20,CDK1,BUB1B,CENPU,MAD2L1,CENPK,KIF20A,CENPH,SMC4,CENPL,NCAPG2,ZWINT,PSMB10,TUBA1C	Up	15	Cell cycle
metaphase/anaphase transition of cell cycle	GO:0044784	GO:BP	0.000766662	62	441	11	CCNB1,CENPF,TTK,NDC80,DLGAP5,CDC20,BUB1B,TACC3,MAD2L1,CDC6,TRIP13	Up	15	Cell cycle
metaphase/anaphase transition of mitotic cell cycle	GO:0007091	GO:BP	0.000540309	60	441	11	CCNB1,CENPF,TTK,NDC80,DLGAP5,CDC20,BUB1B,TACC3,MAD2L1,CDC6,TRIP13	Up	15	Cell cycle
microtubule cytoskeleton organization involved in mitosis	GO:1902850	GO:BP	3.79151e-06	139	441	19	CCNB1,TPX2,STIL,KIF4A,TTK,PRC1,NDC80,KIF11,BIRC5,CDC20,NUSAP1,TACC3,RACGAP1,MAD2L1,AURKA,CENPH,CCSAP,CHEK2,RCC1	Up	15	Cell cycle
mitotic anaphase	REAC:R-HSA-68882	REAC	0.0049478	195	331	19	TUBA1B,CENPF,PTTG1,KIF2C,NDC80,CDCA8,CDCA5,KIF18A,BIRC5,CDC20,BUB1B,CENPU,MAD2L1,CENPK,CENPH,CENPL,ZWINT,PSMB10,TUBA1C	Up	15	Cell cycle
mitotic cell cycle	GO:0000278	GO:BP	1.4957e-14	1083	441	78	SFN,CKAP2,INHBA,ANLN,ANXA1,GPNMB,CCNB1,CKS2,TUBA1B,CKS1B,CENPF,CEP55,KIF14,MKI67,TOP2A,TPX2,NCAPH,MELK,FAP,STIL,PTTG1,KIF4A,KIF2C,IQGAP3,TTK,NCAPG,PRC1,DTL,NDC80,CDCA8,DLGAP5,KIF11,CDCA5,KIF18A,CCNB2,BIRC5,CDC20,CDK1,HMMR,FOXM1,CDKN3,BUB1B,EZH2,NUSAP1,ZNF385A,TACC3,RACGAP1,MAD2L1,CDC6,PBK,AURKA,TRIP13,CENPK,KIF20A,RRM2,CENPW,CENPH,CCSAP,MCM2,ECT2,ORC6,REEP4,CHEK2,SLFN11,SMC4,TGFB1,UBE2S,MCM5,DSCC…	Up	15	Cell cycle
mitotic cell cycle checkpoint	GO:0007093	GO:BP	0.0109459	168	441	16	SFN,CCNB1,CENPF,TOP2A,TTK,NDC80,CDC20,CDK1,BUB1B,ZNF385A,MAD2L1,CDC6,AURKA,TRIP13,CHEK2,ZWINT	Up	15	Cell cycle
mitotic cell cycle phase transition	GO:0044772	GO:BP	7.99314e-07	597	441	43	SFN,INHBA,ANLN,ANXA1,GPNMB,CCNB1,CKS2,CENPF,KIF14,TPX2,MELK,IQGAP3,TTK,DTL,NDC80,DLGAP5,CDCA5,CCNB2,CDC20,CDK1,HMMR,FOXM1,CDKN3,BUB1B,EZH2,ZNF385A,TACC3,MAD2L1,CDC6,AURKA,TRIP13,RRM2,MCM2,ORC6,CHEK2,SLFN11,TGFB1,UBE2S,MCM5,PRIM1,RCC1,BID,PSMB10	Up	15	Cell cycle
[truncated: 362 more rows]

## Sheet: Table S7
Table S7. Genes included in the INT-CDC signatures
transcript_cluster_id	SYMBOL	ENTREZ	logFC_CDC_vs_Normal	logFC_CDC_vs_ccRCC	logFC_ccRCC_vs_Normal	F	P.Value	adj.P.Val
TC14001141.hg.1	ERO1A	30001	1.77199	1.59464	0.17735	30.0546	6.21937e-06	0.0229912
TC01000353.hg.1	SFN	2810	2.47439	2.36133	0.11306	26.6775	1.25007e-05	0.0404351
[truncated: 29 more rows]

## Sheet: Table S8
Table S8. Correlation analysis between INT-CDC signature scores and AUC values of CTRP dataset.
[truncated: 482 more rows]

[truncated: 4 more sheets: Table S9, Table S10, Table S11, Table S12]
